# Supplementary material for: A molecular glue RBM39-degrader induces synthetic lethality in cancer cells with homologous recombination repair deficiency
Source: NPJ Precis Oncol. 2024 May 24;8:117. doi: 10.1038/s41698-024-00610-0 (PMC11126574; doi:10.1038/s41698-024-00610-0)
Supplement: Supplementary file 2 — Supplementary Data 1 [file 41698_2024_610_MOESM2_ESM.xlsx]

## Sheet: Supplementary Data 1
Supplementary Data 1. The resut of drug efficacy of E7820 in 52 PDX models.
PDX #	Cohort type	Adminstration dose	ΔT/C	Duration of treatment (days)
JPDX_#01	discovery_cohort	E7820 100 mg/kg	1.1547	22
JPDX_#01	discovery_cohort	E7820 200 mg/kg	0.691554	22
JPDX_#02	discovery_cohort	E7820 100 mg/kg	0.940965	22
JPDX_#02	discovery_cohort	E7820 200 mg/kg	0.664249	22
JPDX_#03	discovery_cohort	E7820 100 mg/kg	0.801944	22
JPDX_#03	discovery_cohort	E7820 200 mg/kg	0.556618	22
JPDX_#04	discovery_cohort	E7820 100 mg/kg	0.780551	18
JPDX_#04	discovery_cohort	E7820 200 mg/kg	0.388743	18
JPDX_#05	discovery_cohort	E7820 100 mg/kg	0.660203	22
JPDX_#05	discovery_cohort	E7820 200 mg/kg	0.315675	22
JPDX_#06	discovery_cohort	E7820 100 mg/kg	0.650477	22
JPDX_#06	discovery_cohort	E7820 200 mg/kg	0.668392	22
JPDX_#07	discovery_cohort	E7820 100 mg/kg	0.61214	22
JPDX_#07	discovery_cohort	E7820 200 mg/kg	0.524172	22
JPDX_#08	discovery_cohort	E7820 100 mg/kg	0.480579	22
JPDX_#08	discovery_cohort	E7820 200 mg/kg	0.443138	22
JPDX_#09	discovery_cohort	E7820 100 mg/kg	0.433331	22
JPDX_#09	discovery_cohort	E7820 200 mg/kg	-0.264186	22
JPDX_#10	discovery_cohort	E7820 100 mg/kg	0.370434	22
JPDX_#10	discovery_cohort	E7820 200 mg/kg	0.274885	22
JPDX_#11	discovery_cohort	E7820 100 mg/kg	0.334202	22
JPDX_#11	discovery_cohort	E7820 200 mg/kg	0.177541	22
JPDX_#12	discovery_cohort	E7820 100 mg/kg	0.313825	15
JPDX_#12	discovery_cohort	E7820 200 mg/kg	0.112417	15
JPDX_#13	discovery_cohort	E7820 100 mg/kg	0.302624	22
JPDX_#13	discovery_cohort	E7820 200 mg/kg	0.19075	22
JPDX_#14	discovery_cohort	E7820 100 mg/kg	0.174654	22
JPDX_#14	discovery_cohort	E7820 200 mg/kg	1.40239	22
JPDX_#15	discovery_cohort	E7820 100 mg/kg	0.123565	22
JPDX_#15	discovery_cohort	E7820 200 mg/kg	0.0629316	22
JPDX_#16	discovery_cohort	E7820 100 mg/kg	0.11935	22
JPDX_#16	discovery_cohort	E7820 200 mg/kg	-0.333876	22
JPDX_#17	discovery_cohort	E7820 100 mg/kg	0.0706633	22
JPDX_#17	discovery_cohort	E7820 200 mg/kg	-0.66237	22
JPDX_#18	discovery_cohort	E7820 100 mg/kg	0.0657319	22
JPDX_#18	discovery_cohort	E7820 200 mg/kg	-0.108572	22
JPDX_#19	discovery_cohort	E7820 100 mg/kg	0.0604921	22
JPDX_#19	discovery_cohort	E7820 200 mg/kg	-0.0361805	22
JPDX_#20	discovery_cohort	E7820 100 mg/kg	0.0574646	15
JPDX_#20	discovery_cohort	E7820 200 mg/kg	0.0209363	15
JPDX_#21	discovery_cohort	E7820 100 mg/kg	0.0365226	22
JPDX_#21	discovery_cohort	E7820 200 mg/kg	-0.347098	22
JPDX_#22	discovery_cohort	E7820 100 mg/kg	-0.107706	22
JPDX_#22	discovery_cohort	E7820 200 mg/kg	-0.373653	22
JPDX_#23	discovery_cohort	E7820 100 mg/kg	-0.19299	22
JPDX_#23	discovery_cohort	E7820 200 mg/kg	-0.591093	22
JPDX_#24	discovery_cohort	E7820 100 mg/kg	-0.270603	19
JPDX_#24	discovery_cohort	E7820 200 mg/kg	-0.641574	19
JPDX_#25	discovery_cohort	E7820 100 mg/kg	-0.286102	22
JPDX_#25	discovery_cohort	E7820 200 mg/kg	0.0189054	22
JPDX_#26	discovery_cohort	E7820 100 mg/kg	-0.288058	22
JPDX_#26	discovery_cohort	E7820 200 mg/kg	-0.504622	22
JPDX_#27	discovery_cohort	E7820 100 mg/kg	-0.336827	22
JPDX_#27	discovery_cohort	E7820 200 mg/kg	-0.361984	22
JPDX_#28	discovery_cohort	E7820 100 mg/kg	-0.400988	22
JPDX_#28	discovery_cohort	E7820 200 mg/kg	-0.690636	22
JPDX_#29	discovery_cohort	E7820 100 mg/kg	-0.510398	19
JPDX_#29	discovery_cohort	E7820 200 mg/kg	-0.611608	19
JPDX_#30	discovery_cohort	E7820 100 mg/kg	-0.511149	22
JPDX_#30	discovery_cohort	E7820 200 mg/kg	-0.634242	22
JPDX_#31	discovery_cohort	E7820 100 mg/kg	-0.526299	22
JPDX_#31	discovery_cohort	E7820 200 mg/kg	-0.759433	22
JPDX_#32	discovery_cohort	E7820 100 mg/kg	-0.536436	22
JPDX_#32	discovery_cohort	E7820 200 mg/kg	-0.891853	22
JPDX_#33	discovery_cohort	E7820 100 mg/kg	-0.551599	22
JPDX_#33	discovery_cohort	E7820 200 mg/kg	-0.612196	22
JPDX_#34	discovery_cohort	E7820 100 mg/kg	-0.576779	21
JPDX_#34	discovery_cohort	E7820 200 mg/kg	-0.760123	21
JPDX_#35	discovery_cohort	E7820 100 mg/kg	-0.595459	18
JPDX_#35	discovery_cohort	E7820 200 mg/kg	-0.708006	18
JPDX_#36	discovery_cohort	E7820 100 mg/kg	-0.609045	22
JPDX_#36	discovery_cohort	E7820 200 mg/kg	-0.816071	22
JPDX_#37	discovery_cohort	E7820 100 mg/kg	-0.704545	22
JPDX_#37	discovery_cohort	E7820 200 mg/kg	-0.767442	22
JPDX_#38	discovery_cohort	E7820 100 mg/kg	-0.72336	22
JPDX_#38	discovery_cohort	E7820 200 mg/kg	-0.713255	22
JPDX_#39	discovery_cohort	E7820 100 mg/kg	-0.735165	22
JPDX_#39	discovery_cohort	E7820 200 mg/kg	-0.73482	22
JPDX_#40	discovery_cohort	E7820 100 mg/kg	-0.756722	15
JPDX_#40	discovery_cohort	E7820 200 mg/kg	-0.91801	15
JPDX_#41	discovery_cohort	E7820 100 mg/kg	-0.776696	22
JPDX_#41	discovery_cohort	E7820 200 mg/kg	-0.804238	22
JPDX_#42	discovery_cohort	E7820 100 mg/kg	-0.823398	22
JPDX_#42	discovery_cohort	E7820 200 mg/kg	-0.955656	22
JPDX_#43	validation_cohort	E7820 100 mg/kg	0.576842	22
JPDX_#44	validation_cohort	E7820 100 mg/kg	0.317835	15
JPDX_#44	validation_cohort	E7820 200 mg/kg	0.259294	15
JPDX_#45	validation_cohort	E7820 100 mg/kg	0.23865	22
JPDX_#46	validation_cohort	E7820 100 mg/kg	0.0713781	22
JPDX_#47	validation_cohort	E7820 100 mg/kg	-0.13684	22
JPDX_#48	validation_cohort	E7820 100 mg/kg	-0.253054	19
JPDX_#49	validation_cohort	E7820 100 mg/kg	-0.786312	22
JPDX_#50	validation_cohort	E7820 100 mg/kg	-0.897824	18
JPDX_#51	validation_cohort	E7820 100 mg/kg	-0.955635	22
JPDX_#52	validation_cohort	E7820 100 mg/kg	-0.989726	22
