# Supplementary material for: A molecular glue RBM39-degrader induces synthetic lethality in cancer cells with homologous recombination repair deficiency
Source: NPJ Precis Oncol. 2024 May 24;8:117. doi: 10.1038/s41698-024-00610-0 (PMC11126574; doi:10.1038/s41698-024-00610-0)
Supplement: Supplementary file 4 — Supplementary Data 3 [file 41698_2024_610_MOESM4_ESM.xlsx]

## Sheet: Supplementary Data 3
Supplementary Data 3.The RNA expression data of 51 PDX models analysed by RNA-seq.
Ensembl ID	JPDX#01	JPDX#02	JPDX#03	JPDX#04	JPDX#05	JPDX#06	JPDX#07	JPDX#08	JPDX#09	JPDX#10	JPDX#11	JPDX#12	JPDX#13	JPDX#14	JPDX#15	JPDX#16	JPDX#17	JPDX#18	JPDX#19	JPDX#20	JPDX#21	JPDX#22	JPDX#23	JPDX#24	JPDX#25	JPDX#26	JPDX#27	JPDX#29	JPDX#30	JPDX#31	JPDX#32	JPDX#33	JPDX#34	JPDX#35	JPDX#36	JPDX#37	JPDX#38	JPDX#39	JPDX#40	JPDX#41	JPDX#42	JPDX#43	JPDX#44	JPDX#45	JPDX#46	JPDX#47	JPDX#48	JPDX#49	JPDX#50
ENSG00000000003	411	516	70	2149	805	239	3857	1143	471	228	751	754	999	801	2089	1040	301	1055	605	842	1873	364	533	610	562	1049	1304	2284	700	1412	695	84	1095	262	3753	3389	696	1787	2400	1187	943	1499	2154	3095	1008	2664	1777	638	562
ENSG00000000005	0	0	0	0	0	0	0	0	0	0	0	0	2	0	4	0	0	0	0	0	0	0	0	0	0	0	0	8	0	0	0	0	0	0	1	0	0	0	0	0	0	0	0	11	0	13	0	0	48
ENSG00000000419	732	388	668	1118	664	480	630	2288	558	408	249	946	1130	259	1243	1023	872	418	503	532	1341	481	355	573	343	786	444	661	2202	843	524	386	1114	899	978	704	1076	841	652	604	344	2115	299	2007	842	1254	1974	786	1004
ENSG00000000457	408	542	313	313	311	267	541	787	279	208	121	1056	316	660	630	282	240	326	235	262	764	434	185	214	364	312	622	524	907	450	240	287	721	289	695	1364	252	422	1195	302	356	683	254	1112	515	1297	683	146	368
ENSG00000000460	212	183	211	488	70	106	290	667	226	148	88	432	175	259	465	142	269	118	174	114	605	228	98	202	374	302	435	379	1017	246	245	176	324	282	267	508	349	405	1071	172	205	1813	362	911	923	1105	1095	219	504
ENSG00000000938	1	11	1	0	0	0	0	0	0	0	0	5	2	0	0	10	1	0	0	0	5	0	0	2	0	0	1	0	0	4	0	0	0	6	2	0	2	1	2	2	3	0	2	0	8	0	3	12	0
ENSG00000000971	475	1155	0	73	211	0	1645	47	566	6	57	1	41	1204	0	3194	6515	0	1053	0	2052	681	0	19	24	52	357	279	17	0	3	0	56	0	809	11467	891	243	69	0	0	0	569	0	1	0	0	237	0
ENSG00000001036	1436	1357	1244	2468	1550	3984	1609	1518	1417	1680	1313	2494	1851	2074	3304	697	2212	1122	1031	1139	1349	2059	1176	1586	3144	3087	1261	667	682	1557	1638	1296	1419	2900	2075	3176	1908	546	2253	1117	1661	2831	3461	3323	268	4051	1029	1079	2849
ENSG00000001084	607	332	602	795	1841	1237	2729	1133	805	524	353	706	2498	680	2263	1982	1232	1386	515	1077	1946	1302	50	538	492	1044	1326	1115	5137	3377	379	2662	3235	574	782	607	28676	873	367	680	347	2019	3782	5421	844	4310	2096	2054	1390
ENSG00000001167	348	734	230	913	553	185	1613	644	609	631	311	1325	627	299	1438	393	1450	584	631	267	1403	438	470	1763	790	1707	1199	1546	2951	960	666	499	788	599	1093	4412	759	3261	2000	1105	603	2237	842	1077	2281	1860	3406	410	1328
ENSG00000001460	194	52	277	187	96	201	110	237	229	261	63	130	75	77	196	350	114	152	112	34	91	224	165	123	98	302	136	297	418	276	74	333	184	141	296	115	158	565	115	256	162	483	650	173	1228	1139	557	238	313
ENSG00000001461	972	349	1091	465	578	1045	606	1023	989	529	332	101	300	694	1541	1629	312	615	443	290	1290	2366	577	275	386	898	644	832	1807	1037	586	829	506	586	1312	368	514	610	318	1057	946	1845	1319	987	3647	3897	1631	998	1517
ENSG00000001497	428	292	1080	688	672	506	622	1442	455	516	292	1297	493	296	1941	821	1854	483	564	498	1820	246	453	489	732	1063	753	1113	1574	1211	997	521	869	1504	822	882	1303	905	701	873	542	2729	1643	4116	1177	2240	1123	1729	1102
ENSG00000001561	400	92	109	121	931	269	2023	51	533	835	148	566	1830	445	0	143	30	429	227	279	1831	468	63	529	264	1169	1126	766	3203	1041	2	797	2315	20	1883	1881	361	701	777	916	697	3359	50	645	2772	2559	2637	74	1516
ENSG00000001617	100	158	457	632	17	1601	1	3498	125	32	87	47	81	1569	22	3696	88	165	183	712	2536	509	213	56	8	358	651	1138	193	29	722	31	365	17	303	2	3526	1118	5451	3259	1672	390	4381	119	867	91	1858	593	1643
ENSG00000001626	902	678	159	76	97	959	12	4	400	194	246	0	56	926	9181	0	14	21	115	0	0	1625	0	2	4	0	15	0	546	19	0	3	726	0	19616	16066	68	18	0	87	277	0	0	17671	0	16439	166	0	8170
ENSG00000001629	1300	1026	788	1010	1319	705	3627	1109	1668	715	443	2181	1804	763	2696	1236	1415	1240	1303	439	2452	968	573	1070	248	2106	1453	2404	3865	2193	1225	1863	2586	1124	2525	2930	1288	987	1729	1796	799	6067	2723	1970	2538	3888	3256	975	1748
ENSG00000001630	347	35	49	81	731	147	428	97	312	203	19	241	403	177	799	54	207	23	90	67	198	137	79	225	43	466	108	136	335	793	422	498	419	74	485	522	330	95	244	93	68	667	135	335	282	1206	131	102	153
ENSG00000001631	649	529	479	551	664	479	1429	691	735	359	247	902	537	438	1660	398	577	817	394	303	1300	425	712	727	219	763	676	1202	2430	1198	614	1091	1489	565	1340	1285	665	762	830	611	359	2334	1288	1462	1006	2757	2363	538	618
ENSG00000002016	146	172	178	376	94	108	172	561	142	92	57	244	86	117	317	78	163	186	112	70	285	85	78	188	87	219	209	363	422	224	219	133	95	187	135	127	115	258	573	266	145	366	596	395	215	671	254	377	207
ENSG00000002079	22	84	41	13	49	28	1	118	115	4	25	0	24	1	89	121	13	25	199	0	171	6	0	9	1	23	9	0	5	27	10	1	23	16	53	16	20	0	1	0	1	69	77	13	0	40	8	23	5
ENSG00000002330	586	461	4711	689	570	858	420	1210	446	375	164	235	606	327	805	1151	672	887	508	860	724	582	780	1618	712	1458	617	814	774	837	454	562	841	324	808	914	1145	1058	647	551	494	1716	2657	794	867	623	676	666	869
ENSG00000002549	1098	400	1807	663	1760	1067	1050	1098	570	1134	258	1209	1047	1742	2072	975	2464	582	1369	1230	1001	1531	560	544	804	4841	1451	982	3590	3943	1940	627	1605	543	1332	1434	805	724	820	3158	556	2672	1703	2192	646	9241	2692	1348	2260
ENSG00000002586	0	0	0	0	0	0	0	0	0	0	0	0	0	0	0	0	0	0	0	0	0	0	0	0	0	0	0	0	0	0	0	0	0	0	0	0	0	0	0	0	0	0	0	0	0	0	0	0	0
ENSG00000002586_PAR_Y	0	0	0	0	0	0	0	0	0	0	0	0	0	0	0	0	0	0	0	0	0	0	0	0	0	0	0	0	0	0	0	0	0	0	0	0	0	0	0	0	0	0	0	0	0	0	0	0	0
ENSG00000002587	733	357	0	139	1972	449	1809	567	388	725	253	0	659	109	549	2883	867	424	964	146	617	575	0	56	291	26	379	339	702	178	295	21	794	62	5996	2485	463	39	587	253	197	604	551	300	1116	456	9	222	203
ENSG00000002726	2255	1057	1578	1062	152	7062	0	98	1074	1697	1648	0	8134	0	10572	178	13	509	459	24	2059	501	11	45	280	5	352	126	386	1002	255	4333	2087	1788	565	4	9	7	17	1	8	0	0	1076	67	8813	52	0	3070
ENSG00000002745	0	0	0	2	0	0	0	0	0	4	0	3407	0	0	0	0	0	194	9	0	2	1	0	0	12	0	91	44	1097	99	0	2	0	1	0	0	6	0	0	2	0	3	4	0	11	0	0	77	5
ENSG00000002746	0	0	0	0	0	26	1	1	6	1	15	59	23	0	0	7	8	0	0	0	0	0	0	0	1	4	12	4	85	0	0	3	1	0	44	3	5	2	2	13	150	0	7	4	0	53	24	1	0
ENSG00000002822	414	369	1726	742	625	500	737	926	283	195	211	844	704	368	824	747	554	400	630	504	941	249	598	405	1065	628	348	504	1506	503	357	1768	445	1060	1066	771	699	550	272	667	341	1310	911	1054	378	1102	600	379	594
ENSG00000002834	10632	4272	7791	9207	6561	7077	10364	8163	6267	7183	1840	1786	8911	2274	13731	7245	7321	4781	6951	4952	8920	8109	4546	5694	1762	7631	4083	6049	15249	8579	6114	7195	9709	4323	14169	11104	9902	2365	5391	7322	2464	79331	7700	13780	4245	23129	6516	5775	11935
ENSG00000002919	498	375	458	474	551	238	611	590	440	384	258	224	661	192	618	352	483	374	521	455	751	397	293	475	598	725	312	413	970	717	173	458	677	554	901	372	345	174	405	394	335	4427	503	924	782	1348	628	546	549
ENSG00000002933	727	594	1851	973	0	5499	1517	0	164	215	1685	3	3936	3	748	32	471	1117	204	19	974	525	465	6	71	9	117	29	3806	3	587	4302	890	3745	1357	634	0	14	946	3	0	0	0	6162	220	1477	0	0	20
ENSG00000003056	1663	1637	1863	2578	2069	853	1873	9069	2290	1270	942	2768	2409	1518	5442	1216	2755	1067	2792	771	4707	1248	2117	1376	2116	3214	2221	2605	9112	2993	1397	1234	2720	2509	2013	2955	3733	2358	3947	1355	1549	9437	4115	6501	928	6933	4077	2879	3367
ENSG00000003096	9	7	73	56	80	128	547	122	9	71	17	335	61	0	0	303	26	53	4	101	59	402	83	471	16	0	38	52	116	113	543	19	4	147	135	23	233	527	181	468	200	1	12	103	132	1	56	154	81
ENSG00000003137	1	36	0	79	2	14	482	427	12	6	23	1094	0	0	3	154	16	4	28	6	14	5	2	32	14	129	121	428	38	4	364	17	9	7	1	40	531	77	423	1400	0	6	343	9	33	0	5	170	3
ENSG00000003147	1218	1561	307	1033	623	1531	0	455	446	835	383	24	1131	647	1703	244	70	2207	603	425	1037	524	1633	5	1322	1121	1096	912	2667	1760	922	2374	1472	2181	1483	2077	135	318	1037	656	613	2113	616	4880	2294	1294	344	340	2115
ENSG00000003249	314	277	1315	1162	497	1212	1562	1300	200	63	214	1437	479	335	520	103	178	1195	425	1524	491	657	308	700	659	986	178	1087	356	862	73	153	521	105	969	623	434	549	635	1319	994	2975	1381	762	1078	586	764	648	217
ENSG00000003393	675	396	139	615	526	602	1113	1030	675	319	217	1414	1090	301	1605	378	488	620	410	371	497	1157	212	361	303	956	691	1352	1669	942	613	930	918	428	784	1513	582	948	1784	1260	524	1426	952	893	1948	1958	1889	595	521
ENSG00000003400	443	404	496	200	312	877	355	193	467	382	97	0	449	87	1068	218	1593	181	217	0	790	378	83	124	150	208	37	32	20	864	124	13	480	111	873	614	150	118	542	114	1064	1889	408	295	13	1863	972	596	531
ENSG00000003402	1779	1489	1296	1375	6418	2052	3113	4299	1765	1021	706	812	1800	1386	5331	1920	4012	1304	2263	1421	5801	2774	824	1633	2122	1665	2366	3253	527	3346	1375	1318	3260	961	7216	4195	1437	2594	3165	1755	1948	3723	3300	1485	1955	5869	3410	1990	1571
ENSG00000003436	1279	1454	15	899	322	1214	761	1343	2940	358	1817	2	4109	34	928	1210	1280	731	1433	5	7682	1707	1	566	970	3654	15	14	76	28	2719	4	579	250	3269	4560	702	0	1328	1	8	17338	1768	111	2	1307	5	464	390
ENSG00000003509	220	321	137	351	237	140	212	475	91	66	108	398	232	211	667	212	328	257	149	195	262	161	223	263	255	244	226	351	769	362	213	224	318	136	330	379	294	255	230	261	248	247	175	775	512	488	722	165	460
ENSG00000003756	2560	2315	1853	3922	749	2310	941	3930	845	934	658	1076	503	1173	5027	1146	1796	3493	1901	1988	2593	1395	994	1647	827	2134	4649	6142	3065	2860	1504	3317	1405	1602	1150	1634	1695	3295	3722	4015	3279	2348	3475	3592	2452	3978	3278	1742	2163
ENSG00000003987	0	7	0	59	0	0	0	2	6	0	0	86	0	0	0	0	0	0	0	2	4	0	0	0	0	1	0	188	92	0	0	1576	0	25	0	0	3	29	0	1	11	0	3	0	1690	0	225	10	0
ENSG00000003989	14	166	0	1815	4	0	0	445	30	0	110	137	0	127	26	1	1401	0	44	0	142	365	0	0	77	0	49	133	690	0	5789	5758	2	718	0	254	220	45	1037	2	95	0	0	174	83	0	3979	198	82
ENSG00000004059	1411	1693	6579	3077	2097	2823	3249	2141	519	1313	997	1989	817	1073	5215	1297	1368	3002	1445	1721	3076	962	3213	2523	1631	3350	1888	2751	5752	3038	2187	5463	2310	2637	4239	4424	1670	3000	2180	1881	1944	8424	4008	4220	1630	5322	4291	2626	2757
ENSG00000004139	496	154	779	457	272	482	738	24	190	152	87	945	470	274	845	51	63	459	169	17	399	449	404	125	528	415	294	1118	1701	745	356	1508	482	472	48	1213	33	250	742	578	261	697	866	1263	2580	974	297	158	650
ENSG00000004142	1792	1000	3761	2014	1554	1145	4583	2699	718	1315	622	1339	1774	1207	3072	540	3134	1784	703	1133	3536	1492	1528	1669	4088	4246	1496	1664	5166	2738	1380	2771	2147	1723	1979	1874	3505	1985	1657	1466	1273	4033	4953	7701	2074	6945	2531	915	3163
ENSG00000004399	621	413	384	2901	573	722	3122	2166	770	13	283	2169	639	256	1341	432	223	44	590	860	3700	361	1544	46	695	404	964	1278	2508	381	1525	218	1998	1209	868	1070	83	1033	2700	401	2152	1348	2558	178	7143	402	11589	477	858
ENSG00000004455	1878	996	4470	1802	1673	1265	2822	3223	1048	1469	745	2273	817	670	3098	1604	2815	2016	1720	1075	2183	1508	805	1243	1716	3307	1656	1991	3796	2797	1472	1061	4483	1438	2293	1046	3314	1707	922	1402	2219	7168	1639	4537	2123	8575	5194	2792	4820
ENSG00000004468	3	3	0	3	0	0	0	5	0	2	6	0	13	1	0	0	0	11	0	717	1	16	0	0	0	0	16	0	10	871	0	0	3	0	5	8	11	12	0	1	45	0	52	0	2	83	65	6	1
ENSG00000004478	2202	2794	3852	4562	1914	2892	2476	11219	1830	2828	1588	6653	1622	1423	5411	851	2954	1862	2136	564	9283	890	3619	2765	7127	5421	1752	1077	11571	2712	2014	3215	4797	7597	3188	2672	5330	2842	9272	2938	1621	10745	5155	9328	3025	7987	4015	12992	7289
ENSG00000004487	1699	1324	2145	2939	632	446	780	2467	1302	1145	810	2387	904	448	4027	1243	2231	2231	764	2262	1430	1531	1443	1950	1012	2538	3831	5384	10180	3523	2197	1574	1020	2472	1153	1127	1899	4226	1243	4127	1580	1608	2764	3774	14611	5716	5855	1592	4159
ENSG00000004534	2075	2566	1872	3309	424	1668	689	2895	468	774	620	1053	890	1643	3988	790	2598	1547	1116	2127	1739	1348	1745	1543	1085	1272	3680	3782	4849	882	1234	3030	893	1882	1145	1707	1202	5316	3274	4636	2363	2296	4234	4090	4285	2684	2010	4009	3315
ENSG00000004660	218	139	304	136	21	147	26	398	11	10	76	261	101	97	641	176	258	542	26	421	560	230	1352	251	177	74	553	606	723	200	542	449	84	485	171	22	521	999	68	598	132	352	794	543	1137	1159	206	341	572
ENSG00000004700	669	777	292	1018	796	213	1565	2576	798	332	347	1730	837	256	1120	627	783	297	1039	324	1371	494	814	507	306	76	544	1315	2470	635	782	785	1347	632	996	1133	1893	828	1947	608	373	3739	2141	1678	1682	1573	934	1918	1204
ENSG00000004766	435	468	317	316	443	371	1162	426	358	259	184	343	628	178	954	271	271	481	304	100	813	327	173	389	111	659	333	561	1479	1484	204	2020	625	522	1296	1191	330	763	456	338	202	2353	554	594	495	1658	1388	232	802
ENSG00000004776	24	21	11	175	1	2	4	216	1	0	1	1610	0	18	0	7	1288	327	1	0	0	2	7	2	12	4	3	4	455	0	8	39	0	38	0	2	1	234	0	0	0	2	4	162	16	3	91	17	0
ENSG00000004777	188	82	827	331	178	361	153	343	100	100	17	136	13	106	802	90	104	411	135	445	201	163	491	224	290	488	321	1327	1348	63	611	696	248	173	96	253	108	724	469	338	311	134	168	417	4950	256	3919	77	269
ENSG00000004779	615	783	4205	1081	1186	1488	936	1275	415	1018	214	688	555	544	1666	916	1432	894	338	845	1732	632	460	1083	1169	1949	504	760	2386	1512	636	269	1107	1070	641	781	1232	1382	881	680	554	3379	1412	1838	1157	3734	1982	705	2330
ENSG00000004799	480	55	462	159	1384	279	895	25	475	283	25	381	622	638	352	343	109	45	77	9	281	864	54	61	20	257	454	282	1583	435	1603	2607	1519	719	756	473	48	262	346	457	624	143	137	250	87	787	1063	0	558
ENSG00000004809	0	0	0	1	0	0	0	0	4	0	0	0	0	0	1	0	7	0	0	0	0	0	0	0	2	0	0	1	19	0	0	1	0	2	0	5	0	140	6	9	13	0	0	3	124	0	0	0	1
ENSG00000004838	11	16	80	13	14	18	94	18	24	8	6	34	1	52	15	11	2	23	25	0	5	18	58	10	4	34	21	190	118	82	25	155	8	23	192	12	1	1187	103	157	97	17	809	25	330	3	1278	1	15
ENSG00000004846	0	3	0	0	0	0	0	0	0	0	0	0	0	0	0	0	0	0	1	0	3	0	0	0	0	0	1	0	4	0	0	1	0	0	0	0	0	8	0	0	0	0	0	0	0	0	2	0	0
ENSG00000004848	0	22	1	0	15	36	0	12	94	0	15	1	42	0	67	11	0	0	1	0	29	0	3	0	1	3	0	2	43	0	0	4552	1	335	8	0	0	19	0	0	3239	4	0	65	0	0	0	2	1
ENSG00000004864	1115	529	1289	1280	671	1103	1263	900	1409	649	247	2140	1488	691	2239	480	1165	556	535	874	1397	669	116	647	212	794	1616	1970	3040	1009	702	1172	1307	500	2104	1934	1146	1219	1260	1377	488	5893	882	1462	430	4620	1964	964	1802
ENSG00000004866	211	277	238	390	401	506	452	306	176	182	103	414	101	198	921	279	10043	235	197	315	529	273	204	439	144	634	242	268	1375	505	642	709	427	714	488	652	570	360	375	270	261	1732	486	850	373	1612	1054	547	502
ENSG00000004897	1175	744	409	965	1784	247	2691	1262	944	885	259	1587	855	571	1658	1527	1781	656	930	822	2420	1149	568	934	1006	2029	1517	2001	4872	1732	1173	1747	1777	1415	1860	1198	3672	691	1839	1258	576	2688	2930	2577	2824	3672	3048	1662	1920
ENSG00000004939	0	3	0	2	0	2	0	0	2	0	0	0	0	0	2	0	0	0	0	1	0	0	0	0	0	0	0	1	6	1	1	2	0	2	0	0	0	0	0	2	2	0	0	1	1	0	0	0	0
ENSG00000004948	69	0	0	5	0	22	0	0	71	0	14	103	0	0	11	7	5	0	0	0	7	5	0	7	0	0	13	1	6	8	23	2428	0	12	3	0	0	3	0	19	9	0	9	22	3	16	10	0	0
ENSG00000004961	305	155	562	225	680	550	435	507	373	367	252	558	518	325	1474	717	748	264	431	201	920	276	255	302	325	601	266	320	1616	937	324	318	527	609	735	605	1144	353	534	323	147	1507	693	1972	487	1669	439	676	1057
ENSG00000004975	334	195	429	797	305	297	1402	752	230	116	51	947	404	314	764	425	520	835	205	517	1058	370	180	841	496	726	942	1852	2164	1110	482	1371	525	524	363	693	929	1753	1549	1056	506	1069	866	1383	3269	2003	2234	1552	977
ENSG00000005001	448	735	734	1673	676	1529	132	3406	623	65	539	0	3047	631	2483	4333	187	5675	883	115	3255	913	47	101	984	282	895	48	109	2783	461	2	902	60	819	807	745	303	1022	294	381	1754	749	248	6	2382	118	280	450
ENSG00000005007	2238	1210	2147	2552	2537	2349	2366	5055	2698	1764	661	2340	2110	1050	6762	2575	5049	2489	2134	3270	4008	1957	3142	1979	2939	4108	3276	4086	14126	4210	3441	3561	5154	3971	2611	2127	3818	2147	3571	3523	1785	8207	4141	6909	4689	6907	6597	1655	2932
ENSG00000005020	773	1011	414	396	1956	2264	2325	1548	854	785	537	358	1628	692	1964	1448	1232	444	800	14	2051	514	402	585	215	704	12	49	2661	805	104	992	2409	850	3074	4653	950	34	1577	308	576	2922	1805	1558	1330	6888	573	792	93
ENSG00000005022	3497	1073	9822	3640	10273	13184	3152	7191	3907	6839	1911	5436	6486	3302	20639	6291	10642	5407	5553	3026	18034	1963	6644	5910	3905	13101	4283	3749	5206	5798	10000	2275	7783	6741	3824	5145	5598	3294	3690	2832	1504	19691	12236	27437	5078	27780	6571	10995	11099
ENSG00000005059	107	79	125	95	422	174	343	200	17	78	45	2	108	146	187	88	419	269	157	70	197	70	125	62	172	779	49	331	1135	168	11	494	101	122	385	8	123	96	489	85	225	2728	410	385	279	713	887	428	453
ENSG00000005073	166	214	0	102	0	18	0	0	163	0	0	2	73	1	433	35	535	235	62	0	0	42	141	5	2	16	0	9	286	212	46	216	0	526	0	0	177	656	0	38	896	28	63	315	0	396	0	2	441
ENSG00000005075	405	868	2602	1119	553	633	747	593	819	341	329	476	828	271	1066	301	639	925	472	649	979	290	390	594	782	789	390	489	1416	769	358	579	608	789	919	1012	572	264	578	280	821	1728	1207	1562	333	1313	1032	534	740
ENSG00000005100	353	320	183	513	235	107	1152	921	310	200	151	1359	571	285	1113	340	1279	727	235	610	1277	305	247	531	563	840	686	1110	2876	825	817	416	370	536	239	550	1060	695	620	665	408	1016	688	1535	1399	1725	989	478	776
ENSG00000005102	0	1	0	4	0	0	0	37	0	0	0	8	1	0	0	66	0	0	0	0	0	0	1	0	0	0	0	24	0	2	0	0	0	0	0	0	0	252	0	9	33	0	0	0	0	0	6910	0	0
ENSG00000005108	23	111	0	16	0	3	2	4	180	0	57	14	978	0	0	1411	0	399	231	2	64	256	16	0	7	4	10	225	8	30	200	5	5	2	562	664	2	71	182	776	190	707	967	28	46	0	59	0	0
ENSG00000005156	604	340	758	910	571	228	1183	576	479	467	141	894	1017	412	1162	628	927	438	145	344	1139	422	553	686	596	861	1117	1773	4276	961	791	792	991	787	930	672	1004	1145	621	669	515	1452	1057	3068	1592	1822	1208	300	534
ENSG00000005175	553	414	561	727	661	351	833	435	458	282	228	1148	755	269	1310	559	832	415	382	259	1296	660	313	659	194	676	880	891	3200	871	559	392	506	610	1037	276	255	718	639	700	363	951	999	1463	1294	1734	1359	678	817
ENSG00000005187	315	74	743	518	57	114	2217	22	265	89	67	0	21	105	193	18	521	529	79	0	625	854	26	284	75	46	568	444	79	381	302	29	285	227	227	1193	1	1060	36	403	1027	116	23	295	97	1241	125	2	1002
ENSG00000005189	59	44	554	136	74	165	64	91	99	61	19	209	16	62	107	42	109	179	61	129	224	37	53	151	99	146	121	215	329	183	120	689	89	285	20	90	211	302	147	35	139	455	273	173	826	477	573	50	140
ENSG00000005194	559	381	1225	1065	720	972	1146	2036	543	577	247	930	362	517	1701	664	875	654	579	891	1033	710	307	725	950	1302	426	1121	2565	1152	631	621	909	724	742	1231	796	661	1168	1115	692	1764	1346	2050	615	3108	844	511	1265
ENSG00000005206	1072	1401	5284	1541	1163	1620	1097	1736	1547	777	511	1229	573	1162	3922	505	693	4678	1013	2608	1911	741	3956	2165	1910	1504	2259	3654	4827	1690	3174	3201	2206	2705	839	1438	483	1163	2015	3123	1376	1278	1448	5888	5384	4121	1760	403	3094
ENSG00000005238	647	737	676	331	777	636	436	702	698	1085	324	377	970	642	1371	645	300	568	967	239	747	508	146	92	445	671	498	689	226	829	111	209	960	103	970	685	301	253	462	1240	371	986	512	544	386	1344	218	275	729
ENSG00000005243	4	4	2	0	0	0	3	5	13	0	12	2	8	14	33	60	8	3	41	7	238	42	140	0	54	6	0	3	44	4	22	34	6	133	14	0	158	8	5	26	112	2	444	19	1	64	59	269	0
ENSG00000005249	6	4	0	83	454	1	240	273	61	1	28	28	12	18	10	0	3	1	6	0	2236	28	0	0	5	0	4	93	24	7	0	118	4	0	79	8	87	230	178	0	115	10936	47	4	351	54	430	8	130
ENSG00000005302	431	357	385	403	244	763	417	841	305	341	233	476	304	210	2301	539	475	302	310	240	590	404	711	251	293	656	473	1825	1930	842	409	614	786	704	737	483	831	991	477	576	525	1258	1475	2370	1453	1732	825	441	736
ENSG00000005339	1199	570	1463	1786	1582	1556	2103	2682	1428	733	327	1999	977	893	3613	1869	2580	931	767	1033	3071	2153	603	718	907	1061	2454	3984	3944	3161	3132	2544	2343	1451	1438	1957	1907	2150	2966	2192	942	1303	2245	1713	8865	4445	6180	696	1379
ENSG00000005379	12	60	51	150	24	1	982	16	19	3	3	64	38	143	214	102	4	91	167	940	26	112	456	4	271	9	728	7168	558	423	673	11	459	141	944	610	0	2012	661	1140	601	5	1910	254	1954	18144	4469	26	566
ENSG00000005381	0	0	0	0	14	0	2	4	7	2	16	1	20	0	9	0	0	0	8	1	2	0	10	0	0	0	7	0	3	0	0	5	0	0	0	0	0	12	8	2	0	0	0	11	8	0	7	0	5
ENSG00000005421	4	18	0	16	0	0	9	4	121	0	16	1	2	53	4	5	13	0	5	1	55	2	0	0	1	0	0	0	31	13	1	6	1	38	6	105	6	0	29	1	7	1	4	12	15	29	16	0	0
ENSG00000005436	167	177	41	271	437	264	601	538	299	231	45	925	318	154	710	261	555	281	121	277	400	171	247	0	236	707	493	489	1323	437	428	223	517	196	378	1021	485	509	491	274	161	638	399	916	831	1026	714	726	541
ENSG00000005448	87	132	650	220	131	138	204	513	246	9	31	1885	8	125	158	125	29	0	231	162	62	63	189	37	145	148	261	482	582	9	185	1266	85	267	308	383	63	545	285	418	331	444	259	403	915	189	545	609	425
ENSG00000005469	277	193	115	562	247	282	851	464	509	185	118	410	227	267	915	1369	6	126	175	74	368	520	127	0	186	169	391	374	545	357	191	240	405	230	1899	2351	937	159	390	365	66	1253	764	543	1	759	493	476	234
ENSG00000005471	13	21	4	2	6	38	13	0	30	2	25	0	53	5	0	10	0	0	12	9	2	46	0	0	0	2	9	1	363	0	2	8	0	0	11	11	2	6	151	5	21	0	4	39	0	15	4	0	2
ENSG00000005483	1495	1614	2634	1829	2587	1948	4695	1671	3238	1106	612	2694	1533	1097	5519	953	1522	1486	1061	1494	2546	1073	430	1647	1419	2164	2280	3522	4262	5421	1876	1348	2764	955	4442	5979	1666	2842	2816	2745	1605	5053	2103	2228	4026	5941	6898	2100	2749
ENSG00000005486	933	974	3010	1099	2918	3304	2882	1910	480	557	1065	2095	2526	1443	2749	1376	862	836	1436	2474	1499	1026	2045	1593	1564	2063	1689	1763	3209	2512	938	7221	1066	2326	3333	4157	1127	2549	1631	1844	2060	3678	2172	1839	1343	2923	1777	2906	1257
ENSG00000005513	1	10	410	1	391	8	0	16	9	5	39	11	24	930	0	10	9	0	1	1	160	0	17	124	69	81	0	0	8	9	38	0	20	1	3	0	5	24	523	0	141	7	0	0	0	0	0	0	0
ENSG00000005700	1969	817	1123	1218	2068	1895	1372	1034	1696	983	379	1257	2200	1600	3026	1477	3602	2093	425	619	3450	2753	871	1336	841	3364	1475	1307	2787	5448	1976	1659	4628	1148	1917	1142	1135	496	1170	902	706	3754	2222	1563	1831	6978	1360	521	3027
ENSG00000005801	425	749	318	860	324	555	479	600	419	295	411	371	253	327	1365	275	350	790	200	1162	471	426	212	449	427	747	771	1209	1570	388	388	382	356	260	592	807	461	687	2196	796	707	826	386	929	1886	1257	650	464	998
ENSG00000005810	1133	736	1047	1341	1029	844	962	1967	1653	842	394	1512	2240	713	2516	1190	1215	1231	444	426	2624	464	196	767	482	2064	1491	3326	4458	3841	1499	2340	2261	985	930	981	1707	1603	778	1179	990	7249	919	2120	2178	4007	3744	667	1155
ENSG00000005812	717	648	825	760	1538	753	598	1001	1145	629	181	423	1700	462	2046	583	657	762	219	470	2057	266	169	556	339	1633	575	1231	1341	1798	578	767	1953	629	1185	1147	839	1609	936	583	369	3116	866	1365	1474	3633	2936	514	1107
ENSG00000005844	35	2	157	17	0	0	0	9	1	0	0	0	0	0	0	4	2	0	0	0	4	79	3	2	2	2	12	3	13	2	0	6	0	1	0	0	1	1	3	1	0	4	27	0	11	3	26	0	0
ENSG00000005882	587	141	2428	398	265	630	998	711	263	593	69	240	206	168	466	599	159	693	415	146	338	544	1305	557	653	660	363	813	1658	1284	898	1071	956	2308	710	666	258	3019	394	413	326	8453	558	1322	561	617	2153	320	1218
ENSG00000005884	12926	10252	4571	6738	15806	4923	11025	18670	6740	1569	3984	60	12534	760	15538	33067	7127	1962	27477	279	27934	4043	1566	1305	9131	4904	4034	2147	2231	5266	3085	2877	11592	1831	23752	7548	23951	8349	2097	3236	2217	35590	43206	1611	3218	13524	10059	9634	4758
ENSG00000005889	363	362	380	509	616	398	1341	726	482	477	151	975	604	545	1646	852	709	231	401	505	1182	1003	470	363	239	1530	1168	2410	2448	816	1256	413	742	562	1048	947	1285	1682	1216	656	571	605	1011	994	2085	3261	1141	1383	735
ENSG00000005893	960	529	1109	1262	2092	3180	6895	3602	2921	704	1282	1771	3428	6490	5146	4560	1821	828	995	880	3456	4139	1212	1188	800	2340	3783	5062	2159	4000	1721	1419	2682	1195	7265	4507	2358	2964	4194	3506	3277	8906	5976	4331	2219	5095	1755	2222	2648
ENSG00000005961	2	5	4	21	2	0	32	11	2	0	6	198	6	1	1	4	6	4	10	0	36	348	16	9	46	9	123	187	41	0	47	73	7	14	24	5	3	34	72	167	50	16	20	7	41	8	137	1	7
ENSG00000005981	0	0	6	0	1	3	7	0	4	0	0	2841	6	1924	2	33	1	0	0	0	5	0	0	0	0	6	6	1	252	0	0	74	0	78	5	1	2	2	0	0	0	2	22	104	1	985	24	0	6
ENSG00000006007	1728	1100	3076	2697	2438	1448	1285	2808	2337	711	800	1050	1365	1644	3589	2132	1584	1590	1151	1158	4142	1673	381	1592	1510	3750	2244	2073	7040	3510	1143	306	1945	1340	1087	1703	1594	2324	1642	2477	1539	8918	3167	2687	1903	6380	2242	793	4059
ENSG00000006015	309	575	1658	769	550	436	423	848	426	287	185	337	291	205	1129	1076	717	1558	665	395	615	229	1784	881	1051	998	713	905	691	1199	687	703	701	1159	355	228	897	265	671	534	924	1895	699	2755	454	1405	1252	399	989
ENSG00000006016	0	35	2	87	6	0	2	171	7	0	5	20	0	4	0	0	9	6	3	8	78	0	24	15	1	5	2	0	8	27	0	12	4	4	3	0	11	224	3780	52	252	8	70	0	0	2	17	0	6
ENSG00000006025	1218	1065	5461	468	263	647	255	730	452	111	431	106	385	399	3153	301	409	261	278	150	513	373	1011	491	486	2814	379	462	464	337	676	593	1148	1335	362	88	154	152	241	724	255	1840	595	1820	651	1688	627	201	1101
ENSG00000006042	1056	287	3373	1468	149	853	2464	270	402	1069	147	479	1441	1194	2378	6	71	827	33	230	47	173	1186	1978	496	1330	1053	2585	1921	1102	1124	939	1797	970	1719	1369	406	4197	1167	647	884	4	1	2951	1015	2807	1965	0	1354
ENSG00000006047	7	0	321	50	6	15	1	33	2	1	27	580	87	46	508	0	11	527	204	34	19	190	67	193	17	12	134	855	504	245	41	582	249	560	0	906	12	644	1481	16	33	91	1180	1299	3338	961	108	0	872
ENSG00000006059	0	0	0	0	0	0	0	2	0	0	0	0	0	0	0	1	0	0	0	0	0	1	0	0	0	0	0	0	1	0	0	0	0	0	0	0	4	1	0	8	0	1	0	0	0	0	0	3	0
ENSG00000006062	344	291	648	333	208	269	650	761	810	116	104	189	315	87	698	541	921	320	403	43	333	476	309	656	542	261	198	330	321	194	269	677	315	981	311	390	419	124	246	244	275	2199	722	991	3345	1204	531	603	278
ENSG00000006071	6	3	19	0	0	11	3	0	149	1	0	24	1	0	3	0	1	0	0	22	0	1	31	1	16	0	0	1	1393	4	554	21994	46	23	12	23	0	0	78	1	1	0	0	6	2017	1	0	0	1
ENSG00000006116	0	0	0	0	0	0	0	0	0	0	0	0	0	0	0	0	0	0	0	0	0	0	0	0	0	0	0	0	0	0	0	0	0	2	0	0	0	0	0	0	0	0	0	0	2	0	0	0	0
ENSG00000006118	351	856	246	2505	22	152	3137	7272	390	14	757	1558	419	664	261	2580	1437	1293	1261	1066	1341	757	891	1531	45	521	6638	5890	2807	477	716	3358	40	429	2229	106	5104	3336	2365	4586	4795	10570	1915	1333	6753	745	844	3167	1056
ENSG00000006125	7702	2569	1941	4048	7322	2301	8375	4980	6139	2813	1246	3695	3371	1968	7384	6344	4652	2268	5303	1786	9820	4646	1296	2177	5629	5580	3789	5468	13994	9097	3277	2504	5995	1949	15191	3222	8532	4010	3146	3349	1815	11606	9539	13982	9408	12257	4763	1722	10781
ENSG00000006128	12	0	0	1	0	0	0	0	2	0	0	0	0	0	0	0	0	0	0	0	0	0	0	0	25	0	1	1	1041	0	0	2	3	0	0	0	0	0	0	3	0	0	0	13	1	1	0	0	0
ENSG00000006194	523	366	1679	861	688	1032	903	993	824	384	212	624	432	292	1717	748	1151	645	310	528	741	591	322	469	827	737	623	1205	1266	1585	482	650	1319	606	765	931	529	581	872	730	486	1614	643	1322	1535	1136	1559	358	1052
ENSG00000006210	204	252	103	322	16	20	1731	2235	392	1	33	2	27	78	517	1817	337	0	1529	5	1157	2386	18	47	436	0	918	1334	815	1086	587	206	270	0	11075	1391	0	307	365	1533	2502	1610	2599	33	22	265	372	671	116
ENSG00000006282	2135	2290	5045	1956	2062	1508	4685	2097	1645	389	382	1653	1886	1116	4803	1744	2302	2351	1848	1134	3413	1841	1484	3254	2053	2889	2973	3533	2645	3284	2902	2554	1232	1553	4684	3657	1467	4244	2765	2855	2077	11296	3555	5013	347	3793	1806	527	1733
ENSG00000006283	2	6	0	7	5	0	14	3	12	1	3	86	1	1	0	7	12	0	3	0	0	13	6	3	2	4	46	257	87	1	30	18	3	0	0	1	6	64	43	9	2	3	7	1	405	1	11	0	0
ENSG00000006327	1782	2380	803	2553	3328	2786	7819	4312	1377	693	1677	1182	725	569	2712	5860	3242	3446	3360	706	2161	1195	41	663	2287	1769	1188	592	94	2039	1618	136	988	65	2000	5922	3381	526	1631	906	1373	7753	3062	625	258	3124	1217	2010	680
ENSG00000006377	0	0	35	39	0	1	0	0	0	0	12	199	60	14	0	0	0	11	0	322	0	1	0	0	11	93	864	4716	1439	0	0	267	12	0	1	0	32	906	0	1244	477	17	0	0	770	1	0	3	28
ENSG00000006432	483	444	489	916	500	595	336	2336	626	280	162	2008	269	443	1715	1913	494	372	714	716	2550	323	361	335	148	425	1214	1775	1616	664	538	979	332	565	637	1092	538	781	560	2269	881	2518	3123	1044	2912	1662	439	975	650
ENSG00000006451	1594	1146	836	1330	1604	1853	2816	1504	885	1097	406	1251	1645	420	4400	1190	1833	837	859	540	2372	499	335	1156	971	3519	915	2479	4391	1170	577	1986	1554	1685	3363	4869	1033	1441	1128	1259	571	5276	1430	3478	1573	6906	2401	1967	2642
ENSG00000006453	4172	3125	7322	1694	4007	4399	2152	2593	4732	1269	959	189	3036	921	9118	1281	3451	3328	2640	938	6342	1026	291	995	2100	4670	1743	1360	3049	2992	1701	1759	3943	878	3552	5346	2450	966	3543	1518	1066	4350	3570	3060	1716	8038	2884	1818	2747
ENSG00000006459	764	303	483	421	500	943	940	523	415	756	167	2936	1361	489	4455	381	462	1240	94	2439	959	239	93	466	89	525	2478	1808	7691	2243	976	3473	2691	1063	1760	888	599	1368	342	1816	1167	1252	310	2968	2187	7730	932	1254	4442
ENSG00000006468	119	183	1	33	571	57	1012	151	117	34	35	56	48	316	49	488	462	43	262	139	2	152	4	43	13	0	105	633	4049	60	22	1572	133	12	54	511	167	49	572	0	413	41	18	185	1057	445	39	18	118
ENSG00000006530	349	362	286	379	348	234	299	498	114	184	181	686	349	315	775	329	635	0	207	247	799	229	114	334	130	261	525	699	1097	367	403	322	421	545	819	51	316	533	556	336	400	1402	1062	1111	659	1352	1188	632	275
ENSG00000006534	2131	1707	1979	285	2017	1864	254	849	1321	142	256	95	439	265	2086	2277	1866	1345	1017	10	7576	474	62	17	1994	65	23	32	90	514	9	17	1639	127	1569	1372	1349	250	18	49	119	1189	2430	183	24	3476	154	8	1576
ENSG00000006555	776	279	1429	681	1037	819	1040	864	781	416	212	117	1628	295	1777	571	430	1042	568	19	1459	1653	93	499	1460	2280	154	10	24	1618	418	360	1238	439	766	342	1065	20	195	183	230	1021	380	540	150	1397	972	224	312
ENSG00000006576	180	147	146	328	397	157	1374	328	168	95	85	1147	260	117	421	226	657	359	139	293	1483	261	450	301	147	669	791	1341	1252	299	517	820	319	393	1016	1552	1056	440	625	494	263	2315	838	1177	1206	2485	2425	550	518
ENSG00000006606	0	0	26	0	2	0	3	5	0	0	64	0	6	3	0	2	0	0	0	0	18	0	0	0	36	0	0	0	0	0	0	3	0	35	0	0	9	0	0	0	0	0	4	6	0	5	0	38	1
ENSG00000006607	2176	1083	819	1547	2372	1439	1028	1717	1214	932	403	1471	2514	1051	5099	1001	1581	1394	693	906	2426	2137	378	915	424	2016	1130	1562	2327	1339	1880	484	1475	1617	1782	2057	956	766	2039	1455	557	2266	1084	2009	2594	4877	792	550	2231
ENSG00000006611	2469	1369	5069	1447	3323	2566	2823	4	2355	1649	746	107	1817	999	7464	0	1847	1954	1069	12	3699	2091	374	1785	923	1686	56	0	4908	2069	1974	2480	4393	1313	4202	5692	4	11	1219	31	308	0	0	4868	309	6547	15	0	3556
ENSG00000006625	660	818	666	1420	786	869	768	1713	405	661	267	603	726	1132	1535	591	913	1052	529	1009	1150	239	1000	1464	1314	1190	681	590	3293	662	710	641	1263	1690	1525	1272	2074	1589	808	689	779	6238	1401	3371	706	2704	1142	2317	1661
ENSG00000006634	272	245	479	457	306	263	290	357	470	238	104	959	345	114	846	146	990	564	246	354	600	152	366	622	296	623	321	591	1895	669	391	572	380	448	264	547	671	844	666	146	275	1268	541	1308	589	2757	1011	685	728
ENSG00000006638	0	0	0	0	6	4	56	18	0	0	3	80	0	0	0	0	4	0	13	0	13	0	3	0	3	1	0	5	2	0	0	0	0	0	7	5	7	0	2	1	10	16	96	0	31	4	13	5	1
ENSG00000006652	397	808	748	727	856	709	1015	453	297	364	311	884	376	180	1238	361	514	506	478	489	1503	296	217	654	585	650	997	1103	3764	2082	1647	1220	1151	533	1086	920	1107	1398	738	1845	553	2646	2002	1292	1377	4132	1535	736	1543
ENSG00000006659	0	0	0	10	0	0	0	1	0	0	0	0	0	0	0	0	0	0	0	0	0	0	0	0	0	0	0	0	0	0	1620	0	0	0	0	0	0	0	0	0	0	0	0	0	0	0	0	0	0
ENSG00000006695	160	128	238	289	164	205	580	425	201	158	61	270	353	278	660	315	374	261	97	242	797	149	66	335	284	409	240	317	712	574	287	769	264	416	187	202	485	305	365	344	165	790	251	565	455	1352	648	124	925
ENSG00000006704	1062	703	636	833	432	598	774	938	664	305	372	911	490	455	1658	475	572	1041	625	1432	2126	652	517	673	1436	663	1422	1824	3273	1858	551	1024	1182	269	1284	650	527	1195	942	1820	773	1558	1217	3167	1111	2937	3692	409	1482
ENSG00000006712	768	3125	1571	1474	861	1238	814	2527	668	369	134	750	768	511	1778	960	797	937	836	923	1694	1084	874	893	1105	2787	882	1042	2728	1058	1168	1089	972	882	769	909	965	984	1342	791	850	1436	1158	2110	2755	2039	3020	1073	1037
ENSG00000006715	1104	656	729	831	1390	894	3892	912	1118	507	241	1173	1268	675	1777	1221	952	387	775	156	2936	1857	434	707	440	1708	1135	1758	2815	1626	685	2133	1876	887	8432	5595	1020	1560	1560	620	523	4799	1183	2138	1636	3711	1772	923	1383
ENSG00000006740	1	0	112	30	108	169	4	31	381	2	21	169	171	275	19	0	85	163	12	0	465	54	4	19	214	371	435	297	42	57	0	221	277	3	191	66	0	29	225	47	2	13	0	212	521	284	408	58	271
ENSG00000006744	703	597	1094	1808	625	740	2077	2258	1051	405	321	996	1428	837	2730	627	1787	1556	509	1245	3075	806	548	2105	2093	2557	1463	2125	2071	1920	969	1113	751	1203	1002	1307	1380	1566	1552	1463	1170	2948	1583	2619	1482	3848	1297	1080	1659
ENSG00000006747	1065	204	538	227	117	908	0	365	289	259	116	124	898	282	257	328	143	201	212	2	361	460	15	43	69	84	4	19	35	157	1	20	487	543	74	199	856	131	24	7	7	14	806	84	3366	1893	8	185	552
ENSG00000006756	793	1070	3490	910	930	2097	560	1378	1910	780	812	1838	1633	2543	4197	1284	493	577	686	712	1729	1073	3910	766	426	408	2498	4099	1483	1375	886	1146	1697	1778	3764	2604	1035	4591	1900	2191	2932	2737	1605	3635	65	5772	502	1534	3249
ENSG00000006757	80	55	404	248	286	182	313	319	148	494	65	252	145	287	646	353	258	131	77	37	460	343	499	268	284	1083	180	114	1061	400	164	2	274	353	109	242	550	358	109	394	230	0	170	1947	0	1487	152	196	411
ENSG00000006788	0	0	0	0	0	4	0	0	0	0	0	0	0	0	4	0	0	0	0	0	2	0	0	0	0	0	0	0	0	0	0	0	0	0	0	0	0	0	0	0	0	0	4	0	0	1	0	1	0
ENSG00000006831	2729	1931	2846	2822	2440	1669	2263	7006	1913	1503	986	2382	4211	880	5701	952	2341	1610	1923	913	4450	1029	2009	2333	2060	5095	1413	1303	5619	2574	1932	3541	3994	4283	2394	1889	2171	1098	3607	1013	795	4885	2727	3613	1419	7993	3692	3012	3115
ENSG00000006837	0	2	3	1	5	1	15	2	3	1	0	7	0	4	10	7	1	2	9	1	5	0	6	4	5	5	13	11	61	4	5	19	1	0	22	31	0	19	19	14	3	3	22	7	31	16	11	15	19
ENSG00000007001	1	0	0	0	2	0	4	0	0	0	0	0	0	0	0	0	0	0	0	0	0	6	0	0	0	0	0	0	0	0	0	3	0	1	21	4	0	0	0	0	3	0	0	0	0	0	1	0	0
ENSG00000007038	74	0	274	0	0	0	0	409	0	6	0	0	0	231	0	0	2	2424	35	0	106	316	145	0	757	579	63	2	91	4757	0	2	3	47	0	0	5	35	0	0	351	0	342	1	0	0	518	0	0
ENSG00000007047	422	282	559	654	755	379	880	1619	332	158	158	678	919	301	1049	1069	285	328	478	520	897	851	753	322	532	953	1004	1087	1315	876	669	436	872	313	955	614	584	1290	1074	1571	772	1179	1013	575	1052	786	814	574	478
ENSG00000007062	440	1371	1839	1707	2	1389	9	66	1777	1123	182	1	3106	5494	9345	0	19	1325	713	1034	48	29142	0	27	6454	17	4494	2653	27237	462	952	1243	2270	2198	10994	9	12	4483	2823	2264	5181	1248	11	3920	3219	68	69	0	9083
ENSG00000007080	423	392	1497	1162	954	908	955	2006	500	691	330	399	506	222	1080	569	1085	1034	1168	1095	1339	762	1309	953	1904	1529	759	985	3941	1471	724	582	1216	1237	938	964	1727	1265	1259	911	785	3768	2071	3204	2008	2595	1506	1574	1231
ENSG00000007129	0	0	0	0	2	0	0	0	12	0	2	0	3	0	3	0	2	0	0	0	0	0	0	2	0	0	0	0	115	0	0	0	0	2	0	4	0	0	0	0	0	0	0	4	0	0	0	0	0
ENSG00000007168	1373	816	1808	1576	1817	1668	7501	2889	1116	1056	585	2011	1733	1253	3829	1656	1414	1508	1032	1510	6304	1809	693	1707	1848	4540	2786	4378	7012	4007	1930	3620	2232	1584	3620	3085	3127	2529	3376	2840	1319	6904	2561	2801	7955	7560	4720	1108	2724
ENSG00000007171	0	0	23	0	0	20	22	0	3	383	8	195	1	0	220	0	5	0	0	0	0	0	0	0	0	0	9	0	136	12	3	8	755	26	15	2	0	5	0	1	3	0	6	396	47	620	2	0	162
ENSG00000007174	0	0	0	0	0	0	2	0	35	0	0	1	0	28	8	0	1	0	0	15	25	0	17	0	22	4	240	91	37	0	0	153	0	0	0	0	1	1124	0	115	0	0	0	4	29	2	129	0	1
ENSG00000007202	5088	2362	2945	4098	3912	1843	8032	5080	2413	3542	887	4390	5806	3152	6960	1224	4658	2083	1883	1728	10860	4045	1176	2803	4815	5930	6315	6675	17053	6150	2543	3712	7361	3537	6754	4783	8815	5553	4590	5475	2432	15012	7949	11948	9707	13375	7105	1707	6161
ENSG00000007216	42	2	13	29	0	476	16	0	19	49	0	0	0	1	11	0	0	0	0	0	0	46	0	4	0	0	3	0	198	0	22	33	114	282	3	7	0	1	0	0	0	0	0	14	0	9	0	0	21
ENSG00000007237	0	5	0	0	8	21	12310	320	21	0	9	4	0	0	59	3	0	5	12	0	92	0	0	0	32	0	170	192	38	8	0	1	102	0	183	200	10	100	511	1368	81	3	2	31	0	35	467	16	3
ENSG00000007255	453	181	1511	762	140	459	379	774	471	32	55	264	161	153	625	295	105	291	182	263	403	190	1068	262	526	362	283	440	387	589	321	54	622	703	473	684	209	249	272	221	326	571	274	1750	116	763	358	310	976
ENSG00000007264	0	2	0	1	0	0	0	0	0	0	3	10	0	0	0	0	0	0	0	0	0	0	595	0	0	0	29	3	4	0	0	0	0	0	0	1	0	0	0	0	0	82	0	0	0	0	3	0	0
ENSG00000007306	1141	94	32	601	0	209	7	227	13285	894	184	0	1301	0	25	46	6	334	48	0	2205	255	0	258	65	56	58	0	4	79	88	0	2685	2	149	3241	6	0	0	11	0	0	0	12	38	1683	0	0	239
ENSG00000007312	1	1	2	0	0	0	4	0	0	0	2	0	1	0	0	0	3	2	2	0	4	0	0	0	4	4	2	0	0	0	0	6	1	4	2	1	0	2	2	1	8	0	0	0	0	1	2	0	0
ENSG00000007314	2	0	0	0	0	0	1	2	2	0	6	23	13	0	0	1	0	0	7	0	1	0	0	47	1	4	36	22	36	3	2	36	4	5	15	0	0	13	0	2	23	3	32	0	0	0	109	0	0
ENSG00000007341	151	124	269	174	160	124	314	365	104	158	74	340	104	126	253	147	163	206	171	144	146	165	282	188	226	236	208	409	788	318	339	302	259	283	176	149	322	259	122	233	162	227	301	220	476	672	827	224	494
ENSG00000007350	0	0	0	0	0	0	0	0	0	0	0	0	0	0	0	0	0	2	0	0	0	0	6	0	277	8	1	4	1183	9	0	5	0	7	0	0	0	9	0	0	4	0	0	0	0	0	27	0	0
ENSG00000007372	2	76	12	18	0	7	129	0	269	106	29	0	196	130	27	69	229	0	175	89	25	9	2	155	16	292	4	31	110	0	3	50	611	2	14	30	0	798	1346	69	66	115	1	126	335	4	6	53	229
ENSG00000007376	508	246	2117	768	497	604	544	1591	450	458	295	553	608	515	1200	767	1754	1334	428	628	652	349	258	651	1252	1054	368	775	812	1242	469	394	851	736	331	427	660	333	464	669	618	1806	2193	1587	788	1701	1110	466	833
ENSG00000007384	971	800	1917	1600	1057	1276	638	2086	631	628	635	776	1222	513	3933	1496	1152	3096	634	1208	2105	566	130	552	1599	1712	1330	1233	103	2249	778	52	1250	60	1845	1835	700	455	1467	1250	1182	2306	1563	1403	443	2707	454	161	1318
ENSG00000007392	668	1458	1385	2576	542	864	1371	1886	426	302	455	568	240	544	1836	808	1107	2983	448	1598	988	900	523	1097	951	987	2204	3876	2671	1365	1168	2313	1287	1129	824	1874	580	1286	2150	3108	2850	867	1581	1525	4235	996	1864	808	1739
ENSG00000007402	1	19	136	13	1	66	0	6	3	0	3	277	6	4	7	4	1	20	2	14	5	10	24	7	6	8	154	106	2114	24	121	1897	15	939	11	0	0	826	102	110	669	1	6	17	1002	11	208	0	15
ENSG00000007516	132	68	1484	200	86	58	639	180	185	74	96	57	1435	421	116	840	50	1193	149	11	1171	89	268	256	408	39	695	236	971	233	136	5859	105	19	353	169	40	557	2359	573	267	145	99	62	1336	514	1013	43	136
ENSG00000007520	629	314	2240	1121	815	1085	989	1972	571	580	307	449	585	440	1301	1216	1894	695	709	638	1294	528	474	855	2370	1294	463	760	1383	1014	426	336	1249	834	875	943	1278	530	1076	662	638	1674	1665	1303	1139	2066	1426	900	959
ENSG00000007541	578	473	1845	861	640	617	850	1424	520	208	240	545	368	485	1471	945	999	573	559	678	361	648	1226	350	778	1094	1003	1907	1259	1074	1047	1089	840	529	1403	691	648	855	1289	1374	1396	2210	2178	1105	1431	1374	917	276	762
ENSG00000007545	328	400	1038	630	147	733	370	1362	486	210	67	421	219	292	870	540	637	719	323	452	675	483	181	341	413	390	588	1302	604	788	418	610	581	363	470	677	452	500	1416	715	455	936	584	586	1361	840	1236	493	449
ENSG00000007866	678	599	568	1571	506	637	567	1703	607	404	267	371	1002	372	1480	951	1024	1541	593	590	1759	389	534	916	463	846	913	1365	5623	1233	1624	283	1405	773	1002	2700	1022	4318	1006	835	556	3385	1508	519	302	1710	2155	484	786
ENSG00000007908	1	0	0	2	0	1	0	2	0	0	3	1	0	30	1	1	1	0	0	0	9	0	0	0	7	0	4	9	1	0	0	0	0	5	0	0	1	0	6	0	4	0	1	0	0	2	0	3	0
ENSG00000007923	1031	520	3396	1057	980	1590	559	2667	810	1022	429	1676	651	305	2265	1229	1299	2084	1130	947	1414	937	1136	953	950	2107	1159	1438	6433	1948	900	1079	2559	1415	444	591	1246	1454	772	1278	1430	1139	2191	2357	3460	5671	3751	1313	1838
ENSG00000007933	0	0	0	0	0	0	2	0	0	0	1	1	0	1	0	1	0	0	0	0	0	2	0	0	0	0	4	0	1	0	0	0	0	2	1441	0	0	0	0	1	0	0	19	0	1	0	2	0	0
ENSG00000007944	135	95	483	468	52	186	190	230	75	105	38	20	158	242	330	99	205	163	51	1189	390	584	196	213	56	197	562	1087	3160	754	368	316	546	270	897	828	145	568	316	633	818	936	207	646	1122	725	802	292	782
ENSG00000007952	9	40	0	15	0	0	49	0	7	0	9	0	82	0	1686	8	0	2	3	0	11	0	0	0	0	0	9	4	82	0	0	1	0	3	0	0	0	0	0	1	2	0	7	5283	0	2471	0	0	2878
ENSG00000007968	280	54	565	154	130	177	81	601	101	260	71	309	78	55	462	59	269	543	94	434	189	102	286	460	124	489	190	837	1215	239	353	268	121	497	25	30	213	283	189	209	159	1708	396	480	2899	1979	1172	170	591
ENSG00000008018	1388	1873	4000	2851	1985	3347	909	1808	2124	1220	1058	1183	1035	1048	3098	1635	2742	2108	1008	1248	2717	971	2258	3166	1078	2347	2031	2074	4344	2512	1565	1279	1181	4022	1902	2139	1995	824	2476	1437	2457	2566	4078	4297	2810	6599	2423	1632	4621
ENSG00000008056	12	20	28	36	0	37	1	49	14	11	7	96	0	14	1	80	52	31	26	2	56	0	30	0	9	6	5	5	404	0	17	428	1	197	0	0	2	33	0	1	1	0	17	99	1407	22	44	0	105
ENSG00000008083	138	417	341	871	335	138	398	1884	209	226	116	485	465	410	971	515	32	452	330	867	591	513	190	1305	114	206	1488	1890	6331	636	209	1174	582	386	211	342	1282	1491	898	1273	642	1337	918	548	2406	673	1048	1102	314
ENSG00000008086	278	126	380	198	267	188	830	373	510	143	93	25	511	246	428	553	330	72	187	105	721	854	216	108	264	448	135	264	584	461	35	718	570	381	461	848	188	352	236	187	236	1266	429	238	867	351	479	71	107
ENSG00000008118	0	0	0	0	0	0	0	0	0	1	0	1	1	0	0	0	1	1	0	0	0	0	0	1	1	0	13	35	0	0	0	0	0	0	0	0	0	142	0	17	9	0	0	0	0	1	0	47	0
ENSG00000008128	351	179	1609	404	256	1539	130	564	256	183	63	436	205	239	1157	127	294	1188	407	469	262	252	380	341	348	454	332	467	1249	472	385	304	958	507	78	165	242	566	23	551	323	780	832	1223	1050	945	616	983	706
ENSG00000008130	2359	1031	5222	1768	1776	8815	955	3334	1463	2298	187	1319	1252	1038	4120	908	1820	3189	2430	937	1597	2147	1669	2023	2252	5452	1756	1890	8727	3873	1354	2190	5492	1833	1518	971	2734	3108	840	1942	1092	5809	3197	4384	1895	8073	4179	4395	2791
ENSG00000008196	0	0	0	0	0	0	0	0	0	0	9	0	0	0	0	0	0	0	0	7	0	0	0	0	21	0	52	49	59	0	35	6	0	0	0	0	0	0	201	10	14	0	0	0	85	0	0	0	0
ENSG00000008197	0	0	0	0	0	0	0	0	0	0	0	0	0	0	0	0	0	0	0	0	0	0	0	1	0	0	0	0	335	0	0	0	0	0	0	0	0	0	5	0	1	0	0	0	1	0	0	0	0
ENSG00000008226	24	67	8	14	0	6	6	27	10	0	8	86	23	35	92	17	0	2	52	0	34	7	25	0	40	2	36	36	0	304	10	0	41	96	8	0	7	248	0	229	248	250	161	168	5	43	687	6	37
ENSG00000008256	581	186	925	566	535	443	1001	866	189	431	78	583	550	153	879	669	971	371	510	48	550	194	275	278	522	586	644	1317	450	630	202	3349	979	69	1066	941	558	2242	252	936	448	1475	2563	623	315	2335	675	831	303
ENSG00000008277	12	23	0	38	10	11	374	91	80	0	0	145	63	0	98	3	2	61	12	6	46	73	9	0	38	356	46	379	707	110	71	136	30	1	249	256	19	107	129	24	65	36	56	85	1597	128	228	97	403
ENSG00000008282	3008	1176	3435	1792	4531	3765	4105	2923	5151	2436	621	509	3541	1066	7026	2954	1725	1176	1923	1529	7095	1643	499	3876	1448	3472	2248	2882	2342	5825	1518	664	5319	1229	7215	6794	6629	1726	3322	1986	1403	16763	2552	4399	916	10489	4614	3608	3899
ENSG00000008283	2330	1856	4166	1803	2103	1694	2810	3725	2211	1010	2205	1288	3611	2603	3650	2188	1237	2277	2425	1131	2767	1780	1233	1625	3731	2849	2061	1941	4167	3304	2233	4524	2707	2969	9215	2185	1790	1844	2214	2384	1464	13877	6495	4107	3502	3410	3959	668	2145
ENSG00000008294	2581	932	689	1465	2656	802	3998	2048	2732	1537	435	1386	3361	1052	3251	1936	2916	1272	1777	1012	4295	1697	544	783	1376	1310	2308	3507	5003	2685	1841	2485	2303	1265	5072	1994	2221	4306	978	2818	766	70855	4450	3177	4900	11742	2217	2158	2066
ENSG00000008300	827	764	1071	338	37	1110	15	3223	323	23	155	1716	166	150	303	478	344	1261	882	252	116	106	30	97	61	45	413	515	3536	465	64	3242	163	1818	99	87	793	163	1445	532	186	599	2875	3109	6538	905	318	274	418
ENSG00000008311	32	142	0	41	79	18	235	9	46	17	32	14	10	15	54	123	236	64	12	1	57	39	3	245	10	99	91	486	180	179	5	181	57	136	8	107	45	100	101	14	55	0	35	76	5	182	273	12	158
ENSG00000008323	718	547	2701	1660	861	803	555	1451	461	859	469	7	2303	156	3161	303	1105	828	801	185	1280	226	147	377	1087	733	517	465	492	730	779	759	1255	587	1144	734	371	377	1140	615	93	2395	1794	2358	50	5519	1331	945	1534
ENSG00000008324	254	313	368	469	159	323	116	412	78	199	91	148	173	80	339	146	516	275	211	223	295	123	148	289	146	539	226	410	314	267	110	164	159	283	103	154	233	260	278	226	239	560	300	874	200	495	209	273	334
ENSG00000008382	129	186	1044	537	440	309	380	385	215	281	59	133	231	88	711	173	187	267	206	190	355	218	392	388	542	449	402	444	187	328	238	181	808	220	463	622	158	333	500	264	255	647	239	659	576	579	156	298	798
ENSG00000008394	1831	2092	0	3023	0	532	2589	15901	2463	1568	1102	362	2237	269	3991	1781	2134	3456	2952	1262	2330	1537	1127	2456	1888	258	1572	99	370	7235	100	9	1519	1349	5454	2612	8949	448	4249	190	629	28793	10336	6076	1	3323	134	7889	5723
ENSG00000008405	384	292	206	434	801	338	335	311	412	284	266	1250	631	295	734	234	656	0	305	276	378	262	110	396	196	1432	451	968	2746	1207	398	923	989	629	754	486	272	1906	542	821	316	3327	836	754	2571	1683	614	373	448
ENSG00000008438	0	0	0	0	0	0	0	0	0	0	0	0	0	0	0	0	0	0	0	0	0	0	0	0	0	0	0	0	2	1	0	0	0	0	0	0	0	1	0	0	0	0	0	0	0	0	0	0	0
ENSG00000008441	199	203	283	79	1839	857	3266	1653	248	260	113	1169	216	461	1930	493	1153	942	660	450	1263	354	655	395	134	643	1825	2818	3107	2950	129	102	1665	453	1997	2585	366	3320	1567	2334	504	10045	916	5365	6190	3279	3685	763	1968
ENSG00000008513	3087	1288	12	1394	7913	3411	181	1968	2440	3626	730	15	2520	899	181	4836	794	423	3057	2	3318	440	8	73	1202	48	2483	261	127	8	1763	43	1864	337	4418	7042	5595	159	786	832	3797	2594	551	195	1068	15	1950	140	1
ENSG00000008516	2	5	10	4	10	15	1	88	12	2	12	42	1	1	6	14	16	2	1	0	146	4	2	0	14	5	2	3	0	10	0	10	5	0	10	6	7	6	82	6	8	12	11	3	2	10	8	0	0
ENSG00000008517	1411	4163	3621	2405	1820	3574	3585	417	1773	1454	4249	0	839	18	3650	106	4730	2478	2210	26	98	3157	2345	158	4734	885	1306	37	119	4983	2343	325	1060	908	3114	3830	242	235	660	175	3456	2012	47	3747	0	5885	381	2162	1901
ENSG00000008710	1387	680	3409	2070	812	891	1855	3604	1579	512	235	2921	894	1941	4526	2366	2449	3988	524	2774	1613	1454	649	1513	1121	913	3288	7624	6286	2397	2095	7670	2215	4749	1305	1270	1280	2002	2411	4897	1338	3177	2012	1875	24427	2929	5230	1134	1441
ENSG00000008735	128	11	1087	81	78	81	323	384	203	36	95	1111	271	14	47	18	196	1	53	11	80	284	10	78	65	215	62	70	2695	90	12	2184	299	922	356	49	315	119	119	259	63	4	445	83	1162	534	31	52	12
ENSG00000008838	1622	663	2187	2135	956	565	2179	2027	1183	779	464	788	1092	631	2095	1109	2242	1075	1415	2179	1747	1149	1884	1867	2003	2017	2107	2766	3995	1907	1187	932	1742	1251	1519	743	1472	1202	1103	1868	1007	1674	3988	4995	3070	5170	2572	5840	2455
ENSG00000008853	318	524	715	349	345	267	761	1529	268	192	101	514	241	557	955	373	173	212	200	455	561	381	118	592	217	430	619	1041	696	330	359	687	266	605	292	459	516	572	630	446	632	665	2971	214	1414	1442	1788	382	221
ENSG00000008869	747	532	279	420	1121	683	1315	980	286	397	217	958	1114	890	2042	700	674	1527	490	639	1516	881	307	1264	429	1685	955	1368	1593	1590	960	1287	1495	533	2063	1382	735	797	470	747	504	2079	594	1564	1845	2159	2045	696	1609
ENSG00000008952	1916	3223	7445	3382	2710	3159	4637	3822	3050	1609	1511	3586	2730	2246	2797	2802	1594	3114	2459	1606	6736	5494	2938	1617	4956	3313	1755	2829	7446	3807	1507	5449	6384	2268	5722	4657	8468	2407	5386	1861	3073	3330	6292	2498	4875	4051	4928	2107	2931
ENSG00000008988	4368	14838	11747	30972	9196	10608	9764	13718	5340	7268	4810	7711	10543	3008	14476	7696	6754	15035	11318	18160	29338	5530	14419	15992	11969	13189	9836	15563	10568	16945	10602	3667	7220	18435	9923	15394	4823	10007	8899	4987	10479	21037	11284	54083	20846	12983	24551	11923	17294
ENSG00000009307	7326	2770	8357	5707	13577	3464	23992	17690	3906	5849	557	13397	5757	5267	14272	12173	6324	3633	7378	6210	12803	9000	4804	5000	2371	9913	11782	14711	27230	13059	7096	5359	16947	12480	20843	6537	15667	11433	4987	11820	5688	20135	15648	46921	26004	20900	32557	9456	15985
ENSG00000009335	2768	1180	1683	1470	2445	1710	4215	2515	1043	1816	694	3563	3467	1939	6082	1830	3252	1476	2292	928	4485	1543	1161	1808	1090	3831	2319	3274	4087	3640	2207	2519	3791	2308	5590	1170	3264	646	2303	2926	1187	16303	3817	4347	1816	11483	4336	2847	3061
ENSG00000009413	324	132	291	371	496	365	768	531	620	306	74	1685	251	568	999	357	693	447	256	264	506	430	371	783	106	972	2910	6346	5615	1413	1278	1744	333	312	1025	1037	414	2431	832	3203	514	1104	843	741	9055	2705	3064	394	521
ENSG00000009694	3	3	27	151	0	35	383	1	9	75	66	2545	259	3	0	0	3	3	0	13	16	73	0	1	5	11	0	0	73	1	3	8	0	104	0	70	480	30	24	2	92	14	1050	3	72	1	20	0	0
ENSG00000009709	0	0	0	0	0	0	0	0	63	0	0	2	0	0	0	1	0	0	0	7	7	0	0	0	0	0	5	0	199	0	0	1	1024	0	0	0	0	0	0	0	0	0	0	0	0	0	1	0	0
ENSG00000009724	0	0	0	0	0	1	0	0	0	0	0	10	0	0	0	0	1	0	2	4	0	2	0	0	1504	1	0	1	5	0	2	4	0	12	0	0	0	0	0	0	0	1	0	5	59	1	2	0	0
ENSG00000009765	874	390	756	571	1209	588	15	53	1655	291	80	0	1473	152	865	38	18	1013	193	1	95	3509	9	752	45	83	13	0	811	637	219	28	791	2279	684	2747	37	1	26	1	222	0	5	1573	0	767	1	0	289
ENSG00000009780	205	136	887	124	274	144	149	228	135	171	53	165	150	230	609	192	112	185	94	87	122	167	159	170	200	400	209	433	654	455	149	364	301	264	746	107	142	829	138	353	129	674	209	325	870	808	557	551	317
ENSG00000009790	0	0	0	7	0	0	0	0	2	0	0	0	0	0	0	0	0	0	0	0	0	0	0	0	0	1	0	0	50	0	1	0	0	0	2	0	1	0	0	0	4	0	0	0	0	13	0	0	0
ENSG00000009830	268	395	307	529	203	401	440	971	466	279	192	1592	254	366	962	520	513	711	447	383	424	274	310	319	335	513	870	1394	1654	469	881	2639	327	607	379	611	714	1114	1145	1119	615	1094	4123	926	2393	1511	798	817	417
ENSG00000009844	885	477	879	1333	1374	961	805	1844	932	988	348	720	730	494	1663	784	1234	730	502	485	2169	756	504	1300	860	2139	783	1445	2992	1742	567	626	1356	559	1611	1264	1256	702	1517	775	512	2489	1661	1417	2552	3559	1226	688	1970
ENSG00000009950	1380	227	934	91	61	442	414	78	239	25	110	38	134	364	1639	129	278	1629	18	32	275	12	801	232	101	10	555	134	2460	1956	122	17434	111	636	378	50	43	534	628	923	196	2	197	5036	147	1804	678	35	1201
ENSG00000009954	1902	1754	2429	2413	2359	2113	5384	2558	1729	1307	699	5295	3423	1068	5628	1476	3476	1629	1400	1691	3825	1374	2185	2116	2961	3138	2261	4726	10299	3362	2400	4123	3515	2386	4915	5967	3684	2983	3719	1643	1943	5884	4696	6278	5362	10673	8137	2932	2724
ENSG00000010017	388	504	618	706	1057	410	994	1041	412	442	294	597	840	1150	1503	682	831	926	688	934	1983	1418	336	821	271	1084	1187	1277	4665	1491	661	1128	1141	501	956	1859	1034	1775	844	1317	500	4293	1491	924	2420	2677	4533	812	1636
ENSG00000010030	65	130	214	4	92	112	44	3	34	26	65	5	110	2	126	15	400	40	45	13	17	79	6	272	5	495	24	6	33	504	10	74	65	53	85	1	10	38	12	10	51	12	41	96	19	1250	121	124	233
ENSG00000010072	177	334	251	297	351	174	551	352	296	135	136	424	297	168	496	235	201	208	181	178	808	237	195	195	104	376	305	402	1006	328	116	249	664	237	376	625	508	357	956	225	407	725	403	236	828	718	579	291	355
ENSG00000010165	770	476	1132	707	647	722	1507	2440	662	566	262	1280	742	782	1934	549	757	275	644	572	2384	507	451	493	1622	1219	1081	875	2004	1091	426	613	1454	1384	756	1504	780	1276	1389	672	1230	4018	1128	3253	1144	2693	2606	371	1156
ENSG00000010219	101	279	30	8	116	113	267	466	160	127	100	211	151	125	499	111	108	595	188	71	369	71	261	162	345	308	283	178	715	395	165	175	264	833	216	197	50	246	524	152	357	513	614	840	228	377	238	340	269
ENSG00000010244	3053	1815	2119	3472	3123	1703	4006	4075	2305	1904	788	2325	3228	1597	5786	1231	4480	2744	1507	2463	5905	2265	1366	2252	2555	3811	3731	5911	10498	2965	2707	3404	5516	2503	4060	3840	4357	4173	4497	4029	2025	6527	4927	8741	6002	7569	8473	1628	4307
ENSG00000010256	3214	1465	8180	5076	2117	5333	1592	5927	1480	3219	882	2129	1310	3328	3536	1716	3733	4929	2520	2762	4981	1581	1507	3727	3364	6060	2487	3302	4560	6948	2345	3477	1897	3921	1481	1302	5825	3554	2900	2268	2019	5829	6433	8622	2380	12038	2837	4167	8627
ENSG00000010270	447	423	7	473	362	350	1047	437	385	253	195	1039	528	237	653	444	469	1	405	240	443	346	227	0	313	362	649	950	2083	442	267	1117	568	470	1640	1238	546	550	1014	443	707	1336	695	969	582	2097	820	565	744
ENSG00000010278	5478	3813	995	4522	12544	3081	1262	19654	3762	2056	4537	779	10372	4275	22413	5414	2779	3668	5369	6306	11444	2642	2693	56	17418	663	5674	6632	4726	8636	853	0	6478	6103	12458	3	8111	6796	4069	5318	4808	20592	12859	19692	39	19817	18530	19818	10041
ENSG00000010282	0	0	0	0	0	0	0	0	1	0	0	0	0	0	0	0	0	4	0	0	2	0	0	0	1	0	0	0	0	1	0	20	0	4	0	0	0	3	0	9	0	6	0	5	20	0	0	0	0
ENSG00000010292	1973	1385	2364	4031	1551	850	1361	12260	1379	1249	463	3426	1380	1297	5740	855	3347	1516	2189	1289	5065	1032	1909	2238	1768	2470	2109	3528	11524	1686	2761	2075	2197	3885	1043	1178	4138	4461	8367	1635	1221	5261	5122	8505	3632	6700	9541	4762	3313
ENSG00000010295	12	10	8	24	8	5	5	56	15	2	5	9	31	1	17	0	64	36	10	1	44	4	3	23	41	0	2	12	162	10	29	19	0	51	11	13	4	3	29	7	16	5	10	34	13	18	17	1	5
ENSG00000010310	475	98	147	223	201	649	153	226	31	63	48	18	141	41	1146	208	84	1036	127	1	551	104	133	53	194	557	43	1	355	15	867	2276	109	23	12	213	67	40	67	62	273	245	3	11	322	338	176	17	149
ENSG00000010318	30	4	133	20	31	58	19	92	31	101	0	66	12	32	89	39	118	383	31	73	111	27	45	77	19	230	63	161	134	187	44	128	84	157	34	31	189	57	29	69	16	136	45	152	110	455	209	141	253
ENSG00000010319	4	12	18	8	14	3	12	31	3	3	13	20	21	7	2	1	12	88	1	77	9	4	0	34	9	19	358	237	131	91	0	46	6	7	1	68	16	103	92	31	41	8	86	16	4	1	86	14	6
ENSG00000010322	1145	684	1253	2217	647	1399	799	2526	685	627	269	1552	563	919	2369	803	1244	1936	923	1663	2069	841	734	1038	986	1584	3632	6002	2810	2675	1046	3754	1340	1323	928	804	1295	3472	2521	5407	2129	1743	2597	2716	2434	2651	3421	3822	1315
ENSG00000010327	3	25	14	15	0	0	0	3	0	0	5	6	2	4	2	3	84	0	1	10	3	0	590	14	2	21	6	14	38	9	1	27	1	21	0	0	1	9	4	1	8	0	4	2	173	0	32	0	0
ENSG00000010361	205	155	249	468	67	155	220	451	111	22	17	293	175	87	0	265	127	6	194	59	266	335	243	6	193	34	227	544	1549	1	290	351	316	223	386	528	23	1262	791	325	63	569	696	235	1727	123	953	114	39
ENSG00000010379	0	8	45	41	3	0	0	22	7	2	1	1	3	2	6	0	0	5	0	0	0	29	0	0	3	20	5	0	35	4	2	92	3	12	1	0	0	21	3	17	14	5	2	0	4	0	25	11	0
ENSG00000010404	1174	1009	703	484	1410	4279	3855	5403	1797	358	1933	1098	1479	885	3899	4134	607	498	1833	321	2443	1115	569	176	1945	1049	2144	1597	1162	1345	674	3216	4149	554	3621	1568	944	1441	766	1678	952	6907	12849	1244	5185	3929	1193	2613	1454
ENSG00000010438	1268	607	1941	534	3664	1608	450	309	1377	2621	410	2	2924	24	4492	294	1689	3305	333	0	839	822	137	321	333	2162	3	5	880	2736	127	253	3095	232	1	96	300	1	232	11	10	22	1402	6519	5	7083	1	61	1391
ENSG00000010539	122	99	438	251	262	249	210	376	241	110	102	262	205	110	511	202	538	298	143	126	267	214	150	180	198	311	315	356	546	399	128	274	338	327	202	263	262	246	360	170	372	614	241	651	282	509	528	139	308
ENSG00000010610	6	154	0	8	0	0	0	40	19	0	0	1	10	4	0	7	1	0	13	21	23	0	0	0	0	0	68	11	15	0	0	0	0	30	6	0	0	9	7	3	12	8	124	0	0	0	13	0	3
ENSG00000010626	40	105	362	184	41	21	181	553	102	32	20	252	93	92	54	41	59	49	127	39	254	66	128	49	106	31	68	199	653	92	64	578	154	69	319	105	103	326	169	255	131	269	741	397	103	198	560	84	153
ENSG00000010671	0	0	0	0	0	0	0	5	0	0	0	33	0	0	6	2	0	0	2	0	0	0	0	4	1	0	2	0	4	0	0	3	0	3	0	0	0	0	0	0	0	36	2	0	4	0	0	0	1
ENSG00000010704	212	379	406	0	412	133	390	128	155	178	39	197	510	258	479	306	652	329	109	167	400	527	63	707	90	486	403	169	249	880	237	32	572	280	644	988	417	67	899	94	321	2412	400	253	7	1212	299	112	341
ENSG00000010803	486	185	1116	292	506	337	1739	527	540	350	177	780	933	325	1034	511	460	146	353	245	691	563	1017	202	1225	751	1044	1276	1673	903	902	832	986	489	1250	313	756	1222	345	566	886	247	462	1149	1222	1955	1595	490	1331
ENSG00000010810	47	420	434	1249	206	471	21	194	152	15	261	150	41	490	366	418	14	6	163	1393	68	312	0	140	114	512	395	876	3120	16	2	252	22	168	210	53	38	259	1353	1801	1265	584	1152	308	5460	17	120	0	130
ENSG00000010818	718	359	56	378	548	462	869	1629	1275	273	163	444	527	370	776	888	295	258	539	291	1372	687	73	9	213	590	1042	658	1008	1783	568	734	640	139	1088	1564	564	471	1317	1059	429	1545	1033	402	957	2428	897	285	566
ENSG00000010932	0	0	0	0	0	0	396	0	2	0	0	0	2	0	0	0	0	0	0	0	0	0	0	0	0	0	0	0	1	0	0	1	0	5	7	22	0	0	0	2	0	0	0	0	0	0	0	0	0
ENSG00000011007	1076	512	864	804	500	659	573	2536	980	712	355	1086	855	623	1694	1279	1050	1318	451	678	1430	750	499	647	933	1649	1240	1451	2902	1515	794	1480	667	1143	656	481	969	1181	744	1401	779	1593	1606	1264	4723	4482	2525	1412	1371
ENSG00000011009	1774	1101	4089	2565	993	1285	677	2773	1395	1456	1262	549	1300	780	3584	2218	1305	2231	1145	1360	1154	1809	1606	1177	1654	2756	892	1324	2988	2332	1275	1057	769	1043	1345	1437	1333	1896	1160	1819	1553	1773	3168	1855	1767	4065	3083	1170	2142
ENSG00000011021	367	194	700	425	259	880	172	608	292	209	76	1355	207	120	714	442	366	701	257	436	347	421	237	362	346	443	546	1325	1701	593	368	1081	655	407	175	234	312	820	314	1010	387	215	673	525	2295	1187	1089	579	396
ENSG00000011028	34	236	36	6	48	31	29	834	320	14	110	5705	28	61	138	112	25	4	709	5	1392	8	9	3	372	295	582	1368	157	26	1	48	101	1545	220	25	206	38	775	1012	6330	239	2642	74	46	9	2450	573	80
ENSG00000011052	4	10	1	17	22	23	10	13	4	13	14	6	5	3	23	5	19	6	23	12	18	2	34	19	120	20	1	12	93	21	23	5	31	12	17	0	24	201	9	20	1	407	45	75	28	30	51	50	54
ENSG00000011083	52	22	46	70	0	314	0	2	7	43	6	0	23	0	588	0	0	160	0	0	0	0	0	49	0	0	2	0	114	96	0	19	6	335	0	0	0	0	0	0	0	0	0	169	0	339	1	0	176
ENSG00000011105	255	205	272	288	457	228	1023	3340	362	41	162	734	631	365	310	419	249	138	273	1103	1132	262	3699	50	222	137	1134	873	1845	399	272	1013	1157	348	1719	997	452	482	1119	1127	883	586	438	348	1088	366	1408	386	991
ENSG00000011114	1000	939	954	834	1086	899	1195	2231	1361	594	242	1399	567	682	1840	1151	701	789	994	542	1395	1366	211	465	394	1031	1260	2632	1353	1579	726	695	980	391	1398	1574	1238	1368	1349	1822	902	2438	1282	1368	2732	3449	1401	879	1598
ENSG00000011132	189	138	300	279	189	163	400	554	293	107	49	357	251	60	459	141	301	180	278	184	319	214	266	220	494	454	564	431	370	484	641	568	397	256	264	335	216	233	338	336	237	299	372	667	857	522	408	218	280
ENSG00000011143	216	116	316	390	137	74	418	295	114	137	53	205	147	120	310	187	334	416	144	131	357	179	155	299	241	283	312	617	1457	478	221	404	302	503	343	179	160	819	277	504	290	432	822	931	844	889	1493	92	261
ENSG00000011198	252	86	100	103	152	148	222	635	164	195	37	103	145	146	385	330	279	156	376	142	268	141	66	120	84	542	384	383	352	331	74	220	215	267	361	160	528	289	298	531	201	1001	457	361	364	724	229	323	290
ENSG00000011201	0	16	0	5	13	0	38	77	129	0	17	1189	8	633	0	36	0	0	117	0	34	0	562	0	31	0	726	504	79	0	0	10	8	0	0	176	4	278	91	0	388	12	19	6	153	4	33	0	0
ENSG00000011243	550	1106	1425	1648	980	803	1614	2026	980	413	342	1286	539	500	2177	922	820	2614	1182	2613	1474	786	1876	1195	2135	1702	1730	2342	4143	2017	2351	2186	1278	1503	1212	1767	1436	2038	3884	2491	1826	3927	1338	2662	3317	1735	5330	765	1580
ENSG00000011258	502	544	310	849	377	205	1331	591	420	229	114	328	580	236	810	319	423	887	247	355	1072	756	341	643	335	469	650	1763	4400	927	619	715	1456	622	1470	983	346	2244	810	862	520	5840	755	1695	2884	1163	1642	506	915
ENSG00000011260	678	338	666	750	785	266	987	818	566	474	205	1078	876	367	1116	570	1600	453	606	455	1461	386	473	611	879	913	674	957	3188	859	632	842	983	1397	951	981	1036	2592	691	385	302	15306	1821	3061	1420	2037	1447	1279	1400
ENSG00000011275	669	458	1303	1072	604	678	1653	1147	356	394	212	2313	864	368	2191	690	1726	871	366	867	1389	724	1448	778	1117	1401	1199	1015	2947	1613	1251	4772	1287	1792	2018	1879	831	1088	1198	1243	759	2485	1901	2595	872	2785	1826	791	826
ENSG00000011295	591	526	663	776	579	490	2366	1527	1417	306	179	681	773	652	2326	1144	500	782	583	880	1931	522	344	1398	893	1544	1737	2776	1651	2657	852	905	965	486	1743	990	837	1135	1168	1071	838	2201	763	1643	1963	2447	1189	637	4690
ENSG00000011304	4425	3592	4035	7808	6386	4131	5332	9172	4337	4433	1588	5458	4682	2058	14275	4055	8889	7159	4533	5240	10135	4326	3111	5971	4477	9810	5011	7677	16142	7266	9872	5776	8486	4499	5434	6307	7690	7043	12437	5801	4550	9436	8170	17592	12901	20291	11162	4317	6953
ENSG00000011332	1	0	7	6	1	9	3	77	0	1	18	138	14	0	2	6	7	5	4	80	3	0	2	8	17	74	8	77	75	0	1	166	8	85	0	6	3	37	43	64	19	21	8	16	517	67	113	120	40
ENSG00000011347	105	3	261	779	8	696	51	1847	134	10	380	110	2427	0	138	1364	24	49	119	3903	851	2395	904	0	180	52	1197	181	3428	12	2139	8487	153	3099	927	144	1084	132	66	765	146	1041	1370	1370	5703	344	45	1247	37
ENSG00000011376	598	104	329	607	147	636	312	881	325	340	58	371	239	335	908	250	855	227	364	416	533	382	175	410	132	578	527	759	1559	682	236	441	191	676	143	190	464	830	604	800	255	872	731	1243	583	2307	520	197	1250
ENSG00000011405	1308	548	743	1618	1359	662	2692	1141	2401	705	369	1217	1975	999	2370	1107	1729	1031	862	1127	1636	2088	388	1451	239	2226	2800	3399	3004	2043	1823	2296	2927	586	2315	2044	1747	1855	2516	2116	1004	3909	805	2847	3512	3176	3018	675	1964
ENSG00000011422	1784	929	45	812	2285	1024	116	933	979	524	553	514	1416	360	6433	1103	1113	533	1105	34	1594	323	76	92	416	322	1582	254	5	2441	156	5	558	139	1627	1709	296	473	461	355	596	3595	629	904	218	2562	192	634	776
ENSG00000011426	1869	902	574	2018	3471	545	1370	2093	1369	856	134	2696	1460	505	2817	1829	3559	2089	2175	830	3978	1018	696	2043	770	3498	1274	1918	2965	4837	1999	1848	1220	1724	1156	2534	4990	1661	3256	383	486	11811	3802	3563	1057	14680	3534	2292	2664
ENSG00000011451	523	458	705	854	980	663	1809	2091	878	627	241	951	784	310	2045	1054	1120	1152	1028	1181	1769	734	905	948	1243	1949	1366	2409	3970	1050	1669	1159	1483	1625	1327	1277	2387	1621	2198	1750	1022	5171	1931	2928	2048	2755	3767	861	1089
ENSG00000011454	568	507	663	1532	892	676	947	1476	879	321	214	909	599	707	1841	1860	1146	1069	822	883	793	1175	624	399	719	1605	1665	2919	1933	2110	576	509	1199	798	808	1406	1599	3425	1999	1543	908	2101	1210	2337	1178	1613	1570	993	1993
ENSG00000011465	5	2	1	6	10	5	0	3	32	2	1	12	24	0	1	13	1	2	1	0	0	1	0	74	0	1	1	280	0	4	0	0	11	0	2	95	1	0	0	0	0	0	50	6	0	19	0	0	1
ENSG00000011478	271	135	464	362	248	191	239	425	204	122	78	591	405	191	711	292	249	377	134	173	243	168	412	335	759	985	332	333	478	241	204	211	411	333	145	165	221	163	167	438	388	477	186	972	261	432	447	299	335
ENSG00000011485	1995	683	1532	2198	1028	1905	2639	2962	871	955	334	933	1496	866	4121	1222	1082	1204	926	1151	1496	1138	2161	874	1713	3975	1384	1781	4995	1082	3083	1506	1296	1573	2702	2729	1381	1848	2097	1313	934	2493	1455	3198	4580	3185	4280	1412	1478
ENSG00000011523	164	133	247	210	99	224	527	508	276	48	20	948	237	153	726	272	149	229	87	264	305	216	231	164	179	244	1175	2067	864	373	186	283	1108	103	364	481	325	753	323	871	124	287	242	1775	1863	655	1094	651	998
ENSG00000011566	1023	702	225	725	1117	797	3295	1259	329	162	290	641	2895	422	1853	1200	643	793	804	891	1344	1545	194	433	451	1399	906	1061	1372	1241	2227	353	1352	372	2142	6627	739	761	1769	933	475	2609	1174	1203	1623	2371	2150	668	930
ENSG00000011590	0	0	0	0	0	0	0	2	0	0	0	0	1	0	0	0	5	0	0	0	0	0	0	0	0	0	1	0	29	0	0	0	0	0	0	1	0	0	0	0	0	2	0	0	1	1	0	2	0
ENSG00000011600	0	0	0	1	0	0	0	0	0	0	0	0	0	0	0	0	0	0	0	0	0	0	0	0	0	0	0	0	0	0	0	0	0	0	0	0	0	0	0	0	0	0	0	0	0	0	0	0	0
ENSG00000011638	589	209	254	341	771	669	827	1860	576	212	251	338	637	148	1079	1056	405	416	336	262	1233	451	35	597	363	1571	507	408	56	1098	220	27	730	225	2481	416	640	311	204	591	479	3493	1399	643	357	1394	217	363	779
ENSG00000011677	0	1	65	156	0	0	0	0	0	0	4	216	214	0	0	0	3	0	0	2961	39	21	0	63	0	0	53	25	325	0	0	222	0	87	0	0	112	5	0	68	3	2	30	0	0	0	971	0	0
ENSG00000012048	609	214	467	674	584	155	644	335	394	340	83	466	541	227	848	371	1002	345	516	217	1328	419	285	684	346	570	507	1329	3171	464	666	854	1034	1075	269	454	1441	279	888	325	218	2014	1695	2753	1992	2709	2108	203	929
ENSG00000012061	788	527	950	939	932	525	770	2505	821	293	196	878	735	341	2865	2056	480	606	797	499	985	686	1301	270	394	1213	945	1443	1187	820	1004	494	1277	565	1026	1023	1654	875	1091	888	838	2039	1316	2434	1133	1318	2133	1009	923
ENSG00000012124	1	0	3	0	17	0	47	9	1	0	0	0	9	0	5	50	0	2	7	0	13	0	59	0	0	3	0	0	2	0	3	0	0	0	204	458	0	1	25	0	1	2	29	4	3	0	15	10	0
ENSG00000012171	4144	995	4864	3614	5699	2479	2168	419	341	1070	1103	268	366	4343	6126	2382	240	5374	854	1324	3656	1131	210	2613	423	1806	1101	2203	180	1620	538	1994	3238	368	2292	801	767	1695	337	1456	778	450	888	685	400	1318	3646	168	2829
ENSG00000012174	277	68	142	187	462	269	1338	445	430	296	95	1195	633	287	1108	779	724	82	213	305	1173	407	266	153	195	561	802	865	3124	447	963	782	371	561	890	1371	901	544	832	406	244	1289	1038	1954	530	2227	425	256	749
ENSG00000012211	157	55	138	150	196	236	139	526	206	94	100	736	168	105	786	415	335	435	176	94	818	132	95	171	302	625	226	204	134	354	318	104	292	317	114	131	536	783	238	335	137	559	545	591	218	522	246	1251	197
ENSG00000012223	0	3	60	7	0	0	0	8	1	0	0	0	19	32	0	0	0	1	0	0	9	75	4	8	4	0	8475	7	12	1	0	9	2	822	0	0	0	63	19	5	155	0	0	52	7	0	10	0	3
ENSG00000012232	853	465	351	716	1637	419	1531	1504	625	555	235	1704	625	632	1410	595	1940	313	567	1799	1246	1117	179	491	261	1085	1097	2342	2104	2622	1495	846	614	964	581	1414	2920	1275	2106	2169	358	1283	1850	686	5516	1745	1077	740	702
ENSG00000012504	238	24	10	48	0	0	1301	0	807	168	0	0	33	0	186	0	295	60	18	0	0	70	0	0	0	127	0	0	13	37	0	7	218	15	931	180	0	0	4	0	0	0	0	0	0	0	0	0	6
ENSG00000012660	614	738	0	427	1	121	2132	1061	2169	414	389	2308	1449	637	0	678	0	0	1174	798	931	533	80	0	678	1284	1138	1760	6105	92	914	983	2031	508	1467	1475	2433	811	2362	1010	661	13325	1702	1602	10825	3963	1669	2177	1745
ENSG00000012779	1296	1570	0	140	57	312	521	58	297	19	128	13	1775	11	3910	509	482	1371	442	0	1151	94	65	2	2	47	278	9	10	838	9	342	733	81	1026	607	0	896	50	164	348	3496	0	184	346	554	86	0	486
ENSG00000012817	821	0	0	0	0	0	0	0	0	0	0	0	0	0	3190	0	1405	3	0	0	0	0	1771	0	635	0	0	0	1560	1664	0	2609	1768	0	0	1136	0	0	1644	0	0	0	0	1112	0	0	0	0	0
ENSG00000012822	947	737	632	691	410	1024	966	1367	517	462	400	798	771	968	4366	600	436	1569	554	275	917	1149	773	464	804	1935	1532	2153	2618	2878	602	1238	4563	1158	1453	987	593	2113	803	1728	931	1297	1595	1521	4332	2338	2282	460	3026
ENSG00000012963	421	402	696	475	665	623	450	821	401	440	101	755	294	341	813	697	741	486	327	459	770	441	174	578	195	1179	526	1190	1729	834	532	934	488	440	548	839	700	744	957	635	442	1413	850	1398	3523	2220	1604	551	1172
ENSG00000012983	629	807	378	966	1105	541	2138	2080	1020	474	282	1605	1196	489	1330	1194	947	917	779	1181	2223	797	468	477	446	1189	1288	2651	1628	2196	866	631	652	325	1196	2776	1111	966	1259	1403	833	6763	2728	1522	2269	2737	2960	1408	1668
ENSG00000013016	21	43	3	17	34	6	4	342	58	0	35	663	48	0	2	313	1	2	92	0	135	147	5	0	202	0	150	97	417	0	15	10	70	0	56	0	85	76	189	436	62	28	587	0	78	15	165	204	0
ENSG00000013275	2270	4980	2143	2365	1499	2893	1315	3188	2819	1453	730	1684	1670	637	4999	1829	1998	1618	1681	1061	2242	2197	913	3077	2252	4679	1687	1407	4484	2267	1940	1143	1763	1628	1997	1480	2027	1444	2007	1697	1892	2218	1150	4934	2054	4308	1481	1777	2300
ENSG00000013288	767	479	1834	673	1432	1413	826	1378	890	542	420	1204	882	1150	1831	1750	389	657	737	423	884	1339	197	783	1093	1445	2696	1728	3346	2057	428	676	2049	639	1714	910	1476	850	1311	1593	955	1927	1095	1048	624	3124	676	175	840
ENSG00000013293	0	4	4	0	2	0	0	0	0	0	0	1	0	0	0	6	0	4	0	0	0	0	0	0	0	0	0	0	0	0	0	1	2	0	0	0	0	0	1	0	1	0	0	0	2302	0	1	0	0
ENSG00000013297	6	140	57	60	2	3	21	11	90	0	35	4	3	1	1	8	8	6	86	19	8	277	5	3	3	0	13	40	905	0	3	84	16	150	12	22	5	13	229	13	16	0	14	232	4077	11	23	9	4
ENSG00000013306	2410	2773	5564	3895	1801	1884	3005	6261	2004	2595	1559	1777	3295	2096	5171	2347	5013	3672	1165	1782	3204	1942	5296	3768	9687	3316	2377	3032	4729	3981	2061	4358	3353	6055	2441	1542	3176	1170	2814	2334	3233	8356	6829	12555	2689	8538	4786	2732	4562
ENSG00000013364	8165	2743	13390	3785	8326	14196	5752	6511	6147	8102	2952	225	4209	2161	19590	7802	8033	10395	3287	395	16505	7089	970	2645	6837	10921	2040	478	888	9010	2045	3298	9536	3409	7596	6621	4923	1460	1638	1584	2136	10749	4191	5785	586	26746	2320	1435	8750
ENSG00000013374	1575	684	3743	1117	1291	1472	2634	891	315	849	415	1946	1212	805	3121	917	4847	780	766	329	1957	896	740	1117	470	2560	754	1250	3553	2636	834	1680	3310	1380	2983	586	817	888	950	852	589	2518	1858	2122	935	9105	2375	1077	1767
ENSG00000013375	1093	638	645	1546	1030	675	797	803	1524	832	408	1583	1209	1331	1327	517	1731	1119	170	606	1765	806	807	1027	546	2062	1161	1293	2230	2419	1530	577	1698	1094	2128	856	649	589	1103	1051	911	4328	909	1143	1668	3715	824	635	2012
ENSG00000013392	153	91	148	251	184	50	119	60	135	91	66	352	66	176	154	52	200	314	32	113	244	96	284	188	78	271	188	266	435	474	156	68	234	213	803	160	41	86	162	267	166	396	115	241	297	399	155	72	424
ENSG00000013441	1549	1687	732	2378	2516	1277	2143	2655	1112	586	638	1429	1283	1078	3847	1479	1023	4078	690	2177	2309	1140	683	1400	1612	2414	2135	4166	4054	5843	2287	3067	3796	653	3227	3696	1943	3907	3513	1848	2426	3838	1912	1879	6649	3910	10195	1455	2912
ENSG00000013503	271	139	129	207	284	259	508	349	281	237	94	408	323	168	701	296	384	155	194	108	579	315	49	390	77	480	218	286	1674	423	361	338	268	386	474	594	315	361	166	156	141	1207	490	727	651	1102	534	309	355
ENSG00000013523	320	300	580	908	174	277	194	1933	488	307	148	1361	205	539	586	546	643	272	227	228	678	547	317	416	147	723	1616	1918	2048	927	2910	702	181	934	212	651	493	604	1144	1007	430	1219	1217	2322	908	1083	1087	513	630
ENSG00000013561	540	348	452	328	839	912	1373	950	637	495	274	390	366	363	997	561	411	493	446	286	1818	641	458	263	412	1312	793	1277	2929	1091	625	762	1073	428	1939	1019	1146	1090	945	927	669	2210	772	1701	1486	2574	1569	495	1069
ENSG00000013563	541	629	889	305	966	2450	527	2333	717	384	503	377	727	395	2082	748	761	1052	488	192	2044	366	260	254	1146	1238	676	1145	342	1342	255	475	1433	496	966	937	542	555	465	514	321	2106	804	733	888	1531	1524	863	1339
ENSG00000013573	953	1152	1025	1883	453	558	664	5446	632	372	300	1659	453	260	3153	914	1751	1572	1249	1361	1984	571	696	1308	1031	1504	1234	2919	2224	1248	1092	747	1271	1843	419	451	667	789	2653	1169	843	1644	2279	3910	6449	3513	1680	1652	1427
ENSG00000013583	305	371	187	1365	450	434	895	2515	484	608	341	359	755	306	1262	352	819	605	813	363	715	204	1172	1642	562	336	444	529	329	844	1494	186	722	136	498	879	638	686	1408	611	310	2412	1191	1078	207	2841	902	734	1566
ENSG00000013588	9847	15584	1595	8540	26876	5281	171	46552	7629	6661	14785	3	12202	3447	64588	3380	9512	8276	10741	1061	19892	4275	52	220	18910	21480	4909	611	651	11076	166	32	24630	104	3725	2229	3236	1278	1122	2660	4003	74210	7019	16949	7	38759	697	1757	12003
ENSG00000013619	2	69	0	36	48	39	659	999	18	3	93	10	58	265	12	143	3	452	126	0	151	23	1575	297	35	191	23	73	7	534	954	859	53	55	159	572	76	342	300	88	79	26	59	7	34	0	64	185	1
ENSG00000013725	8	5	12	1	29	5	0	293	3	0	3	8	116	2	0	229	10	2	44	0	97	34	37	1	32	7	1	2	179	0	0	84	41	75	14	0	38	1	14	7	29	285	3	52	8	123	80	4	3
ENSG00000013810	784	849	4292	1847	1306	1566	849	2900	493	651	204	1890	1015	600	2378	1245	1956	1859	1456	1998	1310	922	695	1634	2427	1849	1690	2521	6850	896	1184	1552	1136	932	304	1309	3773	2717	2913	1053	1267	1731	3210	2630	4576	4651	5972	746	2051
ENSG00000014123	694	698	402	774	1179	694	768	783	896	914	397	973	643	892	1638	921	885	1440	327	437	2471	729	483	824	227	1579	789	1353	2990	2669	1310	961	2224	511	2286	1067	675	381	1154	925	735	3787	1283	1445	1715	2778	1337	619	1518
ENSG00000014138	253	248	1283	534	267	482	59	558	190	218	71	881	230	136	610	417	775	255	399	844	441	246	351	699	205	766	488	932	1256	406	452	615	464	554	252	298	708	505	608	259	294	1146	1142	1495	1083	1621	829	776	746
ENSG00000014164	365	373	1020	1021	489	775	893	803	371	376	367	852	590	210	1475	605	782	459	675	639	1096	476	719	454	1177	844	471	684	1336	1152	439	372	656	716	939	646	648	671	542	653	330	1877	903	1233	1444	1046	2041	377	489
ENSG00000014216	4835	5763	9960	5977	7302	9591	3302	16703	3839	4539	2088	3099	6393	2303	17350	14966	8160	3677	5936	7470	15055	6940	2282	4397	4931	8832	3860	4947	3291	5024	3045	2131	6103	1876	6174	6707	13842	7019	6489	7586	3973	24730	15126	14074	2776	13715	4964	12199	8995
ENSG00000014257	124	33	334	104	7	500	0	59	75	14	27	3	126	34	141	115	498	7	16	0	70	250	22	31	28	180	213	54	275	0	3	792	74	23	9	4	29	47	0	89	69	20	391	67	0	630	28	143	136
ENSG00000014641	1453	881	1590	1468	2568	1734	2228	2516	1664	1425	517	2536	1612	1633	3060	1686	1572	1746	1289	1070	2595	1128	955	1802	1561	3750	1584	2079	4501	2626	1568	1668	2323	1217	2197	2425	2144	2158	1724	1656	1276	5253	1176	3793	2491	4671	2937	1811	3232
ENSG00000014824	874	402	759	840	2114	1432	2505	1277	1759	1445	278	1083	1604	1172	2732	1764	1201	1083	888	929	1847	1401	639	1127	737	2778	1955	2962	2267	2674	1208	933	3045	1080	2043	2307	1924	1921	1980	1504	898	3079	835	2417	3135	5838	2347	611	4290
ENSG00000014914	2964	3367	1152	1282	1822	3047	1815	741	1105	1749	950	1365	1428	490	8387	317	868	5822	590	73	2677	1985	10	977	455	2719	880	843	407	2081	1355	83	2727	1622	3556	3622	266	297	796	255	273	733	1481	2761	172	5505	558	375	1992
ENSG00000014919	317	314	657	518	504	802	808	954	336	448	199	688	300	678	813	378	724	511	312	285	1250	446	271	908	188	1028	648	813	625	1139	520	284	741	434	865	734	367	529	701	554	312	875	962	1401	1122	2494	994	499	1448
ENSG00000015133	1003	810	1150	1311	635	1435	191	3775	943	924	233	1288	709	873	1989	1807	1787	2138	725	949	1178	726	788	749	539	1248	1341	2382	1794	2502	2623	787	651	372	397	776	1428	1255	2608	3078	1045	964	966	2337	6698	1836	735	827	1632
ENSG00000015153	149	421	305	307	321	120	711	205	197	138	163	539	215	192	618	129	216	340	194	420	540	220	181	204	105	435	335	393	2130	461	251	154	189	305	330	317	104	342	507	228	321	700	477	678	862	678	223	555	362
ENSG00000015171	903	825	1366	1201	1091	1502	2723	2238	665	952	339	1372	1685	925	2269	1989	1092	1343	264	731	1649	1194	1057	1556	287	3395	2487	2995	3668	3003	1728	3676	1318	1217	2475	2900	1187	2362	3490	1768	1328	7440	2252	1389	3779	3951	6018	1240	1732
ENSG00000015285	0	0	7	1	1	1	6	10	4	0	0	52	5	1	0	0	0	8	2	8	5	0	1	13	11	5	25	47	3	10	4	32	1	43	1	8	0	219	5	35	10	1	10	7	22	9	7	8	0
ENSG00000015413	3	0	32	19	2	271	0	1	247	654	43	8	99	409	45	12	12	192	2	1	0	0	4252	0	0	2	1092	55	3859	15	8021	9007	1	93	2	3	0	1	139	509	0	0	0	2685	2	2720	3	0	17042
ENSG00000015475	857	885	913	1149	547	229	498	2145	573	323	271	222	738	246	1138	610	978	563	1264	432	2923	446	107	723	455	806	801	482	2895	903	138	248	1225	748	1794	268	1208	260	621	418	516	2386	570	1240	124	1714	440	2231	1278
ENSG00000015479	78	96	66	149	187	66	134	202	96	48	29	268	88	83	207	122	142	127	54	171	410	85	48	157	40	154	364	1035	453	212	383	317	210	108	197	232	108	499	486	388	190	261	185	299	836	349	965	264	280
ENSG00000015520	1398	703	942	523	899	1226	2217	6	1787	1213	115	7	759	0	17	0	1107	1292	138	0	321	304	11	1844	397	610	46	4	1356	551	2038	891	146	2329	4038	1741	16	5	1553	7	47	55	12	11	142	2	9	0	2
ENSG00000015532	435	262	3584	789	537	159	899	852	387	71	96	716	590	468	777	783	384	443	650	447	1323	344	1868	701	852	676	1261	1066	1537	887	530	911	699	1023	1627	360	733	2779	662	1263	714	6273	1299	1793	245	1085	1093	647	466
ENSG00000015568	7	7	5	19	9	13	1	40	20	1	0	7	13	18	26	19	17	28	7	13	6	17	3	3	11	0	40	67	29	39	30	79	10	19	3	12	10	16	27	35	22	21	29	16	38	17	10	17	19
ENSG00000015592	0	0	0	0	0	0	0	0	2	0	0	1	0	0	1	1	0	0	0	0	0	0	0	0	1	0	0	3	3	11	0	0	6	3	0	1	0	0	0	0	0	0	0	0	31	2	0	0	0
ENSG00000015676	1600	1002	2102	1389	1053	2229	2569	2713	930	775	520	2111	1226	544	4356	1899	2017	990	1197	591	2967	775	1319	1356	727	1655	1534	2166	3893	2250	1236	2715	1705	2160	5566	3670	1358	1858	1216	1458	911	6829	2899	4330	1262	6495	2419	1261	1842
ENSG00000016082	55	166	0	77	102	0	13	59	82	7	31	0	25	0	169	29	252	206	65	3	13	198	0	41	169	54	0	12	60	10	0	616	12	24	24	18	14	33	0	0	0	0	0	77	2406	127	0	7	6
ENSG00000016391	878	426	1880	1601	913	1058	2078	111	726	760	184	99	486	1226	2682	69	1065	3632	884	108	635	1853	681	1102	892	508	452	387	1383	3895	1939	947	1039	1913	2014	3064	106	166	1068	212	807	300	512	4885	750	1	837	45	2075
ENSG00000016402	432	210	339	168	424	722	1	1446	967	361	119	0	156	276	947	653	113	1888	345	422	889	638	149	33	1226	1320	867	439	894	1753	1	3254	1270	162	831	0	564	138	1847	339	37	9	91	895	8	2642	522	138	906
ENSG00000016490	0	28	0	15	0	1856	0	0	2	1126	399	0	3	0	0	0	0	0	0	0	0	15	0	0	0	0	0	0	0	0	785	0	2	391	0	0	1	0	0	0	0	0	0	23	0	1	0	0	313
ENSG00000016602	2	0	0	0	2	0	0	10	8	14	0	0	36	3	6	3835	0	1	2	0	128	0	0	0	1	0	118	51	0	3	0	0	1	0	1	0	387	310	0	28	0	0	5	0	0	4377	0	21	1
ENSG00000016864	472	494	645	893	270	687	586	841	275	371	157	840	289	448	754	395	688	625	387	247	601	425	291	430	278	837	751	1276	1871	908	448	1012	426	940	741	494	736	975	1002	628	602	1126	1495	1201	801	1599	1725	366	1029
ENSG00000017260	2860	2395	1048	1991	1614	1876	3094	2794	3886	1776	984	2278	2248	1001	4906	3408	2479	1364	1730	621	4582	6321	656	1167	986	3108	3469	3166	3460	7148	790	1352	3424	843	6155	2782	4054	1045	2336	4136	3926	7885	4510	5875	19470	8086	6266	5132	4288
ENSG00000017427	1	2	0	5	8	3	5	0	3	4	13	2	1	4	20	15	7	0	3	96	0	4	6	166	0	2	471	769	329	3	0	18	3	1	2	1	5	2292	5	256	81	3	3	8	3	97	3803	4	2
ENSG00000017483	656	584	6	39	8	779	0	489	1071	1422	992	1013	404	32	5841	525	3646	2223	1201	2	404	22	604	924	16	1318	3	0	800	1226	3	0	81	4400	0	2	92	62	3	6	4	0	1970	5065	5	3163	53	5064	1393
ENSG00000017797	1472	2118	5265	2468	2004	1910	4246	3339	1823	1546	1949	1201	6008	1210	5181	3058	1510	3659	1184	1389	4583	3336	1255	1169	1949	4877	2180	2578	908	4441	721	3014	5132	867	3900	2148	2389	2268	2036	2748	2117	19316	3521	3050	5374	7077	6130	3579	4037
ENSG00000018189	192	252	125	358	356	302	631	361	140	205	83	221	713	306	781	520	489	449	307	332	618	583	195	220	212	698	460	1010	1727	775	708	541	551	291	723	757	604	794	864	398	459	1216	966	451	4100	1120	952	304	446
ENSG00000018236	0	0	0	5	0	0	126	0	1	0	0	5	57	262	0	0	1	0	107	6	105	24	0	0	0	1	674	820	64	0	266	54	0	295	0	0	2174	1	54	90	2	0	0	0	0	0	6	1941	0
ENSG00000018280	62	31	47	22	23	15	2	18	19	3	4	3	22	11	80	6	18	40	10	308	32	10	14	8	13	44	10	8	57	84	3	53	70	18	7	6	9	36	1	36	45	14	35	28	0	23	75	37	29
ENSG00000018408	780	1166	42	651	1498	5	12208	3067	3360	46	146	910	574	595	71	2453	4219	101	1815	154	943	5183	154	0	923	125	974	2831	16	487	313	56	1051	51	5278	2813	5179	868	3701	467	641	1150	2582	102	20	526	1317	1131	261
ENSG00000018510	1732	916	322	1694	1186	2124	1699	2576	1836	1386	392	2183	1795	750	4096	1689	2072	830	1003	318	1333	1052	159	684	776	2758	768	1540	3758	1392	1543	609	1410	967	962	2523	2818	501	2417	930	629	2596	1834	2213	2245	4775	1556	2532	2915
ENSG00000018607	0	0	0	0	0	0	0	0	0	0	0	0	0	0	0	0	0	0	0	0	0	0	0	0	0	0	0	0	0	0	0	0	0	0	0	0	0	0	0	0	0	0	0	0	0	0	0	0	0
ENSG00000018610	226	109	619	290	623	835	455	521	348	234	139	391	494	154	975	456	617	308	256	253	664	169	185	307	351	463	233	474	759	547	237	203	652	362	679	536	331	723	253	346	158	2398	1340	1292	765	933	752	554	769
ENSG00000018625	0	0	0	0	0	0	0	2	1	0	0	4	0	0	0	3	0	0	0	2	0	0	0	0	0	3	49	24	0	2	1	4	1	0	0	0	1	459	0	245	0	0	13	0	0	1	0	0	0
ENSG00000018699	356	135	231	419	289	210	564	718	240	158	79	581	371	220	812	326	792	255	303	313	959	326	146	298	311	639	249	283	1134	562	402	65	521	333	612	845	807	297	437	231	170	1003	500	1357	395	1544	1074	358	703
ENSG00000018869	2	38	11	39	0	7	8	35	0	15	2	27	0	4	0	12	0	0	1	0	0	31	29	0	0	0	35	3	87	2	0	1	0	0	0	77	4	109	39	34	1	109	3	0	31	0	40	0	0
ENSG00000019102	1013	659	13671	1291	0	3849	0	99	708	158	984	0	761	873	1033	765	67	261	423	0	29	19	29	147	508	1937	128	0	15	2218	1	48	4507	320	4	0	0	0	374	0	0	0	787	0	0	10	0	4	24
ENSG00000019144	512	3257	1372	1591	79	1777	782	1366	530	353	515	1830	315	448	1328	2180	604	645	1058	516	368	642	3101	361	666	2061	1347	4869	1569	397	1777	762	1045	293	836	1911	723	2554	2646	2007	2725	19	4155	163	4456	4710	2163	435	2647
ENSG00000019169	0	0	0	0	0	0	0	110	3	0	0	1	3	0	4	20	0	0	0	0	14	3	0	0	2	0	5	0	0	28	0	0	1	0	0	0	6	0	0	4	0	2	0	0	0	0	2	24	5
ENSG00000019186	10	2	0	21	0	6	0	2994	3	0	3	16	4	1	0	5658	6	0	13	666	154	31	0	0	0	0	6024	986	2	0	0	0	0	0	0	0	794	7	0	15	109	2	3328	0	0	105	4	511	3
ENSG00000019485	256	145	164	225	151	345	1083	432	405	36	60	309	174	59	504	374	45	116	217	431	388	241	45	275	175	128	297	709	1138	237	292	211	434	117	793	993	970	827	851	383	265	148	259	667	297	409	1006	72	135
ENSG00000019505	2411	853	5	138	4839	4381	1403	99	1248	1361	502	18	1273	1649	5929	121	43	6	2173	0	1924	1342	0	6	582	3	367	781	1949	365	87	1045	4958	2955	7237	4367	224	804	2239	298	6	1	0	2779	5389	1673	1014	0	891
ENSG00000019549	0	181	0	22	83	5	61	927	30	0	26	13	17	0	0	568	1	0	383	0	784	0	176	0	1	1	5	142	7	0	804	0	0	0	2	9	2013	108	28	92	0	2	453	7	2	0	0	666	0
ENSG00000019582	512	892	13584	285	2670	569	709	1261	1344	60	234	91	522	888	957	2528	1925	27	1167	21	1198	3843	152	1599	415	16	15717	992	479	766	1	3411	3886	4113	1113	334	6	1467	2198	1102	13252	232	2013	740	48	485	5142	290	188
ENSG00000019991	2	2	0	0	3	7	1	0	1	2	0	61	3	0	0	7	66	0	2	0	2	87	0	0	0	0	0	2	68	0	0	1	1	22	8865	10	4	2	0	3	0	4	0	0	0	1	3	0	0
ENSG00000019995	394	357	364	808	552	535	1388	1211	865	258	150	1009	918	349	748	630	387	630	545	584	1003	488	567	667	231	610	934	1368	2498	1162	845	527	1039	1244	1177	1165	732	1273	1204	966	631	1667	806	739	3414	1299	2027	616	1043
ENSG00000020129	437	261	710	340	565	233	1295	1291	577	326	157	1075	622	486	679	360	442	107	758	259	931	366	321	309	1097	1002	591	541	1349	416	706	480	638	495	448	216	887	531	368	696	443	4288	780	797	693	899	838	797	400
ENSG00000020181	11	7	7	4	4	2	5	48	12	1	0	141	38	0	4	13	63	34	7	9	13	8	450	0	30	57	1	443	134	4	32	16	4	58	23	6	11	52	79	15	260	18	145	12	38	4	0	17	1
ENSG00000020219	0	0	0	0	0	0	0	1	0	0	0	0	0	0	0	0	0	0	0	0	0	0	0	0	0	0	0	2	0	0	0	0	0	0	0	0	0	0	1	0	2	0	0	0	0	0	3	0	0
ENSG00000020256	431	128	270	466	553	494	601	1244	334	230	121	2004	518	132	1038	366	546	206	167	295	498	696	215	361	317	726	419	547	1022	642	428	528	640	366	471	512	511	440	512	427	196	1351	419	868	406	1172	884	365	575
ENSG00000020426	185	191	145	442	308	201	167	626	227	137	145	583	156	191	256	639	321	220	372	349	394	146	95	210	190	522	244	482	976	360	234	158	121	129	182	438	522	609	416	524	280	1125	1262	636	892	550	600	1395	507
ENSG00000020577	716	189	52	320	580	633	934	809	734	14	179	98	245	320	786	356	224	2	809	392	668	344	189	7	711	517	294	106	98	409	428	294	141	7	563	793	412	511	47	398	179	1924	2252	43	16	1319	189	930	664
ENSG00000020633	396	130	0	10	10	8	0	14	668	16	140	7	17	657	17	0	371	1035	9	42	17	2	68	9	1115	151	243	47	1084	13	1	0	175	12	177	0	187	118	1	6	882	2	2	273	7	3	7	0	0
ENSG00000020922	455	273	589	1089	297	256	448	813	408	310	144	480	530	365	1479	750	812	554	347	523	758	621	175	625	296	411	654	1046	2133	421	813	582	1275	777	951	1045	1046	823	770	551	505	916	1220	3355	2147	1247	1276	1096	904
ENSG00000021300	192	930	2486	1339	6	106	770	169	223	63	905	397	948	2335	461	12	188	9	257	927	278	1036	574	115	324	253	726	703	4707	22	18	966	309	2764	285	932	6	1742	4536	450	2150	2555	317	4614	5103	68	527	70	1023
ENSG00000021355	3309	3978	1867	3160	11123	2495	1196	4237	921	4642	2215	254	4354	1976	14086	1442	7039	3667	1176	457	32076	3391	1164	1704	647	6670	1901	423	5049	5335	1522	2224	6956	1802	1944	5388	8705	456	825	1196	893	2532	1420	8013	251	10764	1443	5326	7424
ENSG00000021461	0	0	0	0	0	0	0	1	2	0	0	0	0	0	0	1	0	0	0	0	0	0	0	0	0	1	0	0	4	0	0	10	0	2	0	3	0	0	1	0	0	0	0	0	0	0	3	0	0
ENSG00000021488	43	31	12	38	1	8	5	11	224	246	35	1	463	0	41	3	199	3	13	1	1	616	0	26	36	2	5	20	52	129	22	1615	52	83	48	74	2	4	3	18	6	19	17	5	67	1	22	5	0
ENSG00000021574	356	255	114	525	755	354	733	876	396	143	102	807	726	234	1040	390	469	309	218	501	940	538	203	264	198	794	685	1284	3490	938	497	461	906	467	907	944	690	680	776	546	293	1369	787	1207	3480	1378	1050	691	869
ENSG00000021645	0	0	5	162	3	0	0	3	15	0	6	0	0	0	0	1	0	5	1	1184	2	2	0	22	1	0	104	17	213	2	1	8	1	4	0	3	0	218	65	298	6	3	0	6	2447	231	249	68	202
ENSG00000021762	1400	425	90	11	925	898	360	236	841	230	83	317	602	364	2092	851	718	757	355	961	1461	118	82	215	1198	228	610	924	36	644	225	10	190	148	449	668	1639	319	282	1004	312	443	815	541	12	1861	194	92	748
ENSG00000021776	799	594	635	613	1283	1003	924	1388	812	716	186	1164	1246	643	2444	1374	1808	698	663	488	1218	763	192	516	633	1309	1345	1814	2305	1789	1496	882	861	684	1162	1205	1417	1175	1441	1126	703	2724	980	1836	1201	3766	1471	1016	1730
ENSG00000021826	427	1	174	21	0	5	1	4	1148	89	8	8	1	2854	1961	240	8	25	0	2	3	399	1	10870	4	4	5	78	162	717	0	1	0	14355	3	0	40	89	0	0	192	2	387	97	73	436	9	0	11627
ENSG00000021852	0	0	0	0	0	14	0	0	0	0	0	0	1	0	0	0	0	0	0	0	0	29	0	0	0	0	3	0	1	0	0	6	0	0	0	0	0	0	0	0	1	0	0	0	0	0	0	0	0
ENSG00000022267	42	27	16	23	241	81	102	434	49	218	107	48	82	11	149	444	16	7	156	5	93	304	0	12	72	9	30	12	232	38	0	269	169	8	129	159	108	74	164	51	15	160	34	20	663	34	9679	120	40
ENSG00000022277	1267	1094	5278	2034	1811	1776	1430	5464	997	765	607	1819	2156	771	2767	1547	1363	1037	773	1231	2741	1337	686	1042	1026	1725	868	1245	2800	1440	1004	729	1810	1238	1765	1530	1347	1669	1320	990	856	3789	1490	3632	2281	3128	3000	1601	2031
ENSG00000022355	0	0	0	0	0	1	0	0	0	0	0	0	0	0	0	0	0	0	0	0	0	0	0	0	0	0	0	0	15	0	0	2	0	0	0	0	12	0	0	0	0	0	0	0	0	0	0	0	0
ENSG00000022556	1	0	297	1	992	0	0	0	0	469	516	0	2357	0	0	2462	3088	647	0	0	0	2884	196	11	2264	1	7	1165	397	1210	0	517	0	91	0	0	1735	6	1163	1062	1836	30267	1853	0	911	2635	2168	1691	0
ENSG00000022567	758	651	696	1505	1379	1648	437	787	829	1066	315	678	2833	366	1572	709	499	752	736	60	588	1187	1642	836	596	4910	695	755	990	2929	138	567	2394	757	1039	351	612	503	1076	639	356	508	198	602	1220	1545	2893	645	703
ENSG00000022840	2916	1601	3342	2394	1990	4026	1882	2747	2508	1656	919	2432	2625	1872	5777	1499	2254	1592	1768	1381	3542	2763	838	2045	2345	3434	2974	2749	5744	2918	1923	3013	3065	1938	3295	2210	2216	4997	2266	2885	2348	7168	3726	4107	4379	5768	3167	1728	3973
ENSG00000022976	69	160	488	79	99	231	273	499	152	111	88	414	134	184	341	333	254	580	280	124	409	111	162	214	172	501	409	614	0	338	163	370	106	253	178	370	194	384	229	281	432	326	573	624	314	767	502	427	319
ENSG00000023041	611	688	423	756	652	982	586	1284	440	567	382	581	1136	515	1529	578	551	749	538	538	863	464	303	631	591	879	914	1022	1335	614	578	266	1139	364	979	872	1418	672	1123	818	603	2024	703	1518	1103	3990	1871	869	1927
ENSG00000023171	962	298	719	141	1606	1637	634	45	108	744	65	5	0	791	2068	66	498	56	49	6	112	138	0	99	23	2384	98	258	407	1046	17	974	2499	1257	2598	4011	56	34	130	65	42	0	0	30	902	79	49	88	95
ENSG00000023191	1679	1018	2600	2373	1380	2988	1627	4239	1937	1563	647	2103	825	1279	3930	3126	2150	3292	1265	1669	3994	1432	861	2613	3397	3361	1816	1869	3144	3823	2050	927	1253	1425	2012	2044	4453	1538	1580	2046	1746	4949	3120	3320	1443	5902	1855	2145	2834
ENSG00000023228	1665	659	1525	1702	3068	3737	3525	3061	1916	2217	456	2661	2505	3177	4405	1788	2202	1888	1172	1491	4744	2077	779	1488	1615	4075	1694	2629	8172	3777	2432	2867	4072	1225	2354	3899	3474	1832	3452	1934	797	5653	1902	2506	4160	6066	2522	1395	3828
ENSG00000023287	608	1829	1148	2563	1261	2288	3077	1580	1042	619	617	1605	2078	949	1846	2032	628	1558	1168	1623	2848	1940	786	890	893	1633	1407	2279	3183	2608	1511	1189	1644	1699	2777	2383	1854	1715	1470	1157	1282	2315	3147	2195	7611	2679	3929	1868	1579
ENSG00000023318	1107	682	2775	1310	1311	2098	486	1378	644	879	493	842	1456	1170	2340	823	1490	896	456	782	1345	769	944	945	769	1603	1430	1189	3170	2504	978	1140	1017	1262	907	1469	1604	1082	1500	1001	1192	2036	929	2414	912	2664	428	1982	1975
ENSG00000023330	1375	481	1979	916	1513	2241	836	763	775	1344	284	704	1238	858	2346	753	1933	774	829	662	2953	1013	208	604	742	3114	1400	846	1381	1444	407	1559	779	778	1003	711	1580	762	860	1218	568	2448	1126	2273	931	3646	1472	1115	1868
ENSG00000023445	1437	619	1570	434	2747	684	532	1441	1983	1108	589	56	1678	192	727	559	8724	91	2008	102	2701	13219	10	1163	747	71	1915	141	309	2268	14	16	2615	152	3778	1004	480	381	196	418	1350	2020	757	966	39	8607	589	453	723
ENSG00000023516	1197	709	686	885	1822	673	1583	1396	2039	616	339	1460	2666	1389	3627	1704	731	614	415	230	3560	1646	129	358	288	1633	2111	1705	3121	2047	1350	2830	3737	676	1920	3214	1119	1374	1593	1750	587	3816	1077	2817	3198	4802	2503	611	2620
ENSG00000023572	126	181	235	184	136	199	152	139	100	190	93	235	211	130	328	106	142	177	108	76	406	46	60	107	227	227	85	61	557	185	79	37	125	232	149	352	201	111	216	66	138	555	221	389	226	446	108	270	218
ENSG00000023608	44	80	67	97	105	38	160	393	101	69	50	675	74	94	145	509	197	68	122	188	171	71	49	63	60	80	131	214	199	146	68	145	128	44	225	219	646	296	165	246	240	499	1266	187	348	218	171	3191	206
ENSG00000023697	834	1037	319	1140	521	816	757	2261	854	552	409	596	852	330	1646	406	613	829	929	328	2323	449	329	565	328	610	395	505	2859	928	484	364	1120	867	1154	1811	943	378	1055	445	338	1893	1022	1909	651	2479	628	1706	1312
ENSG00000023734	2054	2257	1577	3328	3274	995	3153	10970	2269	2140	1448	3000	2790	1687	5739	1778	2929	1534	3559	2132	6386	1562	2202	2562	1901	3452	2481	3021	20073	3563	2330	1490	3322	2799	4863	2429	4993	2845	5589	2709	1384	9080	5214	10801	2640	7014	2158	5087	5674
ENSG00000023839	139	29	0	142	148	643	634	65	32	96	177	9	451	31	1075	11	937	79	30	5483	38	169	22	54	8	33	48	31	1766	208	75	82	55	54	76	62	2043	7	23	62	8	72	65	57	235	490	44	367	53
ENSG00000023892	208	217	826	193	203	140	1	620	193	14	79	22	254	235	411	461	31	571	141	745	268	91	18	392	46	1029	197	389	142	591	320	28	249	207	6	378	170	130	221	395	272	555	870	279	16	45	496	676	387
ENSG00000023902	35	158	23	466	33	10	441	154	127	3	81	402	33	109	110	95	4	228	47	1206	508	135	130	33	28	196	419	1578	958	101	300	64	34	156	43	32	34	1509	1545	403	954	22	1195	117	2052	77	96	353	21
ENSG00000023909	349	166	918	219	462	520	5340	527	542	312	266	1163	771	486	828	981	388	190	389	196	1608	1259	74	391	75	507	1083	467	1244	612	168	808	246	962	579	386	10147	500	193	224	209	2249	634	870	890	2089	487	2119	1232
ENSG00000024048	870	695	732	1001	658	554	1417	911	843	1016	315	1190	1547	687	2245	573	1372	1575	362	478	1698	713	519	468	1064	1483	1084	1712	3701	2508	1034	1165	2110	692	1748	2444	855	3932	1077	703	591	2670	690	1042	2172	3379	2584	904	1320
ENSG00000024422	1837	547	529	618	1338	2033	1556	8979	761	171	217	24	50	7	1151	5258	455	595	2018	0	2510	1322	190	0	1448	8691	353	24	7	12	242	3	1186	2	2387	548	3825	475	61	5	602	2489	4923	10	0	24	1285	3555	18
ENSG00000024526	316	116	208	299	682	130	264	654	367	429	60	1867	460	164	628	280	598	438	249	343	361	277	136	388	279	871	567	1075	1750	370	434	729	1281	612	84	159	1173	1189	541	179	128	1337	780	773	3002	3031	1782	783	885
ENSG00000024862	157	180	462	238	263	554	203	356	172	141	52	124	153	213	416	256	226	314	75	162	295	146	187	160	594	682	191	235	529	514	135	231	476	225	279	306	128	123	125	138	224	257	473	295	302	812	429	61	608
ENSG00000025039	6	23	64	25	195	13	833	19	36	7	35	239	327	1	0	50	6	2	9	39	937	56	518	0	5	1	181	174	1132	0	123	579	64	2	379	168	44	770	161	306	1211	20	7	197	1353	465	139	57	51
ENSG00000025156	80	84	159	174	142	67	179	105	125	97	43	827	111	70	197	138	242	213	91	315	109	119	261	270	54	457	437	945	1543	318	189	411	155	141	148	343	207	339	288	261	203	500	331	505	1167	445	644	140	336
ENSG00000025293	768	685	886	1311	633	498	981	2728	620	408	219	1214	828	341	1249	721	824	562	679	957	1135	863	676	816	789	644	1240	1810	2983	1184	631	637	1352	569	1470	957	1110	1308	794	1227	1326	4214	1498	2062	3273	1552	2464	784	1380
ENSG00000025423	3	3	0	11	2	0	0	11	17	0	4	66	2	0	3	2	2	0	20	0	4	9	2	8	4	1	9	37	99	1	7	4	5	22	1	0	4	2	3	3	1	97	135	23	440	8	48	51	15
ENSG00000025434	622	372	2160	686	84	1413	611	145	594	222	56	195	411	136	842	182	189	629	200	130	491	141	197	95	311	787	384	317	689	566	543	146	1457	125	216	725	93	160	363	194	104	1127	312	540	124	315	958	296	324
ENSG00000025708	906	705	1903	707	776	320	75	6901	1622	134	537	136	544	354	609	1494	8273	740	5290	58	9489	1901	140	134	1651	1535	930	39	308	3882	360	749	173	236	2832	1059	2528	316	291	90	2708	5482	2608	27	22	5964	255	3260	246
ENSG00000025770	386	443	1456	1098	942	799	304	2330	742	813	159	733	547	405	1155	482	1260	1112	910	1029	1343	835	538	995	900	1480	643	1170	3335	1212	1185	972	1129	801	579	1134	1004	489	1569	750	548	776	1058	1447	1705	2412	1664	506	1340
ENSG00000025772	706	594	1306	2304	867	743	377	5746	543	502	638	2460	667	562	2212	1300	1159	565	696	1233	1538	546	440	735	584	1235	635	770	5127	1060	449	295	370	720	490	561	726	1139	590	729	642	3538	2557	3098	681	2997	1029	2183	2203
ENSG00000025796	1351	1584	1835	1682	2198	2002	1712	2273	2019	1311	712	2340	1496	2221	3109	1326	2640	917	840	2238	4608	1495	2302	858	791	1527	2551	1841	5572	2259	3619	2297	4177	1561	3661	3456	1533	962	2908	2670	1954	7325	4135	2595	5714	4610	2429	1560	3602
ENSG00000025800	1226	1015	2649	1200	1761	954	4675	2302	784	966	704	2325	2360	957	2445	1762	1364	1282	1827	1252	2005	1705	1630	935	1173	2463	1693	2127	3862	2607	1325	2284	1294	2268	2952	948	1543	1874	1095	2051	1388	10544	2585	1810	3447	4347	3253	2095	2047
ENSG00000026025	307	122	0	249	137	5	26173	4150	2071	6	2938	60350	3	134	7	7	14599	2	102	281	20	62	0	0	96	0	8868	14714	26	6	99	36	99	0	12726	11074	677	12160	28330	19197	26797	98	95	8	442	54	588	23	2
ENSG00000026036	106	91	264	108	198	108	83	718	74	53	26	308	90	168	286	263	412	162	133	140	108	88	57	207	226	177	435	261	391	56	508	287	80	241	77	99	35	72	340	145	141	38	127	263	515	237	497	104	213
ENSG00000026103	95	134	4	10	284	213	1143	383	99	342	72	46	230	184	750	461	330	147	295	10	254	374	12	223	23	445	573	1095	50	890	319	23	251	30	497	150	239	346	310	298	811	1024	724	428	71	1227	470	174	1193
ENSG00000026297	3717	2471	2164	2222	7792	1637	187	500	2299	539	3260	492	1530	4329	2978	393	622	1954	1064	936	1212	1802	3139	1404	2899	989	2658	695	2226	2961	722	319	1550	3175	1290	1297	677	1155	691	977	1846	2610	566	2243	169	3397	1452	281	2523
ENSG00000026508	3933	4087	1049	5410	3777	1680	6569	20350	10571	1626	2393	3	2334	2940	15253	8868	15830	2689	5894	10975	11410	6727	968	3452	8379	6160	9666	2857	413	13447	14424	3802	8174	686	26307	0	41759	1479	435	10209	6891	44683	17182	24939	71	10499	130	50795	19459
ENSG00000026559	0	3	0	0	0	0	12	1475	68	2	16	404	60	0	0	153	0	0	0	0	154	0	3	0	83	0	348	217	3	0	0	5	103	0	23	14	28	770	114	261	95	71	0	1	1	5	192	112	0
ENSG00000026652	46	270	3	46	461	159	219	246	205	2	188	117	61	110	292	6	37	0	402	292	71	82	393	0	168	19	347	1303	108	9	737	642	219	9	254	87	266	717	576	818	489	0	804	18	1499	0	706	90	311
ENSG00000026751	6	73	0	13	2	23	0	74	21	0	5	0	26	1	25	81	0	0	103	0	199	4	0	0	3	0	0	1	3	4	0	0	11	4	27	0	15	8	0	14	4	0	0	6	0	0	0	107	0
ENSG00000026950	285	228	32	41	360	128	858	139	145	203	20	200	513	189	521	226	396	620	96	145	246	493	298	451	18	571	388	334	274	2424	109	557	1127	293	1162	195	213	385	176	230	239	68	535	342	690	918	1700	138	527
ENSG00000027001	421	146	448	611	489	322	447	591	292	534	119	1944	395	602	1725	238	556	210	121	173	742	481	176	412	210	685	351	749	1847	946	309	282	704	351	678	582	455	607	280	424	202	768	511	1532	293	2425	517	149	1263
ENSG00000027075	81	72	1	242	194	146	7	1257	227	0	133	788	257	233	6	1104	16	29	102	7	410	278	116	0	67	1	508	43	30	254	4	33	80	43	241	369	824	96	200	412	209	1637	1420	228	689	58	58	2611	207
ENSG00000027644	0	0	0	0	0	0	1	5	0	0	0	5	0	0	0	0	0	0	0	0	1	0	3	1	0	0	0	2	63	0	3	2	0	35	0	0	0	0	0	2	0	0	0	23	182	0	3	0	0
ENSG00000027697	1184	888	2127	1072	2125	1831	631	2112	1415	2252	566	264	1629	664	2945	711	3797	1193	477	401	4463	1773	199	1285	3549	2369	1350	739	1410	3101	297	750	2457	312	8491	831	2861	381	616	756	633	3758	569	651	969	8898	1262	573	1782
ENSG00000027847	492	209	1977	286	339	586	365	885	648	377	68	599	341	132	801	364	334	979	383	324	703	284	545	518	698	765	818	700	708	694	529	1586	912	518	607	349	404	411	517	469	696	1558	676	1315	626	963	1793	201	1055
ENSG00000027869	73	100	98	48	23	105	3	315	57	28	162	96	278	33	258	16	74	154	138	9	226	3	37	45	100	265	69	8	138	118	7	23	99	112	19	82	25	6	136	6	13	84	656	475	38	179	40	528	31
ENSG00000028116	392	314	61	373	725	125	459	706	226	167	140	536	720	239	1242	507	632	225	314	336	1260	346	238	960	519	703	404	533	623	662	327	193	555	160	1423	838	748	473	462	273	278	491	646	781	376	3284	905	531	1211
ENSG00000028137	289	20	705	189	151	1692	129	53	15	619	196	1285	322	322	993	115	1233	130	114	3	21	107	0	161	5	210	266	7	25	242	0	3	364	89	9	0	13	110	16	7	32	11	244	1613	26	2039	251	0	471
ENSG00000028203	1620	1870	668	1562	1550	1393	1837	1374	1676	494	606	1211	1560	535	2664	1485	1805	894	1997	595	1832	2011	297	1214	573	1520	1777	2321	3189	1568	2028	1070	1652	777	3509	3100	1037	2049	2808	1328	1304	4679	3238	2234	2125	2973	1559	1577	1346
ENSG00000028277	110	168	222	129	24	96	15	360	26	19	37	12	36	11	230	66	7	100	32	35	242	13	89	18	84	26	79	27	425	139	48	85	82	46	18	54	19	1	49	18	31	35	108	26	2527	40	98	313	68
ENSG00000028310	812	959	2302	1646	782	1749	609	2696	859	568	365	1379	1084	1446	2173	1304	2196	2044	736	1747	1685	1597	1002	954	1154	1496	1081	1660	1389	1114	1282	830	652	983	937	926	1125	1049	964	927	1097	1335	1935	2074	1977	2267	3486	2203	1022
ENSG00000028528	1099	1332	1440	994	1188	1549	1937	2904	1335	1028	268	1169	1168	980	3385	1604	1593	1072	1175	751	1842	1285	361	856	1157	2750	2170	2814	4660	2517	1244	1498	2700	1416	1851	1594	2054	2448	1928	2164	1383	2592	2086	1907	2231	3315	5323	1973	2533
ENSG00000028839	159	260	371	377	205	245	130	398	357	126	141	135	155	101	429	162	232	245	116	187	185	136	94	238	287	555	188	440	986	447	103	252	119	507	207	397	309	160	434	237	178	358	493	501	1268	913	499	261	677
ENSG00000029153	1132	1387	730	1452	2265	220	2228	5941	1379	332	388	1164	1162	303	1520	1404	2849	612	3372	321	3469	2018	130	1813	1193	1595	267	165	1260	1243	4	300	853	512	2004	766	2535	507	2413	331	72	9610	4649	1009	427	2958	931	2741	1140
ENSG00000029363	2535	1979	1838	2902	2573	2164	1819	4771	2233	1794	647	1746	1529	1677	6284	2104	4454	2728	1040	2466	5445	2169	1403	2779	2032	4316	4199	6369	9634	4642	3797	2333	3619	2201	3661	4788	2631	2864	5286	2797	2470	6214	3388	5254	9964	11260	7787	2271	5376
ENSG00000029364	1175	776	2118	1922	2007	1710	1491	2492	1609	1929	418	1934	1530	1071	1964	2088	1591	1124	870	839	3864	1261	489	1161	633	3005	1727	2091	4074	3365	1593	2448	1317	1758	1935	2609	2532	1543	2394	1258	730	3214	3266	3708	3405	4627	1201	785	2371
ENSG00000029534	24	61	0	9	881	307	1	959	217	2	49	15	1091	146	34	406	404	97	215	0	715	636	49	5	40	3207	5	14	954	5390	210	238	173	28	198	11	345	112	268	126	803	0	22	26	512	10	20	65	3
ENSG00000029559	4	0	0	5	0	20	2	1	0	0	20	11	0	0	0	11	0	0	0	0	1	0	0	0	0	0	0	0	18	0	3	7	0	1	0	0	0	0	0	0	0	0	0	0	0	0	9	0	0
ENSG00000029639	134	187	201	157	214	182	110	187	92	151	95	309	122	115	325	163	297	242	133	119	258	72	64	285	163	213	130	181	346	246	103	74	118	138	207	212	246	67	147	202	120	447	256	534	251	594	174	142	698
ENSG00000029725	466	436	803	525	520	463	2647	1110	527	426	159	1102	378	597	1464	567	1023	521	344	414	2808	499	211	807	718	1574	1249	1676	3277	1336	913	1782	553	661	833	1249	1294	1710	1608	1338	524	1872	967	1427	3243	3273	1685	670	1208
ENSG00000029993	540	1020	2191	1182	855	1771	903	4679	691	440	479	1639	524	426	2587	1909	1403	1465	644	3210	2127	527	1878	1731	1457	1670	1635	4412	3955	1772	1097	3440	1404	3263	857	1654	2136	3167	2632	1305	1532	2921	5099	4356	7605	2890	1857	2386	2141
ENSG00000030066	915	426	526	1372	1399	545	1907	1277	760	812	203	1375	1563	623	1611	1597	1426	1120	552	1145	1550	1140	366	1250	639	1744	1114	2764	9360	1638	1306	1074	1728	758	710	1388	2527	1558	2133	1227	668	2231	1198	2743	3897	4706	3543	3074	1502
ENSG00000030110	803	410	1586	581	1204	982	889	1207	866	1361	228	655	1591	444	1722	815	1645	665	818	522	1025	1057	289	762	877	1550	516	523	640	1724	330	336	920	345	1018	1439	1206	868	610	834	557	2582	663	653	531	7318	2851	803	1040
ENSG00000030304	0	0	0	0	0	0	0	0	0	0	0	0	0	0	0	1	0	0	0	0	0	0	0	0	0	0	0	0	3	0	0	0	0	0	0	0	0	0	0	0	0	0	8	0	0	0	0	0	0
ENSG00000030419	331	346	1	317	175	67	145	926	122	24	39	8	222	85	103	1313	135	71	268	3	1337	600	20	0	23	8	409	508	1323	131	0	229	244	26	356	88	435	789	123	561	241	1499	796	36	729	42	262	295	134
ENSG00000030582	4971	2371	12249	4519	2464	5477	6310	3381	5583	3194	4289	2162	16485	4831	8605	10155	2686	3681	3683	1300	6630	7481	8818	5212	9365	6518	12835	3295	6479	16045	1347	15135	5707	10275	7346	4411	5628	2393	3481	9260	6650	17036	6783	5771	1919	12916	6749	3225	9531
ENSG00000031003	356	346	267	344	580	433	1145	1060	626	331	91	539	164	213	834	270	284	471	520	311	925	325	279	589	203	800	1004	1938	2881	835	672	385	1006	150	1547	1201	790	1563	934	1160	581	1782	404	794	2903	1351	2367	478	598
ENSG00000031081	40	71	1	11	141	77	1	104	567	3	54	1009	218	3	55	30	1	14	82	3	172	219	37	10	10	32	48	168	4	289	63	3	211	95	569	0	23	16	145	96	254	927	119	70	0	526	35	13	83
ENSG00000031691	114	173	69	244	211	86	134	136	66	51	57	190	111	67	151	118	242	168	82	87	168	67	65	119	127	164	133	228	1064	109	90	93	241	97	132	446	460	311	358	54	102	674	241	237	357	336	557	231	290
ENSG00000031698	1597	554	3563	1314	2291	1491	3603	3063	1137	1592	218	2263	690	684	3225	2134	1635	2161	1874	2071	2303	1483	899	2085	2560	2798	1677	1952	4149	7096	1998	2229	1544	1661	2475	1267	3250	1862	779	2207	1115	3810	3722	3475	4543	8336	5222	1966	5118
ENSG00000031823	841	505	789	825	871	583	885	1508	613	561	236	729	519	203	1613	579	770	1241	789	1072	1123	658	1080	767	1288	1310	1020	1487	2608	1157	1597	2729	1248	605	905	1015	596	669	1394	870	736	1068	1162	2656	4035	2054	1207	635	1437
ENSG00000032219	627	1265	1681	1163	680	1329	725	1775	809	428	376	863	866	425	1413	485	694	1539	481	843	1430	526	685	547	691	873	563	1037	1329	1481	593	415	750	391	816	2474	546	771	1249	869	876	1869	1449	638	1472	1420	1765	874	759
ENSG00000032389	530	282	457	447	772	716	308	1013	330	452	217	644	761	248	1119	556	1034	423	337	852	935	495	487	508	995	864	462	497	1130	578	416	264	367	578	799	393	570	520	600	610	271	1140	1040	1066	769	1477	174	684	1047
ENSG00000032444	1029	665	1134	903	1315	1745	1073	2320	1217	766	244	1439	856	209	2410	761	632	756	1338	315	1572	1016	695	467	1489	979	830	1300	726	1399	1476	1102	1910	496	1557	682	828	657	2237	1165	786	2503	2693	2176	2569	3175	1650	581	1457
ENSG00000032742	341	475	421	468	290	504	329	261	339	334	184	406	214	233	822	148	313	367	77	104	209	379	100	216	43	337	311	482	858	353	339	316	559	244	340	924	307	258	647	398	436	231	253	809	514	1230	672	103	582
ENSG00000033011	610	249	2155	758	666	1144	777	1172	530	708	242	375	474	383	1207	523	1376	605	302	662	580	479	455	569	969	994	553	676	1266	1078	721	1026	957	1301	442	550	698	255	620	297	388	1540	646	1131	321	1924	1020	287	1153
ENSG00000033030	638	695	453	349	390	601	839	584	372	326	143	752	451	266	1343	318	801	929	408	507	822	496	178	772	635	1203	621	1032	1297	939	776	923	1079	606	634	842	509	1618	968	574	673	914	1153	1011	1561	1922	1796	839	773
ENSG00000033050	864	619	1155	1095	1017	810	1757	1805	372	712	292	3503	1188	353	2109	672	2273	638	1134	682	2045	478	600	950	567	1535	846	1204	3780	1087	812	632	1270	1361	1482	550	1377	1092	1170	1214	697	5805	2332	3043	742	4623	2582	1753	1476
ENSG00000033100	1112	960	1849	1205	751	2052	1313	1851	650	791	758	1936	1352	854	3160	1642	819	913	1288	889	1263	1053	1061	1072	721	1250	2175	1583	2720	1775	1237	2136	1574	898	1785	438	1048	871	1322	2301	1604	3586	1698	1904	584	2203	1768	742	969
ENSG00000033122	0	0	0	0	0	0	41	0	1	0	0	1	0	0	0	0	0	0	0	0	0	8	0	0	0	6	2	3	736	0	0	25	15	2	0	16	0	6	0	2	7	40	0	0	170	0	4	84	0
ENSG00000033170	510	384	922	676	1059	730	170	736	547	1060	434	758	463	1130	2084	1190	1571	382	1076	10	459	482	97	373	515	478	708	773	412	574	504	825	152	503	82	487	490	354	1072	258	365	404	2767	1635	1189	815	2689	230	1791
ENSG00000033178	804	981	495	796	1837	802	1986	1302	686	803	426	1253	1803	683	2622	2731	1571	1595	777	380	1365	1478	305	775	601	1853	1741	2142	2093	1969	1035	1668	1498	689	2248	2843	2038	1245	1579	1789	1026	3932	2707	1686	3083	5107	3307	1018	2641
ENSG00000033327	460	236	211	385	676	816	701	197	534	180	184	20	906	193	1224	79	165	353	199	264	1170	377	49	361	541	385	678	1149	1476	1557	1272	496	1182	237	781	1198	238	1071	191	946	683	4190	711	2055	3771	887	3016	419	898
ENSG00000033627	1931	577	2899	1767	1041	1093	2802	1004	1666	686	711	488	793	312	2629	686	1686	1118	923	890	2407	1539	818	853	2269	1389	927	1682	4073	1639	879	3356	3223	1335	2280	927	878	477	675	2450	636	3960	1599	3757	3698	3211	1077	589	928
ENSG00000033800	823	585	986	597	1172	1102	1233	895	979	1006	150	480	1123	308	1983	730	864	1312	479	390	1086	695	303	1126	1044	1379	651	1142	1990	3135	1238	751	3187	511	1032	1358	767	1140	1220	949	553	1718	603	859	1388	1616	2591	535	1216
ENSG00000033867	481	517	173	822	108	263	51	866	903	865	108	428	385	115	935	267	684	344	524	541	448	765	21	404	115	26	1393	3056	795	283	191	111	758	498	257	1088	569	1246	933	1467	627	1847	1111	1255	749	715	403	719	883
ENSG00000034053	0	3	0	0	0	0	0	1	0	0	17	745	92	0	0	0	1	0	0	28	0	0	325	0	3	0	342	801	293	0	0	0	8	6	211	196	1	189	6	533	1145	69	0	1	1111	3	124	586	0
ENSG00000034152	1284	802	1320	1274	2405	1915	1348	3532	1473	905	637	644	3003	1058	3658	1346	1644	1855	1108	795	3744	1095	557	900	4078	2270	1524	1255	714	2603	499	859	1474	1258	589	1315	874	1470	1321	1493	1232	3187	948	5549	825	3965	864	634	1485
ENSG00000034239	0	7	0	0	3	0	0	0	37	0	4	6	0	0	0	0	0	0	0	0	12	0	306	0	2	0	0	4	110	0	46	0	0	0	11	2	2	1181	17	0	0	0	0	0	18	0	392	21	0
ENSG00000034510	13010	40608	4896	37233	37792	32780	22866	49328	12149	15837	17943	4754	17349	7536	52899	16065	20147	42326	26615	29328	32711	13554	7699	22459	20945	28929	19727	13994	8996	30726	2631	2751	18193	4023	70651	78453	21798	40608	23087	12454	24755	29268	40113	44455	19695	42943	11575	21906	47904
ENSG00000034533	206	66	473	174	143	267	164	129	145	146	42	182	120	75	455	166	170	145	50	66	323	135	53	132	88	200	76	157	468	277	58	77	384	123	269	234	245	97	207	85	92	158	270	512	253	443	833	171	190
ENSG00000034677	1855	2065	540	1210	1824	978	3758	1240	1571	1456	629	590	1008	593	2725	1098	960	713	2035	459	1896	3176	679	926	1013	1488	1117	1992	1849	4470	684	852	3136	770	9813	7648	2117	1145	422	1736	530	2962	4225	1291	4681	2546	4441	801	1630
ENSG00000034693	177	106	120	187	203	101	185	587	216	116	60	218	74	177	229	193	290	181	195	121	220	203	137	245	221	406	280	361	513	424	153	65	151	101	432	216	212	115	175	211	537	1115	550	476	423	820	383	254	545
ENSG00000034713	665	526	1445	1124	1199	1347	1239	1621	673	518	351	945	726	652	1105	1132	529	715	571	536	1480	1137	307	456	1184	1711	398	1032	2682	1455	381	809	1827	948	1203	1421	739	814	651	962	770	1348	1214	1602	1631	1500	792	343	1294
ENSG00000034971	0	0	0	0	0	0	0	0	0	0	0	2	0	0	0	0	0	0	0	0	0	0	0	0	0	0	0	15	0	0	0	0	0	0	0	0	0	0	0	0	0	0	0	0	0	0	0	0	0
ENSG00000035115	1293	1205	1009	1056	2230	1577	899	2242	623	1472	326	402	1582	957	5275	1240	502	1330	818	887	4835	1610	927	1066	2054	2517	1388	1787	696	1934	1677	683	3474	1140	4171	3734	490	725	1866	855	1400	4500	1054	6152	1763	3500	1046	1229	3085
ENSG00000035141	1091	1520	1355	2072	1422	1308	1038	3798	945	727	769	1894	1655	724	3011	602	2425	2157	1010	3467	1928	715	1046	1589	1635	2781	1466	3130	5093	1624	1358	590	1970	1517	1757	2499	1037	1194	2041	1898	1366	1788	1000	3539	1772	4625	2348	2094	1847
ENSG00000035403	3875	3764	1236	2894	3801	3260	1882	7455	12836	1918	1497	1263	1626	1490	9516	3185	8190	1683	3892	715	7642	3119	1528	1419	6687	4041	3730	6615	198	8010	2406	0	5539	418	4940	2870	2092	5182	3929	4474	2732	8720	9228	2382	2298	12105	8470	6101	4500
ENSG00000035499	549	99	155	595	656	785	391	522	146	293	35	353	196	34	644	129	472	254	247	422	585	410	152	380	94	1429	281	445	1773	223	439	111	729	274	105	1691	454	576	905	94	145	264	388	751	1957	1596	670	318	677
ENSG00000035664	99	29	296	28	40	631	210	48	238	143	65	11	108	3	913	27	114	18	29	11	48	63	6	14	32	17	140	1021	1742	92	92	57	586	83	400	152	28	110	4	163	310	593	148	422	27	1149	43	257	1880
ENSG00000035681	429	363	180	900	593	428	672	553	502	327	168	1195	671	222	1536	865	590	823	306	666	1086	493	342	645	321	1064	795	937	1352	1512	785	232	786	1036	746	728	580	554	796	434	312	62	789	1734	134	2257	1297	1033	1176
ENSG00000035687	1210	1233	882	1396	1275	1157	1148	2327	1268	1042	290	1353	1423	1031	3297	2569	1219	683	905	546	8330	1315	1109	624	1284	1511	2795	1515	4822	2038	1127	271	3182	930	2616	3592	2554	2144	3588	1166	1265	4226	2228	1899	1336	5740	2961	1512	1965
ENSG00000035720	1	0	0	0	0	0	0	0	0	0	0	0	0	1	0	0	1	0	0	0	0	1	0	0	0	0	0	0	50	0	0	0	0	1	0	0	0	0	0	0	0	0	2	0	0	0	0	0	2
ENSG00000035862	980	1731	945	2148	3191	1696	11041	1641	391	377	1634	3793	5463	1136	2284	3610	357	322	3297	0	1357	1433	1082	26	2157	90	1677	4898	330	103	55	429	1650	734	19114	9156	608	3829	1529	3159	1965	8210	15118	56	4041	1256	5351	13	799
ENSG00000035928	575	483	532	914	1624	694	2533	1291	809	625	185	930	1153	654	1383	1527	884	885	1056	901	1515	1324	986	678	826	1514	1189	2272	4262	1868	1370	739	2498	948	2275	1495	2596	1548	1343	1231	924	2492	1876	1721	4211	2926	3198	1374	1723
ENSG00000036054	624	451	401	567	704	603	1390	713	659	646	163	792	807	485	1314	760	742	595	443	658	1962	634	202	304	136	972	631	804	4064	1643	258	432	1500	576	1654	908	934	878	476	744	346	2181	2023	1261	1400	2591	1836	1502	1207
ENSG00000036257	1362	889	706	1537	2642	1508	2132	2816	1232	1217	441	1783	2018	1004	4405	1280	1873	1251	1066	1685	2629	2337	578	948	1112	1918	1566	2404	4699	1355	1382	1456	1649	814	2242	3727	2319	2028	3265	2063	1037	3302	2271	2340	3374	4345	3633	726	2758
ENSG00000036448	2	5	11	6	8	2	109	5	2	11	6	6	0	2	14	7	4	18	1	0	17	1	14	17	65	12	14	19	21	73	7	0	24	0	13	201	6	0	12	13	11	0	32	18	98	63	1	9	10
ENSG00000036473	3	1	121	41	0	313	0	0	12	56	5	0	0	0	903	0	2	10	0	0	0	0	1	66	0	1	0	1	0	2	0	0	9	63	0	35	0	1	55	0	0	0	0	387	1	0	0	0	28
ENSG00000036530	0	0	11	3	0	0	10	1	8	0	0	58	0	1	0	3	0	13	0	644	6	0	28	2	0	6	13	15	12	1	18	47	5	15	0	8	5	28	6	62	9	2	7	2	39	2	74	12	1
ENSG00000036549	733	441	607	563	935	311	2336	896	404	467	217	1760	920	351	1281	876	541	827	630	414	947	1077	180	462	401	1227	845	1448	2750	1587	834	1325	2208	550	1924	656	1180	1223	588	801	519	1422	754	1054	2791	3153	2562	1145	992
ENSG00000036565	2	0	0	4	0	0	0	0	1	1	9	1	5	0	0	0	0	0	0	394	0	0	0	0	0	0	0	0	253	0	0	447	0	1766	0	0	0	0	0	0	0	0	0	32	133	0	0	0	0
ENSG00000036672	7	12	249	104	14	7	130	108	46	57	7	82	89	9	27	117	85	48	28	0	30	11	203	2	9	25	30	18	576	50	40	401	29	68	30	111	16	336	98	97	18	628	265	17	262	55	77	186	4
ENSG00000036828	49	71	0	0	0	65	3	0	184	3	1	0	0	0	0	0	0	0	25	0	0	0	1	0	11	184	0	0	0	0	6	0	1701	0	7	0	0	0	354	0	0	0	0	0	86	0	1	0	0
ENSG00000037042	278	202	650	313	118	115	543	328	136	44	63	531	175	133	266	520	112	216	220	123	364	205	160	167	537	329	267	466	745	207	348	853	212	367	129	327	678	206	202	530	344	476	701	410	235	386	352	236	109
ENSG00000037241	208	125	790	277	467	312	617	448	255	367	112	320	144	63	415	216	454	374	334	339	874	131	290	347	439	639	306	451	752	556	246	158	482	274	427	650	588	513	502	298	452	736	710	840	526	1360	928	345	499
ENSG00000037280	0	4	0	1	0	0	0	2	1	0	3	4	0	0	0	0	0	0	0	0	0	0	0	0	11	0	11	19	94	0	0	6	1	0	0	1	0	36	36	11	32	1	0	0	0	0	30	0	0
ENSG00000037474	1861	626	1425	2484	1864	1480	1967	4184	819	1417	509	3870	3298	2812	3884	2439	4142	1852	1441	1092	4709	2623	467	1045	1990	2581	1709	1853	8492	2471	1165	1227	1389	1711	1703	1375	5336	1483	1599	1523	908	7205	3757	4879	2023	5631	4282	6171	2726
ENSG00000037637	340	197	924	425	463	1085	371	450	384	316	146	1043	139	312	666	300	241	433	374	374	407	467	420	360	307	814	854	1205	1517	1074	573	686	1069	587	402	376	335	1829	398	884	476	460	795	632	2626	1335	1479	481	581
ENSG00000037749	200	38	39	114	265	88	624	594	169	151	18	205	209	71	273	205	198	28	154	99	578	247	14	85	30	344	313	637	1035	314	260	237	283	114	305	325	598	488	479	457	73	543	261	299	991	1168	989	63	231
ENSG00000037757	266	447	277	262	567	292	505	967	384	360	29	469	243	353	1106	869	439	663	384	328	779	327	172	550	553	765	436	932	1575	455	612	598	587	551	598	545	685	1101	804	573	437	1619	326	961	583	621	1019	1138	510
ENSG00000037897	274	291	199	457	127	195	204	412	164	178	118	549	277	129	454	226	419	442	273	164	457	150	329	315	259	329	162	201	927	304	341	139	244	550	188	196	630	132	418	159	225	773	832	840	181	822	320	756	313
ENSG00000037965	49	41	0	78	33	144	13	116	24	6	72	112	14	1	94	22	81	82	41	179	104	32	61	157	75	97	72	2	117	26	19	76	80	15	83	13	24	4	173	13	83	24	190	0	0	5	5	10	1
ENSG00000038002	167	239	71	464	122	522	511	361	127	173	387	371	285	299	478	499	80	256	133	116	473	372	196	68	89	160	592	225	860	563	400	1301	344	336	349	235	459	273	516	332	480	1896	640	359	157	936	491	228	377
ENSG00000038210	255	170	650	324	792	1039	374	718	186	578	77	297	548	485	868	676	377	489	358	448	665	308	169	460	130	1041	592	761	1123	859	654	381	824	292	643	433	819	332	604	233	235	1453	761	1315	1397	2748	706	472	1698
ENSG00000038219	923	1286	3169	1303	1883	1985	4016	2594	798	994	490	1468	2917	1370	3696	2686	1238	2752	1245	1823	2637	2139	1680	1654	1773	2051	2145	3041	8758	3233	1862	1866	4657	643	2452	3432	2036	2774	3082	2803	3646	3713	3546	1970	5526	3831	4145	1134	1970
ENSG00000038274	1091	447	650	822	1047	1775	1070	1335	981	1336	170	566	792	415	2153	1167	932	1343	610	546	2398	1098	197	947	439	2301	934	1268	3980	3210	473	475	4728	764	1352	1084	1652	1304	2046	1105	837	1713	894	2395	1166	4766	4391	929	2568
ENSG00000038295	0	1	0	1	0	0	0	0	0	0	2	0	3	0	0	0	3	0	0	0	0	1	0	0	4	0	0	1	8	0	0	4	0	0	0	0	68	44	0	0	0	0	40	0	3	5	8	100	0
ENSG00000038358	897	298	940	924	504	969	1011	1856	798	756	304	1084	701	608	2605	894	1038	1736	612	1049	1309	1224	321	585	791	1606	741	1838	2605	1749	1077	1289	1245	935	899	752	540	752	654	1478	450	1901	1456	2324	1606	2776	2236	1250	1153
ENSG00000038382	2149	1561	574	2195	1140	1374	3242	4967	1420	431	526	2832	2257	2164	3506	2575	2998	1481	3182	1745	3744	7355	510	637	2196	1808	2580	4561	10861	3058	2264	1428	929	387	4336	2222	4060	3395	2476	3801	1961	5878	4825	3459	8686	4829	7483	4528	2008
ENSG00000038427	695	2550	1	4927	2	1090	1	1407	9	20	1106	4	287	1302	0	3552	92	0	1097	3	60	274	0	0	1333	1	554	601	57	0	4586	17	0	0	45574	0	799	802	16687	106	3042	0	1917	0	134	190	103	0	0
ENSG00000038532	450	403	886	668	480	981	830	1011	535	346	346	278	308	736	1523	449	1174	485	294	140	922	760	146	388	378	776	826	614	1281	924	233	532	769	567	477	1216	449	494	1001	751	791	3087	785	711	2349	2360	1513	119	848
ENSG00000038945	3	11	0	195	29	4	2	0	0	0	15	17	0	0	0	9	2	0	0	1	39	88	0	2	13	0	0	0	49	0	0	0	1	2	0	0	0	0	0	2	11	0	37	12	0	0	12	0	0
ENSG00000039068	13994	3965	12448	11997	9767	12837	8345	17506	10931	8010	6886	2	9156	3520	24117	9560	4578	7346	7053	3410	12057	25283	2617	5048	7688	13391	7211	15097	15401	1846	10277	1585	17914	6620	21714	17863	4209	2704	7658	11218	5947	15563	5827	18264	4137	29957	7286	2909	9232
ENSG00000039123	1263	631	666	899	1544	1299	1602	2049	1483	2301	238	1350	745	350	2425	963	2456	1127	823	620	3604	897	513	711	462	1830	1472	1753	7028	2361	1925	653	2215	1043	2261	2274	1224	1493	1904	1532	703	3631	1110	3254	2983	3644	2659	732	2812
ENSG00000039139	94	121	0	32	72	41	265	99	154	9	38	89	166	8	79	18	82	7	226	9	91	1137	4	0	75	15	99	113	1286	137	15	49	126	3	1759	5489	54	269	161	207	140	887	923	55	1079	32	606	1598	56
ENSG00000039319	488	325	177	443	814	266	2087	551	364	291	134	1111	392	242	948	579	391	348	330	362	1912	643	155	358	165	1076	1158	1488	6652	726	1022	1613	632	175	1525	1573	853	1163	1061	751	591	1805	483	752	2133	1706	3516	153	589
ENSG00000039523	110	147	668	233	37	291	192	462	128	3	337	125	123	82	202	207	82	189	176	292	266	243	170	97	389	24	52	206	307	198	173	181	168	44	213	153	119	127	160	352	170	355	597	137	117	133	201	449	179
ENSG00000039537	3	8	0	72	32	1	153	0	222	12	0	0	4	48	1	8	4	4	17	0	3	152	3	59	2	0	0	80	38	0	20	26	33	0	1323	763	1	11	11	5	0	4	0	14	0	37	0	47	3
ENSG00000039560	1048	497	500	1431	881	688	936	2822	1217	169	378	1393	632	2060	1582	2390	1175	39	1053	577	1827	2171	347	1	788	102	929	1024	4169	316	3314	1023	3931	122	1383	1073	9136	2530	1234	1692	291	1944	4277	194	444	1508	7998	3506	349
ENSG00000039600	5	14	3	5	1	23	0	2	3	0	5	3	3	23	13	11	0	7	195	0	3	3	0	0	9	0	6	1	18	4	4	4	7	20	0	0	1	2	0	1	0	1	0	17	5	51	54	0	3
ENSG00000039650	695	1064	675	1774	786	1259	683	2245	406	393	211	736	1002	561	3521	1135	454	1397	1042	689	1244	1016	640	1006	904	1683	1147	1711	1709	1037	1502	853	825	1031	594	1092	802	743	1912	830	885	1341	976	1932	2314	1756	1201	913	875
ENSG00000039987	0	0	0	0	0	0	0	6	0	1	0	0	0	0	0	0	0	9	0	0	0	0	3	0	0	0	0	2	0	0	0	0	0	14	0	0	0	0	0	0	0	0	0	0	1	8	0	0	26
ENSG00000040199	462	126	35	129	70	155	617	366	141	176	57	453	154	156	935	134	439	38	134	176	63	384	88	77	116	156	122	423	617	443	263	264	132	256	283	430	87	85	121	250	121	472	454	915	573	3287	96	200	563
ENSG00000040275	344	194	253	510	535	312	373	612	246	359	85	580	124	85	853	212	407	651	263	390	518	165	341	413	335	692	479	887	1854	348	564	488	1200	243	244	376	783	778	604	363	241	770	436	902	1977	1460	1712	250	557
ENSG00000040341	362	229	409	1136	728	688	1295	480	520	270	164	911	659	697	1345	585	213	424	453	682	924	1172	657	474	74	737	1039	1528	2114	1569	494	657	1166	1035	1513	1515	425	949	1383	959	500	2935	1056	1378	4518	999	1907	543	699
ENSG00000040487	199	157	1066	201	201	247	124	287	180	173	149	454	159	155	464	234	119	391	230	242	205	246	263	196	171	392	206	424	515	328	356	663	142	219	157	159	169	471	112	329	216	280	715	309	1350	488	416	334	250
ENSG00000040531	123	53	187	183	97	162	513	531	70	83	43	331	242	141	289	142	164	240	94	83	330	256	87	243	315	410	316	355	415	256	87	656	148	289	133	316	195	515	309	360	194	547	286	251	365	715	334	158	216
ENSG00000040608	151	67	185	281	281	262	230	212	72	280	30	122	184	92	411	59	68	112	100	110	227	84	708	237	391	211	181	498	408	236	149	160	406	26	279	66	184	646	246	154	282	341	241	48	157	823	139	420	129
ENSG00000040633	304	357	637	622	273	382	1317	1408	371	285	196	926	336	262	1059	313	551	732	323	415	1327	497	197	632	820	1113	712	992	1170	868	357	872	316	344	451	1071	991	1113	1154	1028	778	1382	843	689	1034	1924	861	1035	750
ENSG00000040731	0	0	0	0	0	0	0	0	0	0	0	65	0	0	0	0	44	0	0	0	0	0	140	0	0	0	0	0	41	0	37	11	0	0	0	0	1	3	6	0	0	0	7	4	0	0	2	0	0
ENSG00000040933	249	330	588	605	339	335	794	799	324	175	90	1290	521	210	1050	608	351	197	227	158	731	240	215	199	563	654	656	1071	1546	507	447	787	624	530	521	517	524	735	749	588	416	1168	867	600	2186	1030	1162	380	301
ENSG00000041353	2617	275	579	340	2610	1589	2445	1385	805	1185	115	4393	2031	465	4351	2308	610	389	748	0	3149	3211	0	355	585	8132	295	288	23	935	1341	16	3705	97	11400	2944	2486	123	414	264	6	731	3093	250	0	1048	88	189	295
ENSG00000041357	1878	2639	3744	2011	2831	2640	2281	2972	1702	1778	703	2743	2005	928	3615	2097	3640	2182	1767	2290	3314	1217	2231	2828	1808	3858	2238	3121	6631	2678	1832	2307	2671	2089	2200	2812	3854	2297	2661	1533	2245	4105	2747	4483	1948	5554	4836	3787	4926
ENSG00000041515	0	0	12	0	9	1	0	3	15	0	5	1	7	9	1	5	0	1	5	0	6	28	0	3	15	0	4	19	21	28	0	14	8	73	8	26	5	2	9	1	0	0	7	1	0	19	24	11	0
ENSG00000041802	813	708	2324	856	898	963	1119	1338	1238	649	209	2467	1471	725	1563	1005	1951	751	700	1113	1959	1367	507	1161	2444	1525	757	1364	1565	1530	649	752	2786	968	1251	985	2404	901	1543	1578	391	3472	2195	3539	2074	2449	1464	2485	1259
ENSG00000041880	400	369	443	169	266	913	352	775	321	324	141	459	181	246	1099	518	425	2436	628	342	476	535	11	545	73	894	605	809	75	2451	161	578	440	310	739	693	303	310	648	439	532	920	1382	828	115	1358	734	1537	881
ENSG00000041982	77	1819	0	97	45	14	92	3724	1380	11	488	51	18	0	21	9478	13	6	2766	0	82	1283	0	1	1	0	3749	11011	11	1	3	8	15	1	314	70	2501	1193	113	2584	199	21	10797	60	44	0	63	11310	290
ENSG00000041988	136	144	454	254	168	130	143	195	118	86	63	321	78	69	334	163	142	195	141	294	139	165	214	156	232	311	278	399	951	298	121	295	287	222	111	142	216	339	130	222	232	245	340	286	795	448	373	310	285
ENSG00000042062	4	26	93	30	0	0	67	84	11	2	14	0	18	0	7	45	321	2	4	7	3	597	786	0	0	0	11	4	63	4	7	60	4	0	16	505	1	24	28	7	79	8	89	0	331	0	62	389	31
ENSG00000042088	201	209	580	416	241	246	172	1079	192	176	70	973	137	118	471	388	424	232	253	413	718	146	109	316	187	444	662	1050	723	431	357	226	370	361	191	284	907	656	514	493	255	983	754	1773	1020	1262	539	454	660
ENSG00000042286	367	478	1217	389	547	1243	995	492	789	398	257	222	763	525	1354	223	1005	753	340	638	457	475	404	539	1168	963	1209	842	193	1217	546	500	738	298	485	1161	735	163	611	415	2026	1032	1747	1118	193	1966	1324	448	1439
ENSG00000042304	0	0	0	0	0	1	0	0	0	0	0	0	0	0	0	0	0	0	0	0	3	0	0	0	0	0	0	0	0	0	0	0	0	0	0	0	0	0	2	0	0	0	0	2	0	0	0	0	0
ENSG00000042317	89	167	249	224	62	56	155	259	113	59	28	269	78	67	303	210	125	159	70	0	88	88	66	87	71	95	119	335	305	222	168	577	89	106	151	312	106	401	210	316	111	372	248	297	311	236	307	182	370
ENSG00000042429	467	275	414	773	390	423	489	737	463	390	161	365	450	379	969	455	706	557	337	310	737	536	145	681	245	731	643	937	1606	667	506	485	928	425	660	922	1151	654	1210	718	517	666	940	1396	1738	1693	701	828	996
ENSG00000042445	1970	823	2490	1356	1301	3703	2625	541	652	2459	275	791	3097	1365	5785	1220	1842	1470	1733	383	1616	2137	934	2646	816	2471	1308	954	1006	4759	1658	1224	2182	1429	10042	2859	1462	1911	752	1077	681	3478	921	2749	654	8138	673	727	2832
ENSG00000042493	4269	3961	514	2977	3874	7597	74	7046	3609	499	3521	2414	3952	529	13846	2792	2733	1609	3015	1519	8293	1957	161	1112	1359	2471	921	1207	231	3828	902	210	2022	569	9811	4528	2014	1877	3013	952	1027	16020	3555	5207	1360	9176	3519	1777	3991
ENSG00000042753	977	683	1690	1364	1290	2285	646	3123	827	599	375	953	917	796	2575	1037	514	726	845	1105	2277	707	1906	820	1450	2740	755	979	2308	812	1113	211	1058	982	925	918	1418	825	939	1027	1122	2306	2551	2988	1653	3305	1140	1899	1243
ENSG00000042781	0	0	0	0	0	0	14	0	2	0	2	0	8	400	11	1	7	0	0	0	8	3	0	1	0	0	0	0	925	0	0	58	8	146	2	0	2	6	11	0	0	0	4	17	207	5	21	0	0
ENSG00000042813	2	0	0	0	0	0	0	0	0	0	2	0	0	0	0	0	0	0	0	0	0	0	4	0	0	0	0	0	0	0	0	3	0	0	0	4	0	1	0	0	0	0	0	4	0	9	4	0	0
ENSG00000042832	2	14	0	23	4	4	0	17	13	0	5	0	11	0	59	239	0	4	1	0	72	32	5	6	6	4	14	4	2	17	3	17	5	16	15	3	15	4	1	11	14	0	0	139	10	144	89	0	44
ENSG00000042980	640	1207	1382	463	1041	863	62	158	491	550	699	0	974	124	24	49	2208	113	720	1523	266	1398	11	254	24	3	4349	1670	257	284	289	18	1152	5	2144	192	141	8	408	2042	789	0	3	12	942	11	114	168	42
ENSG00000043039	94	217	2685	63	129	255	114	1902	551	663	89	0	257	199	226	577	656	120	106	3	1859	112	62	111	143	31	0	30	19	1038	6	7	291	145	1916	27	314	51	63	45	122	11	1896	12	18	61	65	2064	192
ENSG00000043093	609	602	829	830	1150	666	1979	1112	1232	701	309	1474	1018	498	1029	867	622	598	448	476	2475	1060	274	505	541	1568	918	1482	2375	1316	314	697	2577	651	1795	1583	3131	818	1806	629	567	3922	1460	1578	1223	2542	2541	782	1346
ENSG00000043143	451	437	694	501	1632	723	1943	1325	383	300	79	437	874	156	1554	1285	1756	543	1201	0	3405	714	492	451	345	1229	373	276	1921	1508	1767	896	1213	271	3478	1919	1120	388	698	469	353	2117	1504	1621	505	4344	3779	403	776
ENSG00000043355	2	54	0	21	99	202	183	171	540	35	35	3302	96	81	1275	8	96	24	47	1202	0	0	63	1	284	335	5	1	450	980	350	1	183	6	34	126	127	0	395	2455	1733	25	126	1	10415	39	0	260	217
ENSG00000043462	0	0	0	0	0	0	0	3	0	0	0	0	3	0	0	0	0	0	0	0	0	0	0	0	1	0	0	0	0	0	0	0	11	0	0	0	0	0	0	0	0	0	0	0	0	10	0	0	0
ENSG00000043514	286	297	327	414	276	143	683	398	424	176	213	927	576	132	470	315	376	665	304	359	346	271	214	283	606	649	421	686	1385	644	309	407	977	567	320	227	513	532	248	479	403	958	602	968	1486	843	1202	909	804
ENSG00000043591	3	0	57	2	54	67	0	19	35	67	11	2	151	5	17	108	0	114	4	756	41	8	104	2	12	6	1	1	82	2	0	92	36	31	3	0	57	1	14	2	686	18	13	4	4	4	15	0	4
ENSG00000044012	7	0	64	10	31	19	253	0	16	60	13	0	3	1	17	0	0	9	3	0	0	2	0	46	0	10	0	0	0	0	7	70	2	208	6	206	0	0	4	0	0	0	0	0	0	61	0	0	0
ENSG00000044090	760	622	526	957	584	459	1611	1296	817	222	245	2884	650	393	1407	828	1008	1006	551	679	1208	1027	794	1042	1143	1166	1508	2265	2595	1870	1508	2179	800	1294	2012	2893	717	4214	1092	1638	858	1665	1090	907	738	862	4619	694	832
ENSG00000044115	10130	4171	5349	5844	11778	10671	10047	14949	8452	8281	1925	2355	7263	2973	23077	4032	6924	7326	5897	5597	20571	7785	2520	6452	5688	24000	9780	11556	10261	14155	7709	3340	13391	4613	18132	11350	12638	11470	9017	13933	5726	15479	7105	14256	11161	24986	12751	5195	13538
ENSG00000044446	869	243	1395	875	457	506	946	952	1548	285	331	927	653	773	2365	1074	958	751	309	556	952	1043	942	484	137	997	913	1555	3226	764	3254	1177	759	1927	416	1594	401	736	1216	495	558	1491	1446	2897	1435	708	1299	636	563
ENSG00000044459	60	83	111	0	318	206	216	126	161	81	37	401	39	31	0	106	2	0	286	63	253	5	9	15	57	0	160	500	334	0	109	147	146	1	28	262	259	266	572	90	141	12	235	177	1450	0	708	551	0
ENSG00000044524	0	0	0	0	0	0	17	0	3	0	0	529	11	0	0	0	0	0	8	0	24	5	0	1	0	0	0	543	184	2	0	47	3	0	0	2	2	31	118	22	0	0	0	0	0	0	1	0	0
ENSG00000044574	13003	7582	16345	16268	12624	11310	6047	16088	13555	6331	5611	12429	12323	9512	20997	8921	25467	8327	5073	8309	17488	7137	21842	8456	14109	19146	15770	13048	20355	42267	12846	18232	12853	16461	11848	12441	17047	9765	17724	13911	8370	18440	9605	16736	6468	31634	14285	9936	19176
ENSG00000046604	4849	1640	48	2547	7322	6983	17088	5198	6751	9323	1150	896	85311	3697	24107	3800	6100	6630	4083	2532	22643	9464	504	2563	2698	8553	6772	7352	12832	24145	7105	7589	14837	2743	50281	11196	8086	5083	7634	4960	2187	26077	8401	13240	3450	35559	5450	3211	17909
ENSG00000046647	145	104	282	190	156	327	405	291	147	231	150	179	163	165	702	201	179	275	126	30	336	376	174	167	208	281	143	149	579	267	164	134	328	220	415	372	188	190	362	158	383	245	322	1031	459	546	273	189	402
ENSG00000046651	672	1146	951	1237	498	924	1220	1130	764	353	484	1048	941	567	2215	1631	723	1115	394	561	1658	908	1358	355	789	1607	815	2420	4083	1383	782	856	1863	815	1601	1312	1001	1312	905	1006	1926	1423	930	3406	1870	3143	1217	737	1455
ENSG00000046653	2	11	0	7	4	2	8	13	3	1	22	94	26	32	0	11	0	0	16	32	153	8	17	6	28	1	149	1294	569	1	0	14	15	2	11	9	160	1460	244	403	432	35	12	155	447	15	682	49	62
ENSG00000046774	0	0	63	7	0	0	0	1	0	0	0	1	364	0	0	0	2	0	0	0	0	90	0	4	0	48	0	0	6273	7	0	0	0	1371	0	0	2	51	1	0	2	13	0	0	0	0	0	0	0
ENSG00000046889	0	0	1	51	0	0	0	0	0	0	6	1	0	0	0	0	0	0	0	6	0	1807	0	0	14	0	1283	1685	13	0	0	0	0	0	0	4	0	291	196	745	112	0	0	2	2	0	1373	0	0
ENSG00000047056	312	379	654	372	463	465	502	767	245	289	119	173	436	266	902	530	163	504	168	153	772	238	214	548	154	530	370	620	583	719	463	755	328	408	919	481	223	433	455	495	317	1531	748	422	1042	1056	845	765	485
ENSG00000047188	504	554	255	469	1065	555	1429	821	359	795	139	626	324	282	1359	425	635	1049	454	514	1715	522	234	1027	232	2002	1245	2048	1699	1751	978	489	1807	357	1326	1036	1159	673	778	829	475	1119	334	2043	1079	2547	3948	436	1180
ENSG00000047230	334	341	580	915	465	461	669	586	404	353	161	609	538	483	1912	449	642	475	322	640	554	838	752	421	296	1186	755	1356	3137	882	901	329	729	802	1303	1497	595	1604	1418	536	501	1228	542	3029	966	1247	683	362	1266
ENSG00000047249	348	557	643	835	785	946	1067	615	629	297	325	657	731	432	921	742	376	469	974	646	1606	887	474	311	820	876	591	816	946	1575	578	812	404	715	1459	738	723	1128	539	1022	651	2639	1206	1509	1875	1435	845	702	804
ENSG00000047315	1432	1085	761	1609	2600	1584	3733	1675	1162	1832	487	2150	3613	2173	4211	2518	2463	2714	1434	2056	3166	2864	1124	1580	1620	3922	2913	4137	7243	2524	2616	2482	4545	2035	3896	4095	5206	3137	2438	3154	1680	6175	3082	3571	5861	7175	5416	1400	5179
ENSG00000047346	541	590	222	236	555	432	884	1396	460	179	64	392	337	142	1017	1004	150	675	345	331	1641	429	159	246	100	491	754	1582	1546	923	777	1461	841	514	1061	675	478	317	478	778	636	2532	643	254	960	1024	1384	456	1031
ENSG00000047365	468	373	7	299	1292	578	1142	547	673	428	221	0	1064	433	1373	2773	522	630	617	120	2927	963	35	104	179	1350	407	36	3405	1619	94	169	1801	107	1824	2128	675	375	393	205	203	1655	624	513	0	2698	665	536	721
ENSG00000047410	3345	4672	1483	3583	3011	2397	5707	1692	2177	1742	771	6179	2942	2532	9028	2475	2973	4171	1946	2910	9863	3164	2836	2013	3730	4054	6104	6238	10111	3577	3370	3563	6507	3280	6358	4202	4292	4558	7686	2650	3517	9068	3938	7611	9194	12664	11839	2525	2999
ENSG00000047457	50	43	8	1737	0	0	149	1098	162	2	182	1	462	319	0	914	2795	0	346	0	2922	14619	6	0	3	13	1151	54	74	15	35	6	4	18	482	0	18301	2363	18	76	11059	0	1664	1	0	0	2871	0	3
ENSG00000047578	749	447	706	672	515	808	948	1086	709	336	189	475	528	441	1672	1079	660	736	463	259	1256	1058	364	281	553	629	723	1088	1399	799	578	1130	1432	1386	1323	656	595	1621	720	1400	595	2519	1438	969	2154	1506	2064	228	633
ENSG00000047579	152	143	721	273	236	150	275	152	68	114	92	181	421	186	433	93	270	293	90	448	327	381	244	462	212	443	248	276	2201	490	165	200	454	210	297	651	135	528	241	219	243	562	259	519	571	709	538	240	413
ENSG00000047597	558	74	74	90	465	725	222	192	419	413	46	176	771	0	2040	186	1027	255	161	0	216	72	259	6	144	457	54	14	897	1295	0	1523	537	609	380	0	113	46	516	19	188	1077	519	3151	370	1965	110	353	953
ENSG00000047617	0	0	41	0	0	0	0	3	4	0	0	159	0	2	0	0	0	0	0	0	4	0	0	0	1	0	15	2	5	0	0	0	29	1	0	5	0	42	0	7	54	0	0	3	2	0	46	14	21
ENSG00000047621	257	447	247	293	369	127	387	1647	347	223	145	179	193	183	459	172	321	148	352	75	593	134	174	239	245	446	268	487	1261	366	187	158	420	223	475	480	376	334	974	257	220	1095	551	626	432	864	1027	521	514
ENSG00000047634	179	258	206	154	198	226	292	209	374	210	507	13	266	323	1650	50	929	771	129	628	438	95	225	388	114	88	686	530	3003	406	537	409	289	740	116	756	147	255	272	562	159	566	50	5739	345	2067	811	417	733
ENSG00000047644	182	229	218	220	533	410	1272	999	332	24	393	998	628	472	839	7	208	41	456	194	744	224	1081	12	279	24	549	958	670	31	842	0	204	563	1064	487	854	961	564	875	778	2576	2382	2101	2015	842	465	292	2055
ENSG00000047648	112	17	0	22	0	55	3	0	0	9	25	1	3	25	0	74	0	2	7	0	7	0	2	0	40	0	8	16	22	1	12	637	9	478	14	3	12	205	1	2	74	0	0	12	6	137	39	0	1
ENSG00000047662	1	3	6	1	1	1	3	1	0	0	4	2	3	2	0	0	2	0	10	5	25	0	8	1	1	0	1	7	14	0	2	26	0	4	2	3	3	1	7	4	0	0	3	2	37	563	2	68	4
ENSG00000047849	4469	1538	1616	4202	2235	5484	4140	9667	2477	2248	902	3550	2154	1705	8571	2116	6610	2353	4305	2875	6903	3147	1520	2449	2522	5333	3885	4877	3833	6551	1798	2718	2838	2992	7288	2972	6286	4191	2758	4432	1610	12535	4844	9315	2583	12648	3131	3334	4834
ENSG00000047932	662	1439	446	1460	625	717	688	1454	987	456	443	369	500	470	8	703	721	673	643	370	2038	562	310	713	208	1111	882	1181	1827	1098	959	541	569	965	1107	1147	831	575	1340	1236	564	1902	1258	1189	1774	4295	1535	378	1651
ENSG00000047936	82	233	0	10	0	0	0	22	222	0	16	0	1	43	59	3	3	0	11	0	682	721	0	1	1	0	325	2	3	0	1	6	0	14	57	0	48	0	3	1	776	0	10	3	0	0	39	0	0
ENSG00000048028	229	54	398	718	206	121	288	499	295	114	67	2093	245	274	664	567	1131	177	151	780	110	470	158	492	234	407	836	1023	1049	732	458	759	540	358	238	393	334	924	765	846	484	980	1205	1382	1444	1127	1063	575	582
ENSG00000048052	385	160	0	117	364	118	265	472	369	168	217	1380	870	32	53	1208	330	53	848	86	145	402	1	6	164	5	752	973	3598	684	291	31	241	1	3143	1928	105	924	5	918	255	2264	749	22	323	775	797	1480	104
ENSG00000048140	716	538	1410	518	1576	1318	1938	3195	712	608	344	1110	995	412	2566	976	582	859	1122	843	1079	1072	851	696	2116	1412	1603	1711	2560	2055	692	876	2638	482	3473	1899	1805	1380	1567	1606	792	5217	2189	2043	2674	2939	2836	603	1875
ENSG00000048162	484	407	511	406	433	926	464	1233	168	672	236	465	383	101	1241	202	1037	1037	527	328	1347	119	278	456	1673	1287	213	281	1447	696	417	91	571	460	325	265	990	367	390	280	300	1032	645	1780	264	2116	1806	688	903
ENSG00000048342	136	179	5	98	23	66	220	478	163	76	23	313	82	206	194	287	120	5	235	113	202	366	4	13	179	16	278	384	451	33	61	18	429	15	624	251	99	670	341	232	145	361	583	484	98	402	645	182	220
ENSG00000048392	246	220	144	671	944	299	2717	272	557	377	108	1302	1259	1237	2480	673	408	256	295	495	2668	742	614	485	313	1545	603	842	2208	1873	686	861	1063	611	1575	1329	1605	365	730	819	543	3919	1896	1050	2251	1408	853	444	2653
ENSG00000048405	543	370	250	293	692	385	930	400	239	311	106	445	287	263	1430	365	523	402	230	228	1289	270	55	294	79	735	442	856	1379	830	526	739	908	380	1139	819	418	484	440	503	222	1333	568	1199	622	2587	1084	662	931
ENSG00000048462	0	0	1	0	0	0	0	0	0	0	0	0	0	0	0	0	0	0	0	0	0	0	3	0	0	0	0	0	0	0	0	0	0	0	0	0	0	0	0	0	1	0	3	0	0	0	0	0	0
ENSG00000048471	223	149	224	177	489	258	409	1330	306	84	75	173	93	143	415	608	203	119	376	347	354	801	38	67	116	128	516	527	848	300	698	337	304	515	198	252	598	400	367	462	280	1042	944	310	1981	419	1168	411	240
ENSG00000048540	2	1	0	0	0	0	0	0	1	0	0	217	0	0	0	0	0	2	0	361	2	0	25	0	0	0	0	0	147	0	0	0	3	6	2	0	0	2337	0	5	2187	1	4825	0	4508	0	29	7	0
ENSG00000048544	555	648	598	740	944	408	1211	1639	707	911	358	1059	1256	599	1128	1010	1487	1060	969	334	1921	475	427	747	1250	1217	555	918	3133	1659	456	354	984	543	1306	2279	1168	2447	1212	603	683	3030	1080	1141	1517	2415	2152	2678	1508
ENSG00000048545	0	0	0	13	0	0	0	0	0	0	0	1	0	0	0	0	0	0	0	0	0	0	0	1	0	0	0	0	1	0	0	0	0	9	0	0	0	0	0	0	0	0	0	0	1	0	0	0	0
ENSG00000048649	956	2486	1878	2811	1424	1841	1171	2721	1274	804	650	1894	1452	998	2121	1788	1670	2152	1480	3364	1911	1566	1383	1944	1809	2236	1894	4129	4369	2777	1491	1413	3030	705	2277	2678	1780	2841	2881	1690	2313	3242	3436	3043	6335	3196	2848	2241	1168
ENSG00000048707	1552	330	1451	515	1426	2521	2519	1387	1050	1032	244	1925	1103	1342	2683	1922	929	990	736	355	2474	1749	535	654	449	1536	1525	2300	4567	2886	1000	2492	4735	858	1190	602	1375	952	500	1322	623	1298	1887	1745	3995	5649	2753	693	1896
ENSG00000048740	15	35	3	19	77	33	25	18	30	43	82	49	15	8	50	34	10	10	45	16	25	27	0	14	8	11	106	674	1192	364	0	4	25	7	2577	250	22	1109	32	643	3376	261	732	1339	1865	1784	83	62	1063
ENSG00000048828	5343	2068	5658	2288	8586	5244	2264	8448	3485	4704	1105	3181	5319	3234	9544	5452	6925	3593	3743	1623	6829	4600	1515	4302	4953	9814	4654	4305	3906	8055	2477	2050	9556	4383	2902	3222	7438	3386	4398	4910	2707	12447	4548	13306	3186	20489	5984	7337	9229
ENSG00000048991	310	364	260	575	827	508	553	1611	639	388	147	2065	379	392	1379	497	981	225	486	770	1068	396	380	535	487	965	1181	1737	2607	733	784	1268	891	504	371	434	1100	588	1624	651	468	1489	1075	1387	2435	3415	1819	1055	1262
ENSG00000049089	135	436	5435	182	24	87	372	162	644	219	250	40	527	28	168	191	38	116	524	934	694	602	32	338	2150	18	1331	620	2634	2867	9	46	471	543	748	362	35	4597	1205	1656	8016	457	90	107	2475	189	20026	324	324
ENSG00000049130	1022	491	115	720	1236	318	208	275	1306	544	100	103	712	193	2349	821	4130	176	411	1144	340	8923	24	604	39	701	359	1386	197	1088	0	617	3107	40	1487	50	2545	316	758	69	386	110	1911	5425	4007	13635	108	242	1646
ENSG00000049167	74	70	55	133	120	92	187	284	69	50	14	95	92	32	160	126	115	65	85	86	198	70	94	99	37	191	133	248	565	157	192	91	70	102	179	208	190	134	222	133	112	352	182	243	327	452	252	80	274
ENSG00000049192	3	236	0	62	35	1	23	117	9	0	69	4	9	23	58	9	30	7	88	0	8	23	94	4	0	22	28	34	1266	15	88	86	3	109	9	65	10	86	374	36	15	8	63	8	43	62	193	0	46
ENSG00000049239	2450	607	3132	936	1265	12617	696	3579	1242	554	426	2658	1213	845	3192	2941	1372	696	814	989	1870	1311	1121	875	882	1143	4438	4607	3165	2626	1230	1069	5497	1225	1514	1690	2766	1540	733	1322	1446	941	2349	2523	261	3719	5509	858	1936
ENSG00000049245	1629	577	2766	1012	2277	2980	1087	2082	1159	1590	757	1216	1479	340	3059	3292	1419	997	1593	863	1584	1732	604	605	1175	2015	1203	1006	2869	2408	956	526	3420	996	1639	1546	2691	833	1106	1234	956	2942	2541	1991	1738	7102	3535	1738	3372
ENSG00000049246	138	64	1180	8	1284	915	51	371	280	677	57	471	419	133	114	794	5	24	390	30	144	527	323	1	108	0	167	345	4611	338	416	675	2718	51	80	167	95	935	293	123	207	67	31	30	5083	1222	2036	148	23
ENSG00000049247	28	23	0	0	22	0	0	4	0	6	23	0	1	0	1	46	6	31	1	0	0	0	8	2	0	6	27	0	7	74	0	1	1	1	0	0	1	0	0	0	0	193	0	0	0	88	9	1	0
ENSG00000049249	18	16	0	0	2	3	9	8	10	2	205	0	8	1	3	8	13	1	22	0	0	40	0	5	9	0	0	1	181	1	1	0	13	1	4	10	5	4	1	1	2	0	2	0	2	58	4	942	4
ENSG00000049283	362	278	1929	698	365	491	330	1559	156	62	178	6	228	460	725	836	15	857	637	525	2321	694	1332	466	615	523	405	549	495	627	432	5	681	1375	1255	229	1309	1319	360	482	257	15465	1935	660	4	1514	341	402	388
ENSG00000049323	515	178	127	220	367	462	30	410	1225	15	227	3803	911	12	639	2005	266	6	519	191	163	405	30	0	200	3	2962	5268	89	458	39	19	860	0	4906	705	1398	1674	286	2770	846	13963	644	869	103	5348	680	1817	861
ENSG00000049449	1085	715	1522	1247	1841	1436	2739	2719	1331	1641	1718	2724	3685	31	4227	1762	1852	1860	1796	5745	2181	3034	10	3989	1279	3345	7253	6700	11891	4686	1091	2448	6119	2077	4151	1299	5278	4733	4857	4168	2068	5533	3296	10898	1845	8874	3850	1054	4637
ENSG00000049540	34	59	56	17	0	17	21	81	25	3	12	44	68	6	17	18	18	0	12	1	9	165	25335	4	26	0	37	2045	357	1	94	11	4	286	98	62	3	1347	77	323	126	155	3	51	431	57	1506	0	4
ENSG00000049541	398	299	556	719	618	481	1068	643	276	251	122	1248	378	164	634	279	693	439	501	537	1046	190	560	637	306	771	483	968	2672	501	652	889	790	705	1153	1520	1214	660	629	312	338	2154	969	1591	996	2487	2365	954	941
ENSG00000049618	1193	1256	856	1812	1466	2016	1192	1972	2392	880	462	1947	890	1029	3366	903	1263	1296	1008	1218	2262	1197	1001	1178	416	2313	2342	5096	4813	2788	1938	2098	1706	1358	2535	2255	1235	1823	3439	2555	1556	2490	2753	2051	13173	4522	3773	666	1898
ENSG00000049656	1505	801	3787	2857	2026	2990	2275	3001	2639	1176	835	4039	3560	5283	2746	2713	3723	1077	1561	1144	3268	2626	1503	1367	2402	2953	2124	1982	4303	3080	1916	24004	1544	3497	2842	1950	4711	1645	2421	1668	2082	7628	4642	4437	3314	4373	6554	2795	2340
ENSG00000049759	1076	344	2322	1249	642	2524	1195	1429	665	398	326	678	1451	789	3749	980	634	1181	806	432	468	2040	1399	1835	505	1030	1416	1058	850	3029	1625	4559	1222	1827	1632	1032	3114	972	1707	1239	981	1882	1914	2543	6682	3394	870	792	1807
ENSG00000049768	1	0	9	0	3	0	2	2	1	0	1	19	1	1	0	0	0	1	14	1	1	0	14	11	0	5	8	14	1	12	0	11	0	8	1	12	0	18	31	9	14	26	9	6	13	0	3	0	1
ENSG00000049769	19	7	56	5	28	22	297	121	192	0	15	207	24	8	117	126	48	2	81	17	131	3	73	99	247	91	88	159	79	83	90	220	24	320	165	310	107	759	104	44	135	158	281	270	139	93	289	15	26
ENSG00000049860	1264	668	1795	1104	2853	3516	2569	1008	1257	1365	839	1894	2137	1042	4947	1112	982	1449	745	801	2892	1987	775	686	1214	2440	3665	1429	1399	9928	2149	3859	1513	2540	4083	3119	3343	1181	2202	2420	1935	3378	910	4008	715	16795	1153	975	5501
ENSG00000049883	151	60	138	168	230	158	271	342	71	168	15	286	79	396	289	101	300	169	137	239	449	96	123	181	155	356	277	565	1320	556	274	241	153	138	357	213	322	325	285	391	122	852	360	549	783	926	725	162	447
ENSG00000050030	0	0	1	0	0	0	0	0	0	0	0	77	0	0	0	0	0	0	3	185	0	1	50	0	8	0	16	13	34	0	0	42	0	0	0	0	0	49	160	322	6	17	0	0	1981	0	15	0	0
ENSG00000050130	395	401	516	483	900	614	937	956	595	593	220	869	947	327	939	1237	536	579	545	285	932	592	175	390	362	1086	897	1195	823	1107	531	836	329	428	1291	1348	1524	630	969	632	472	4347	2479	1028	1530	1617	1070	566	1169
ENSG00000050165	6	132	8262	535	6	299	1	4	90	8	201	969	53	3960	6	181	3	0	92	7	27	94	0	8	7	2	1115	225	8153	0	3	5	42	10	640	10	23	640	0	452	1	0	558	38	150	350	168	1264	0
ENSG00000050327	798	352	1045	647	1379	1269	2089	486	563	573	257	729	1594	247	2083	731	849	431	441	298	2432	642	109	473	298	1331	690	746	1166	1435	335	702	2030	317	2340	1721	487	460	891	796	329	2795	756	1882	107	2922	1565	699	1097
ENSG00000050344	1874	695	412	1007	1105	394	652	1381	726	227	251	607	3975	354	2668	448	3896	781	1439	312	429	651	397	2253	1958	143	1953	729	3602	3485	1034	466	928	1681	1788	570	591	365	1453	1485	2008	1107	2	6941	122	8033	242	272	3162
ENSG00000050393	316	549	1569	937	862	795	1209	727	230	714	261	498	1679	654	1259	442	670	508	756	476	1015	919	184	790	311	1048	623	812	5226	915	620	877	840	521	1441	1650	965	1599	738	450	475	3424	1210	879	1908	5218	3550	1079	1264
ENSG00000050405	7486	2140	2556	2029	6782	6702	703	1503	3741	7476	1168	171	4292	757	13852	2479	6412	2300	1442	167	7598	6999	297	2131	1094	10334	1402	2606	1859	7634	2467	538	7802	2224	3978	2663	6173	859	1457	1469	1025	13145	4784	4510	1159	13112	439	5159	8520
ENSG00000050426	895	615	1283	895	1021	1188	841	920	496	752	314	794	642	390	2643	533	1240	1249	693	771	2214	639	760	1308	354	1876	687	1158	2243	1279	1034	1008	706	1162	663	517	628	808	673	965	602	1222	1384	2609	1235	1906	1636	1064	2116
ENSG00000050438	20	25	176	45	62	53	5	90	160	14	32	318	4	788	77	13	3	1	40	13	23	34	32	3	5	0	91	74	4107	18	19	271	8	97	5	1	246	70	18	154	106	115	60	407	3081	536	192	30	150
ENSG00000050555	0	0	0	0	3	0	0	202	6	0	6	593	0	0	0	2	1	0	0	0	16	0	5	0	43	3	19	103	1	0	0	2	3	3	0	93	0	24	0	37	1747	0	0	0	9	0	1713	12	2
ENSG00000050628	0	0	0	0	0	0	0	4	2	0	0	4	0	0	0	0	0	2	3	0	8	1	38	0	0	0	5	4	11	1	173	672	0	0	0	0	6	3	5	5	4	29	0	0	70	0	11	0	0
ENSG00000050730	1	3	0	0	0	0	0	0	0	0	4	0	6	0	0	0	19	0	1	0	12	17	0	0	0	0	35	0	0	0	0	0	0	0	7	0	67	5	0	0	15	0	0	0	0	6	6	0	0
ENSG00000050748	584	279	1374	550	972	869	1163	1303	804	397	213	607	542	368	1385	795	555	896	435	517	1760	455	542	696	1904	1652	884	1041	2663	1541	4279	1087	1500	500	1993	1136	802	756	1218	855	599	3252	619	1881	2297	2888	1760	754	1208
ENSG00000050767	0	0	0	3	0	0	0	0	0	0	0	12	0	0	0	3	0	0	0	0	0	0	5	0	5	0	302	672	2	0	0	1	3	0	0	0	0	876	0	1360	1715	0	0	0	6	0	3296	48	0
ENSG00000050820	2297	1140	4055	3359	4647	3778	3062	4773	2364	2504	653	1535	1789	1581	4048	4739	1916	1553	3525	695	4347	2674	527	1098	6646	4529	736	1513	2353	3995	1319	1436	3735	1302	3539	3541	1472	644	1305	2199	1589	2205	3735	2193	1372	6516	818	706	2004
ENSG00000051009	1819	844	1652	1290	1370	2384	564	1244	1553	989	659	755	839	548	4729	628	928	2037	276	730	1742	868	265	1218	1956	1472	1073	1852	1523	2644	1774	1366	2454	1382	839	2165	547	874	1507	1242	970	1488	742	2462	1391	4566	1407	326	2408
ENSG00000051108	1530	482	2602	1430	2022	1524	1987	1640	1579	1103	119	417	1017	1702	2066	1303	458	1899	733	723	1956	1871	2684	566	1581	2502	633	920	2792	5294	1718	2309	3135	1485	1795	904	861	639	775	973	662	1989	1226	1500	1397	3275	1185	372	1776
ENSG00000051128	9	354	114	513	430	3	1942	1737	112	0	178	432	37	59	323	675	206	323	666	385	967	181	477	73	312	87	627	909	823	578	105	75	347	1	1147	1305	1358	634	1023	1041	785	6050	2403	340	39	45	530	736	80
ENSG00000051180	191	143	508	351	283	210	122	361	154	150	34	182	254	83	490	79	455	213	179	250	194	124	95	272	515	337	157	407	675	237	251	138	158	388	53	134	463	262	349	113	94	1360	216	479	141	1515	277	456	519
ENSG00000051341	453	251	313	522	317	147	232	299	373	200	25	719	169	132	570	176	626	400	187	241	1096	383	111	295	160	430	340	702	987	193	280	190	585	272	74	140	816	453	611	177	114	774	759	1061	933	1599	874	596	637
ENSG00000051382	1160	536	875	779	2319	1106	2094	779	1584	878	405	864	1843	592	1810	1362	1754	1193	696	252	2479	1781	601	432	801	2176	865	713	1939	1759	1243	486	3277	727	3140	1445	1262	536	824	533	351	4801	1531	2487	1929	3079	4627	1254	2039
ENSG00000051523	3650	6495	14997	4624	398	11176	1853	7577	15325	3007	12554	1632	2446	3672	7511	4197	3099	2589	6301	3558	4322	4368	8669	3790	6174	839	2982	962	813	6041	1530	1571	7344	879	5507	7864	1672	568	3914	2427	15757	5966	3424	2989	1434	2557	2486	2860	4618
ENSG00000051596	700	169	1026	630	325	292	299	1330	435	370	144	360	446	138	633	928	380	474	354	572	1109	258	245	457	1127	574	469	615	1791	704	536	313	832	632	370	396	1069	1799	418	776	767	2411	267	2053	1447	1769	2803	776	1000
ENSG00000051620	2087	2528	1441	2034	1291	2402	887	4238	1429	1531	952	337	1272	951	3914	899	889	2544	1029	1550	4029	912	1156	1902	3524	1272	1451	2875	2629	4183	847	1087	2084	1485	3757	1968	1659	1044	1695	1845	1195	6974	1788	2524	2017	5034	813	816	3193
ENSG00000051825	225	144	262	92	283	175	416	297	247	163	19	924	224	233	443	265	681	131	216	158	658	233	76	354	39	333	464	816	1901	210	422	1058	360	512	296	160	315	784	683	261	225	564	663	597	3988	916	796	505	388
ENSG00000052126	1401	2372	802	1913	1430	427	1201	3348	945	363	512	378	1206	941	3565	787	1308	557	1603	582	2211	459	202	1386	492	1584	1229	2056	2129	1349	860	1285	1678	533	2237	1467	1179	637	2253	1629	757	945	1107	2432	741	1481	818	1062	913
ENSG00000052344	4107	1122	14782	7972	3861	5557	182	2622	1920	2156	1325	3	2687	1555	8693	3563	474	2794	777	1644	2047	5472	3972	2794	1742	1137	5047	4726	477	4371	1198	57	2835	712	3906	3193	594	9865	1732	3418	3660	13328	1346	7362	487	9600	2960	437	4846
ENSG00000052723	492	265	402	565	1038	176	1406	1251	288	358	51	1557	643	409	1055	786	532	540	387	404	557	578	273	526	193	1039	856	1407	2272	1219	470	585	1120	1179	889	300	698	1291	506	1099	430	1204	1301	2801	2014	2454	2930	734	991
ENSG00000052749	412	721	548	1036	346	1123	1109	2440	226	635	475	1270	637	435	1491	508	1715	910	967	573	1890	449	906	959	773	1490	550	907	830	1668	1402	404	1081	938	798	456	930	891	1028	1064	549	2382	5357	2578	1145	2403	2159	2081	988
ENSG00000052795	829	581	551	1202	859	1282	2044	300	770	827	243	459	1214	371	1276	366	749	2995	594	232	578	2025	137	510	200	2132	759	872	2357	2218	2702	2662	836	744	1565	1942	199	709	5565	814	605	555	362	1074	1612	5115	1104	402	1370
ENSG00000052802	999	1592	840	716	6992	3006	2277	1214	673	1133	730	989	1363	786	2858	810	669	1240	1120	514	2027	1452	167	2598	563	2750	659	1121	1175	1482	803	1466	1428	450	1858	3018	1131	826	3228	785	1163	3505	2121	2234	872	6065	1580	1612	2409
ENSG00000052841	1030	746	1026	1540	787	1173	2274	1427	882	645	451	1115	1758	1034	2471	1073	684	1955	906	1232	2640	1623	982	1030	961	1197	1970	2229	6412	2301	2433	1465	2540	783	2232	1769	1655	1786	1779	1989	1442	2645	1471	3396	2398	3240	3297	730	2388
ENSG00000052850	0	0	78	0	0	0	0	0	5	0	0	0	0	0	0	0	0	0	0	0	23	0	432	0	4	0	0	119	0	0	0	2	0	1	0	0	0	0	38	4	15	0	0	0	5	0	0	0	0
ENSG00000053108	0	8	50	16	2	17	0	3	2	0	0	3	1	1604	0	17	0	0	0	31	26	2	34	0	0	0	96	96	975	1	308	278	1	20	0	0	17	37	57	278	0	4	748	3	565	0	34	6	0
ENSG00000053254	544	257	1768	387	507	881	470	1807	809	477	149	1097	755	393	868	1377	200	581	333	2135	2161	559	340	989	216	654	1182	1582	1334	1412	386	996	1210	181	283	635	2223	1005	313	868	238	648	217	1614	2070	3305	588	606	2248
ENSG00000053328	2	0	0	10	0	0	2	0	3	0	0	0	2	0	0	0	0	0	0	0	0	11	0	0	0	0	0	18	0	0	0	2	0	0	0	23	0	84	122	15	1	0	0	0	19	0	10	0	0
ENSG00000053371	881	158	3381	551	954	891	433	783	1044	1234	287	1114	182	510	1199	749	381	680	416	365	851	375	496	647	348	1553	579	827	1697	1146	1170	949	697	756	463	411	566	543	283	591	424	997	967	1306	2520	1600	1747	698	1305
ENSG00000053372	667	831	1303	1516	851	427	367	2138	519	781	530	1475	613	368	1402	780	1540	1302	1211	1355	745	449	876	1078	1358	1685	583	1003	2735	857	780	495	550	1191	346	350	1367	935	555	523	582	1262	2824	2155	2595	2644	1860	2135	1484
ENSG00000053438	1	1	0	0	0	0	0	1	0	0	0	0	2	0	7	3	1	31	0	0	3	0	0	0	2	0	0	0	0	3	0	1	0	3	0	0	0	0	0	0	0	0	3	0	10	0	3	0	2
ENSG00000053501	138	164	475	188	180	172	137	402	159	188	46	274	86	38	236	230	209	175	232	180	562	119	322	153	217	212	261	245	625	303	389	152	317	309	190	360	410	254	289	239	225	1223	395	689	545	485	425	294	394
ENSG00000053524	2	0	2	3	1	4	0	25	1	4	9	67	27	0	5	14	3	0	0	7	11	6	0	4	2	0	5	1	26	0	3	0	0	39	2	0	4	2	2	10	4	7	103	0	298	1	67	43	3
ENSG00000053702	0	0	0	0	0	0	0	0	0	0	0	1	1	0	0	0	0	0	0	0	0	0	0	0	0	0	0	0	0	0	1	0	2	1	0	0	0	0	0	0	2	0	0	0	1	0	0	7	0
ENSG00000053747	6712	10392	11068	3204	7341	2881	95	4436	2759	1497	17944	1	21654	1609	25990	10840	4975	630	12869	1221	4509	2464	297	1192	3171	7218	4874	859	1630	7042	3796	190	6144	21	6858	92	9953	330	2650	2618	668	4	4	1864	10	21559	11207	6911	2131
ENSG00000053770	582	426	736	570	723	909	554	1727	841	815	156	4006	958	1022	1538	910	623	911	487	473	884	483	482	733	337	1920	762	1572	1170	1560	433	780	964	523	662	1183	1188	1095	832	1088	361	2785	1495	1882	2577	3900	2570	571	2097
ENSG00000053900	334	819	844	468	520	526	578	423	207	396	149	595	510	328	1013	542	456	1047	369	484	635	439	226	372	211	613	744	1135	1079	788	463	444	862	379	653	833	535	565	732	938	520	1117	644	933	1449	1792	1005	492	1171
ENSG00000053918	7	21	125	0	568	1087	606	5	226	80	236	11	210	3510	1007	779	2	320	1	9	674	13	473	32	334	81	419	127	8	602	0	0	711	61	1028	537	33	409	77	102	872	3	0	1340	650	635	177	0	3818
ENSG00000054116	766	670	2171	621	761	464	1712	1103	869	561	341	1130	1559	515	1161	877	674	708	686	1070	788	662	693	667	2259	1406	1017	1520	1681	1137	512	628	1705	750	1394	570	1261	3239	561	881	1039	4001	1054	1271	1546	2736	1823	1791	1474
ENSG00000054118	2061	1368	2590	2188	3070	1404	4006	3946	1694	1516	645	4859	3266	1688	4472	2943	2604	1961	1823	2002	4102	2379	1439	2152	2980	4074	3571	4761	6712	2898	2577	2753	5701	2203	3729	2140	4035	5964	2146	2771	2557	5582	2686	3911	5628	8658	6477	4435	3031
ENSG00000054148	741	539	6725	2106	1066	1488	171	2010	555	512	232	833	1224	1125	1714	812	1610	2646	465	1149	765	649	2989	1546	2483	1184	960	745	1220	1975	1504	2717	1321	1752	526	969	721	905	1142	840	2112	4375	731	2688	950	2926	775	1263	1912
ENSG00000054179	487	70	2067	94	1510	2565	303	525	640	42	221	41	237	927	1198	65	341	482	168	364	172	72	44	10	208	16	156	535	91	525	64	230	822	69	912	929	116	1867	598	391	65	397	11	1325	1024	589	171	20	1497
ENSG00000054219	837	457	44	140	374	416	0	241	623	104	206	3	639	326	1770	346	505	48	575	0	643	623	82	1	850	2	57	6	1353	22	164	132	548	127	512	0	174	22	1	174	411	0	823	991	12	545	249	17	1053
ENSG00000054267	816	2806	2572	2433	1036	1621	2838	1910	1122	580	659	1256	948	1324	3007	890	756	1802	970	2018	3258	1307	2363	1068	901	1235	2382	1530	3230	1587	1255	836	3078	1090	2375	6515	1186	2657	5069	1022	5184	1934	2302	942	4404	2501	3689	3304	1169
ENSG00000054277	431	791	61	545	83	86	582	1003	326	203	183	200	348	171	995	168	372	285	296	52	441	128	3	108	124	481	565	292	527	336	20	109	672	141	1632	1825	1568	48	139	124	389	5070	660	377	489	859	1022	103	365
ENSG00000054282	299	472	378	506	740	245	964	738	350	153	130	267	168	233	853	288	282	409	576	127	1296	318	429	295	525	630	477	456	1601	861	369	727	1104	558	1599	2278	373	319	777	306	709	478	403	390	889	879	583	225	411
ENSG00000054356	0	0	0	0	0	0	4	4	2	0	0	98	0	0	7	0	0	0	0	5	2	1	0	0	0	2	7	10	1918	0	0	9135	3	3476	0	0	0	2	0	2	0	0	0	2	1770	0	4	2	0
ENSG00000054392	46	108	61	61	107	83	283	129	97	55	51	243	120	187	63	233	7	56	58	11	253	199	13	23	23	57	306	181	408	140	32	59	253	112	279	521	171	216	443	127	280	176	3	136	154	231	42	55	54
ENSG00000054523	1007	333	390	1021	1903	3797	1372	1902	1463	716	432	2451	803	847	2991	1154	1219	897	1085	986	2735	1064	771	985	1338	1565	2262	4034	7235	2318	1425	1783	1948	1079	1730	866	2055	2821	936	3551	962	1612	1970	1880	11774	5830	6557	1453	2294
ENSG00000054598	232	1084	257	352	660	58	346	1704	261	1	99	8	339	1283	985	1599	560	485	372	20	3343	101	560	55	411	958	10	238	17	4183	412	1	490	0	781	235	1540	169	5642	408	450	562	680	349	0	390	6	280	13
ENSG00000054611	245	165	972	432	848	689	317	1505	700	384	151	436	466	424	1651	561	603	478	528	513	1266	872	379	284	318	932	631	568	1381	1007	601	282	1229	282	1062	642	625	269	303	822	651	1719	452	1085	374	1091	301	355	635
ENSG00000054654	2531	1306	1832	1405	3821	1643	1822	6839	4901	1086	308	1466	1068	5382	4612	3595	8296	2982	2175	1511	9763	10174	1566	1725	2111	2516	6383	9228	1962	5168	819	2696	2775	838	11200	3125	4594	4134	2197	2362	2220	10013	4920	3111	31446	22133	4683	2172	3467
ENSG00000054690	813	764	812	1167	584	2074	170	1717	735	575	344	1172	384	477	4834	396	828	2718	345	876	475	880	347	861	197	1265	1713	2747	449	1352	2960	4773	665	655	354	702	224	1102	1047	1403	520	375	10	2933	1985	3310	578	1224	1916
ENSG00000054793	4500	1251	2999	2675	1037	3617	2946	5689	3497	1693	667	7557	6170	1797	5782	3538	1480	1692	1014	166	4750	5772	678	6604	1403	3911	3584	3804	5617	5747	3992	6307	5871	2792	4036	3390	2277	3072	4521	2831	1799	8341	947	4482	5188	6865	7135	1328	2207
ENSG00000054796	0	0	0	0	0	0	0	0	0	0	0	0	0	0	0	0	0	0	0	0	0	0	0	0	0	0	0	0	0	0	0	0	0	0	0	0	0	0	0	0	0	0	0	0	0	0	0	0	0
ENSG00000054803	0	0	0	0	0	0	0	0	0	1	0	0	0	0	0	0	0	0	0	0	0	0	0	0	0	0	0	0	18	2	0	0	0	0	0	0	0	0	0	0	0	0	0	2	19	0	0	0	1
ENSG00000054938	1	3	0	38	0	6	0	0	5	0	0	0	0	1	0	0	2	0	0	0	0	18	1	0	0	0	2	0	0	0	2	0	0	0	0	0	0	0	0	0	0	0	0	0	0	0	0	0	0
ENSG00000054965	439	406	875	1007	864	477	1066	1458	1031	433	183	3460	653	678	739	876	414	420	661	564	1234	1360	695	618	383	1600	2161	3492	2288	1171	1114	918	1720	458	1834	826	1245	1918	1755	1804	1185	2060	1869	2006	5280	1296	2850	865	867
ENSG00000054967	139	112	480	250	131	74	47	330	101	57	50	309	172	68	419	119	406	466	113	267	331	60	53	268	264	486	797	379	226	255	123	194	114	113	119	84	309	369	210	646	197	704	399	687	435	370	449	824	207
ENSG00000054983	1089	303	1092	739	1560	1979	0	800	1353	977	289	1733	1283	303	2948	1020	1159	418	195	7	663	335	117	399	82	545	683	720	840	1740	700	859	835	474	523	1191	911	596	1196	158	179	181	562	1114	496	5987	594	323	0
ENSG00000055044	1467	2236	1102	2404	2020	1747	1250	4613	1147	1451	1079	2998	1226	759	4257	1220	3281	3619	1582	2758	3200	1005	1352	1953	2918	3031	1610	1940	8105	3156	2037	1325	2632	1321	1369	2986	3443	1232	2930	1165	1946	3607	2723	4378	2026	5508	7343	5593	2867
ENSG00000055070	2250	872	4979	2102	2893	8286	1759	3813	2103	1882	854	3964	1253	1461	3969	2639	2371	1568	2233	2105	2497	3007	1073	1758	1480	3782	2385	2841	5815	3502	1475	1693	6139	2042	1994	1582	2251	4562	1274	1985	1581	2591	6272	3620	7917	7826	5316	2384	2845
ENSG00000055118	25	76	303	7	19	498	933	25	26	9	73	3351	470	6	664	408	0	38	1	597	233	3	1439	55	10	36	84	45	3953	9	523	3442	43	1208	12	2	5	359	534	209	36	5	149	694	1482	195	768	43	111
ENSG00000055130	870	565	1376	1087	895	918	2185	1193	441	391	385	3278	1351	652	3187	830	1728	996	618	842	2004	771	666	1114	592	2005	1448	1453	4724	1938	1248	1568	1367	1394	1951	607	1381	1569	1283	1248	696	3856	1424	2340	885	5351	3512	1387	1711
ENSG00000055147	156	109	154	120	430	257	469	534	92	282	64	220	84	83	371	144	196	231	87	126	561	139	92	183	95	566	230	285	1003	482	237	257	262	187	379	384	513	227	207	255	179	591	195	463	398	1098	685	109	441
ENSG00000055163	297	81	5	124	373	79	5703	68	472	9	47	266	73	553	930	89	2	20	89	702	1220	986	288	32	156	639	1001	1167	3825	60	118	618	628	134	1628	2189	106	456	1452	623	1097	13	7	2458	4980	878	1545	0	2004
ENSG00000055208	1147	898	594	1059	1367	1430	1172	3806	1418	855	357	1369	878	687	1999	1583	1153	878	923	771	5371	870	942	820	314	2301	1460	2143	4520	3034	974	2239	2091	676	2191	1738	1747	1175	1319	1973	1032	3393	2777	1696	4160	4125	3208	843	2758
ENSG00000055211	445	384	660	583	841	563	626	1319	538	268	207	378	380	728	583	742	621	481	463	708	1142	401	907	523	363	755	806	1290	731	689	442	337	426	394	630	1076	775	338	706	718	673	2174	1107	467	1670	2096	793	469	1039
ENSG00000055332	1721	1540	328	1174	1749	723	1872	1793	655	421	327	5062	1099	793	3216	1304	3265	707	1760	1032	1469	2207	468	796	678	4060	2459	2738	4797	4577	3936	1562	2369	1031	3474	3114	1332	1535	2594	525	862	2201	2322	2534	3484	10623	5911	4395	1983
ENSG00000055483	1165	630	1763	1321	777	572	1577	1957	973	674	256	3946	1225	935	2420	894	2462	1077	975	1013	1673	572	1746	919	3161	937	1175	1666	4110	2157	1236	2031	1603	2589	1609	725	953	1132	866	1599	647	2070	2347	4993	1819	3077	3088	999	1283
ENSG00000055609	2171	1102	2037	1428	1978	1541	2774	2433	1325	858	462	3038	2025	1260	5051	1387	2069	1642	1329	1238	5034	1575	897	1596	541	1786	2965	4671	5962	3529	2834	3985	3068	1632	5402	920	1080	1149	1779	3598	1840	6539	2171	2663	6345	8123	6044	1251	1523
ENSG00000055732	19	48	2	14	4	26	1372	240	41	0	137	2	104	0	48	38	5	0	215	4	16	98	250	2	37	64	3	162	783	107	571	2040	15	336	30	118	299	424	620	1	55	1	201	131	1150	3	64	1322	10
ENSG00000055813	0	0	0	0	24	1	39	0	0	0	0	0	1	0	0	0	0	0	8	0	3	0	0	1	8	0	3	2	2	0	0	1	12	0	68	6	0	4	0	0	0	0	31	4	188	1	14	0	0
ENSG00000055917	2178	2145	871	2853	2652	2798	4521	5250	2337	973	500	3467	4078	1459	7140	1190	2661	2392	1678	1584	4493	2540	1371	1609	1276	3658	3043	4050	9985	4763	2817	2322	6355	2386	5746	6400	3380	3412	3816	2483	1606	3258	2818	5920	8459	7519	6020	4094	5225
ENSG00000055950	392	802	1307	829	788	875	1115	1426	321	627	419	386	508	593	986	539	796	1406	834	746	1475	604	1157	1546	710	1822	690	1027	1044	1357	1104	383	1344	664	968	1099	667	795	1230	662	833	1281	1055	1532	1041	1923	1465	1010	1319
ENSG00000055955	0	5	0	5	0	0	24	0	1	0	0	14	0	49	3	0	36	2	0	38	0	3	22	0	9	1	14	49	6	16	2	9	0	12	2	6	4	1	7	16	15	3	5	1	10	4	9	0	2
ENSG00000055957	8	0	384	52	0	0	61	0	0	0	0	0	0	0	0	1	0	0	0	0	0	356	0	0	5	2	0	2	0	3	3	230	0	1	3	249	0	0	2	0	0	0	0	0	3	0	0	0	0
ENSG00000056050	80	130	28	105	296	118	288	309	59	126	32	452	83	52	171	127	241	152	191	178	215	146	103	266	115	426	267	185	719	340	162	178	106	95	179	466	293	345	457	159	219	462	636	610	515	746	828	56	434
ENSG00000056097	1333	773	898	1977	2511	979	2689	2633	1791	948	240	2924	1372	2300	3671	1828	2304	902	1289	798	3904	2541	557	1037	922	996	1762	2846	8200	2493	2198	2093	3261	1386	3242	3040	2805	3171	3240	1910	1004	5127	2315	4126	5311	5132	5869	2119	2892
ENSG00000056277	42	48	36	119	88	90	104	151	65	27	8	786	63	48	247	162	175	77	55	105	191	65	37	73	7	132	280	428	384	93	135	148	89	88	71	155	169	177	268	131	141	115	206	364	391	263	503	166	69
ENSG00000056291	0	0	0	51	0	0	0	0	0	0	0	0	2	0	0	3	0	0	0	0	0	17	0	0	2	0	0	0	45	0	0	0	0	0	6	1	1	1	3	0	0	31	138	0	2	0	0	0	0
ENSG00000056487	0	0	0	0	3	0	0	2	0	0	0	471	0	0	0	0	0	0	0	0	0	0	0	0	0	0	1	2	826	0	0	231	0	1	0	0	0	53	0	18	1	0	0	0	335	0	0	0	0
ENSG00000056558	115	161	96	77	161	201	308	282	383	31	81	412	78	41	538	395	99	134	217	9	117	72	102	54	231	284	130	255	245	303	215	389	248	520	339	256	214	90	358	142	287	104	126	1230	84	336	142	360	291
ENSG00000056586	736	498	522	975	1757	1064	1473	2043	1484	621	339	1970	958	602	1532	2497	1423	694	945	708	1101	976	546	616	637	1641	1549	2843	3413	2012	855	1849	1923	646	1143	1631	1704	2683	1487	2170	645	2660	1218	1749	3977	3605	2651	1460	1893
ENSG00000056736	749	327	405	1087	417	110	384	8	233	367	108	48	178	286	709	35	696	3510	337	32	116	1886	4168	414	629	222	236	263	803	2031	658	1099	156	1142	782	2233	50	104	793	61	408	43	135	2542	1149	0	735	4	996
ENSG00000056972	437	288	1094	350	629	1068	336	825	804	922	179	53	205	562	1212	484	957	436	361	484	1962	660	413	910	287	1128	2441	1820	1015	1096	389	381	507	228	1022	750	528	400	457	1174	575	1680	877	1108	561	2002	579	854	1099
ENSG00000056998	100	77	343	888	266	122	0	69	141	246	141	0	231	239	517	186	75	0	50	0	237	320	345	58	79	0	158	276	399	95	257	489	315	230	198	53	234	567	0	157	188	4	192	1191	29	0	105	11	269
ENSG00000057019	1302	6163	9	2442	3191	403	2324	5878	1343	163	1399	684	965	899	5495	5864	116	308	13654	228	1422	599	35	278	253	228	1052	2217	3084	351	8	376	411	363	24589	2588	2145	1044	16866	1758	290	1775	13444	2249	1581	1847	2775	2641	218
ENSG00000057149	10	0	0	0	1	0	0	573	0	0	44	0	43	5	0	1408	0	0	0	0	6543	8	0	0	9	0	17	0	3	0	0	0	0	0	0	0	9832	1	0	52	0	64	10	0	0	0	0	12	0
ENSG00000057252	389	328	456	1181	41	648	1922	214	628	142	111	1506	333	39	6	682	363	0	499	194	377	2356	147	366	254	879	991	472	1130	19	733	4685	728	1509	633	945	331	1078	2821	427	840	3725	1351	72	545	285	1055	1083	310
ENSG00000057294	1753	766	552	1577	1612	545	237	3547	1288	999	290	136	1629	538	11429	868	4489	1068	1366	381	2628	697	3	690	388	1024	957	864	1316	4522	318	379	1125	1602	673	1113	1605	1126	2273	1140	49	7115	1776	10632	1968	11452	984	769	6419
ENSG00000057468	2	8	12	2	2	0	0	2	0	2	1	53	4	0	3	0	0	1	0	0	0	1	1	16	5	98	0	42	48	93	3	63	7	6	5	3	0	0	11	2	0	10	0	8	51	8	3	0	1
ENSG00000057593	1	0	13	83	0	42	11	0	20	1	6	2	14	5	15	0	0	7	0	0	0	0	9	0	1	0	5	0	452	8	9	1471	7	12	18	579	0	15	96	20	0	0	5	34	2	0	0	0	0
ENSG00000057608	3476	2076	4391	4854	4122	5358	4518	7212	2307	4200	1495	3301	4737	2420	7171	3697	6250	2657	2932	3257	8754	2526	2678	5142	3244	6730	4480	7879	10070	7700	7454	4597	3729	3450	8693	5376	5125	4729	6017	4856	2802	90307	4619	9767	7796	17347	8334	22607	12616
ENSG00000057657	152	37	7	387	898	83	0	332	88	38	42	0	223	205	559	115	34	22	44	539	636	63	19	1	11	83	429	913	369	75	6	8	267	9	14	0	406	377	1	1292	24	34	104	288	9	301	0	245	101
ENSG00000057663	526	509	656	798	720	822	333	607	619	677	200	645	451	366	1179	396	611	508	328	294	878	515	285	643	205	1369	555	824	1623	1608	389	533	1483	305	754	958	698	333	679	496	289	1126	856	812	831	2663	712	457	1340
ENSG00000057704	678	511	241	80	662	489	411	519	858	362	140	2	2514	11	3341	787	424	815	440	0	1048	87	53	522	1006	893	269	935	253	3224	18	571	926	566	573	5	630	3430	48	752	76	5	354	943	394	1393	1735	371	128
ENSG00000057757	860	485	2126	774	358	728	447	911	639	529	375	611	451	411	1514	931	791	866	236	860	564	717	856	644	769	868	709	1129	2370	1333	663	486	743	866	476	394	868	1407	259	909	649	657	1637	1542	3326	2619	1830	1198	1171
ENSG00000057935	523	608	618	1291	817	1064	878	1434	296	252	411	2060	655	282	1911	485	402	707	449	969	1517	947	893	536	589	1108	1721	1380	1846	820	1086	596	1206	607	2309	1309	604	1107	977	1271	924	2469	719	1064	1447	1955	3030	677	1162
ENSG00000058056	208	187	134	197	274	102	587	381	543	8	61	2193	168	175	356	249	464	258	273	328	262	372	131	377	142	0	380	751	1514	408	390	790	212	407	325	115	466	398	602	131	16	1131	852	953	1400	546	682	333	150
ENSG00000058063	2587	836	1707	1308	2088	1168	2203	2398	2417	1136	494	368	4172	1043	3279	2909	1429	851	803	601	3350	5015	237	717	1113	1420	2213	22	1735	3092	667	1451	2785	1139	2512	1411	3635	1369	1224	741	777	8827	1900	4290	2285	8072	1849	925	3418
ENSG00000058085	11843	24269	142	6696	18035	4544	9738	10353	14860	2083	27439	3	28711	2472	24537	21843	2983	1000	30561	2445	15268	6662	49	5421	7811	4325	25246	2534	318	22791	1511	171	7194	1039	15818	11314	20619	4702	6712	4565	7811	1207	17042	5998	28	17341	6973	8638	2857
ENSG00000058091	381	441	3	250	159	341	3188	659	1144	9	52	11	50	1	8	244	44	94	618	0	1171	327	177	13	17	143	44	56	540	1018	381	140	1251	9	1860	3561	1248	186	2343	258	8	70	9	45	2203	21	875	4	50
ENSG00000058262	5921	3371	8578	5661	7006	7161	7838	10174	10190	5164	1954	8376	8453	5605	10987	5688	5713	4344	4795	5142	19504	8030	9645	2806	2980	9105	6712	6316	17394	9697	7589	8948	14235	6303	11574	6213	7612	4864	5711	6647	4138	12701	12582	13348	9306	13152	15760	4750	8281
ENSG00000058272	1407	1716	1093	1788	1056	1567	1783	1711	1227	826	1071	2088	1542	434	3961	1642	1144	1299	1401	1063	3715	1797	253	1438	470	1924	1378	3151	2200	2118	1033	1227	1858	890	2059	2654	6085	2870	2518	1764	1147	2606	3811	1702	2952	3477	1923	1810	1807
ENSG00000058335	4	38	1	0	0	0	81	210	1	0	0	40	2	1	12	345	5	5	21	0	20	0	142	0	1	0	211	11	7	0	0	0	0	2	10	56	13	8	5	31	8	20	4	123	0	47	0	120	3
ENSG00000058404	0	11	56	5	8	0	19	147	29	0	7	115	0	0	22	46	3	6	11	2	176	1	372	0	46	4	89	312	588	1	21	2315	38	8	36	48	20	39	88	76	95	2	0	0	1882	4	204	1	0
ENSG00000058453	474	430	524	565	300	1231	365	1169	370	212	156	832	296	293	1601	576	374	1014	561	530	518	352	1982	591	702	549	835	1702	1675	607	870	601	1283	708	496	294	888	2369	689	1153	354	171	1267	969	6258	593	1225	826	729
ENSG00000058600	779	536	733	1153	818	899	1002	1754	743	653	282	919	623	618	2260	1109	1450	662	413	465	1039	815	294	629	1059	1565	1080	1351	3560	1100	1097	1169	1627	1462	591	918	1338	2981	996	904	524	2015	1642	2032	1545	2393	2273	682	1236
ENSG00000058668	1862	1778	66	1589	1524	822	2686	2548	1678	220	675	1018	2629	70	3319	1955	205	400	2421	1022	5522	1279	2309	139	823	754	9234	8760	764	1462	2131	4621	2620	291	8864	458	741	17584	1912	3337	1983	22592	1652	186	3006	2059	4307	1772	473
ENSG00000058673	3206	3650	1735	3648	4020	3161	8281	6234	2638	2040	1003	4459	4763	3368	8663	4128	2195	3586	2916	3088	9295	3743	4376	2207	1933	3802	6932	6750	14092	6048	3750	5258	7832	3281	5203	14565	3960	12664	10622	4249	5836	7543	3890	7696	7720	7959	6929	2940	5374
ENSG00000058729	287	145	317	332	469	398	410	512	195	409	71	522	160	101	660	220	417	422	205	284	980	205	172	322	146	721	323	528	1987	640	876	444	745	241	557	471	531	407	432	395	261	808	159	1392	608	1302	1694	261	969
ENSG00000058799	329	186	825	364	520	266	905	430	349	251	196	668	679	464	587	405	199	252	289	296	342	483	186	224	548	553	324	443	633	503	177	228	1139	257	797	292	675	494	420	299	261	3192	341	430	405	1115	453	492	710
ENSG00000058804	1155	289	980	1015	1572	447	1482	1204	975	1294	222	2190	3198	532	1858	612	1562	654	838	1019	1159	930	262	851	1489	1912	1345	2121	3081	1016	1038	472	2698	1197	1335	479	2045	1532	999	763	395	10134	1035	2347	2245	6118	2164	1214	2437
ENSG00000058866	14	29	26	2	120	72	438	62	106	11	4	10	86	57	107	271	52	3	41	0	8	168	1	4	0	12	35	1	24	87	64	1246	16	23	127	52	177	2	26	0	0	2	228	379	4	26	22	111	23
ENSG00000059122	304	180	1541	353	560	812	1193	1254	517	236	92	277	252	501	1183	1816	904	1116	251	214	842	352	364	357	472	1097	903	668	915	892	411	846	793	622	410	607	1222	506	524	928	552	1010	875	957	578	1546	870	439	487
ENSG00000059145	173	134	1381	563	196	249	346	666	249	142	69	318	248	341	681	353	605	465	122	321	380	443	79	499	412	216	827	911	721	584	181	460	804	606	317	404	803	244	386	513	345	886	573	758	1110	474	1833	229	460
ENSG00000059377	140	318	960	60	332	133	0	6	63	4	25	32	149	29	792	45	27	6	154	46	9	292	4	43	34	0	77	22	251	7	31	78	260	341	142	313	37	21	151	37	138	0	39	1190	23	398	8	10	746
ENSG00000059378	1755	1504	898	563	259	1554	504	968	283	528	437	2370	1421	352	2335	487	2240	296	1007	516	633	445	232	485	270	2824	616	206	2026	2653	835	1823	394	715	768	599	341	505	424	193	776	2560	1362	916	576	10387	1436	3248	655
ENSG00000059573	1646	1131	2810	2651	1720	3740	1454	2276	958	2137	676	2589	996	2444	5735	689	2512	1997	951	1384	1905	1163	1445	2964	772	4388	1906	2889	4819	4253	2769	778	5283	1975	2084	878	1242	2174	2142	3065	1815	3567	2089	5329	995	10644	3090	2834	5404
ENSG00000059588	1287	1484	1041	1123	914	641	1462	1617	736	479	272	2503	610	1503	3667	794	636	847	616	1099	2196	834	2278	1954	881	1165	3909	2126	5743	1369	1111	1278	2535	1264	1723	2018	786	1144	1583	936	1629	2205	742	3226	956	3168	3350	1413	2001
ENSG00000059691	129	113	297	242	218	226	437	295	166	128	67	295	97	240	278	204	264	308	201	180	237	254	85	305	139	445	143	357	792	476	253	218	92	290	143	298	274	381	219	291	152	703	882	587	632	1010	1773	53	543
ENSG00000059728	1709	726	267	492	5954	1696	223	3720	1021	599	291	233	1511	179	6231	1555	1433	1302	640	468	3622	627	145	186	655	1205	260	532	930	2666	846	519	497	205	1440	583	1173	489	449	829	159	2363	566	1044	1000	7606	409	1933	1383
ENSG00000059758	389	349	141	486	611	208	801	488	419	168	114	943	585	253	899	664	506	389	574	154	695	611	180	242	68	603	546	786	1274	977	705	556	623	253	988	615	398	1094	1006	690	271	1074	1648	741	1167	1225	858	625	383
ENSG00000059769	104	128	231	207	254	208	244	387	193	174	74	179	152	177	291	161	202	432	123	142	196	157	231	151	180	334	184	371	1037	365	172	259	172	410	182	209	427	312	293	219	181	315	207	529	127	579	95	345	305
ENSG00000059804	6	27	0	36	0	0	0	2332	17	0	109	6	3	3	388	0	14	1	254	3846	277	0	36	1	4	0	111	80	164	0	85	0	0	4	896	18	0	1	12	53	17	29	291	110	0	119	4	5888	0
ENSG00000059915	15	18	25	34	24	19	13	51	68	4	19	1105	6	36	46	73	8	49	39	10	49	4	21	37	26	50	34	63	1603	158	47	1056	18	372	55	16	5	57	31	88	140	61	77	47	2316	87	60	12	27
ENSG00000060069	338	112	564	227	571	841	958	608	291	271	135	1756	605	320	2040	356	373	818	271	552	722	627	539	401	418	998	639	773	993	1769	332	991	598	715	773	653	492	832	618	849	434	591	1222	1024	1579	1918	488	316	1310
ENSG00000060138	3058	4299	89	3105	1734	922	3619	33638	2288	652	1389	1799	2075	1575	6077	1992	5213	3289	4305	1325	14702	825	5156	2533	3867	4375	2447	448	581	2942	2268	19	4268	1276	4027	2035	7025	3247	3867	3694	1968	8724	8866	9496	6	4756	4349	9749	4761
ENSG00000060140	539	599	19	133	396	495	3	1015	256	155	139	1	442	125	497	128	120	112	392	91	939	107	4	2	156	637	146	3	5	337	0	56	521	131	126	74	98	46	97	76	50	1219	298	105	13	1116	534	85	303
ENSG00000060237	2335	2148	920	2356	3189	1322	4390	10648	3905	1102	932	7827	3274	4279	6481	2521	2599	1228	3024	1452	13360	1567	1339	1594	1447	3617	5703	4056	15200	4405	3710	6513	6804	2586	3182	1802	3248	4531	8333	4175	2438	9997	7259	5216	6843	9520	8323	6045	2335
ENSG00000060303	0	0	0	0	0	0	0	0	0	0	0	0	0	0	0	0	0	0	0	0	0	0	0	0	0	0	0	0	0	0	0	0	0	0	0	0	0	0	0	0	0	0	0	0	0	0	0	0	0
ENSG00000060339	1152	3261	3925	3072	1768	1857	2202	3818	1626	1260	1154	1546	981	1249	3334	1165	2988	4524	1598	3772	2275	1346	1811	3163	3162	2587	2471	3680	5405	2205	2450	1427	2082	1508	1585	4424	2409	2464	4348	2126	2769	3244	4566	3868	4197	5083	4730	3242	2144
ENSG00000060491	895	794	4286	1090	1007	1338	1301	5260	355	563	404	1431	531	600	2990	1060	2215	922	905	783	2197	777	574	1176	2076	1875	993	1027	1718	1939	968	1688	1055	1760	982	1085	958	1197	1139	1263	1241	1485	1208	2467	657	3201	2171	812	1026
ENSG00000060558	156	487	141	244	1	128	0	1478	286	1	275	2	430	43	122	699	96	34	733	54	2163	138	0	3	441	4	250	9	24	6	3	381	317	257	25	0	1798	22	0	184	102	3428	1449	30	137	18	7	695	5
ENSG00000060566	28	2	1666	149	8	130	11	0	10	141	193	0	4	0	20	3	1693	14	2	0	6	291	0	74	0	23	0	0	6	1	224	14	1	94	1	4	0	0	0	0	0	0	0	7	0	205	0	0	6
ENSG00000060642	264	130	234	181	92	137	152	396	208	260	12	223	127	98	262	290	100	170	107	100	346	199	96	301	154	418	196	333	833	534	158	337	169	275	201	119	299	243	175	267	196	361	415	598	377	777	541	142	461
ENSG00000060656	619	616	823	996	372	177	1264	5294	647	28	261	23	111	1484	1445	6574	45	2351	1481	248	3688	231	369	141	1458	3111	1280	895	1592	3547	557	17	2513	27	3047	317	1888	2025	581	3931	639	10735	1531	365	4651	383	4853	41	1367
ENSG00000060688	555	149	926	614	561	340	367	815	249	453	152	1448	888	289	806	535	773	278	418	852	534	408	476	643	415	903	622	1183	2152	773	515	394	376	732	603	368	1387	847	551	645	284	1481	650	1392	1292	2199	1511	1048	1293
ENSG00000060709	3	101	0	2	0	171	0	0	115	3	25	33	8	0	65	0	2	9	0	2175	2	0	0	0	6	3	112	0	2714	0	0	12558	1	526	0	0	0	0	0	423	46	0	0	78	3477	0	0	267	144
ENSG00000060718	0	0	0	0	1	0	0	0	0	0	0	12	8	0	0	0	1	4	0	0	0	1	4	0	0	0	0	0	1	0	0	0	0	0	1	0	0	32	2	0	0	2	0	0	0	0	114	0	0
ENSG00000060749	767	290	637	704	974	422	2293	1373	1050	706	181	1746	1620	644	1740	991	716	699	432	974	2595	945	320	829	370	1416	1659	2943	3815	1175	955	521	2231	287	1775	1685	2784	2546	1358	1085	488	2495	1078	2162	7306	2954	2586	3964	1684
ENSG00000060762	172	191	800	180	376	760	182	355	310	768	104	59	391	429	531	176	345	1077	115	78	1142	229	204	959	250	1679	76	246	651	937	415	366	344	802	315	572	180	157	323	191	588	932	304	526	740	1522	351	214	756
ENSG00000060971	1593	1778	2041	4053	1529	2087	371	2971	1086	887	779	435	768	1200	3835	815	1394	2503	1608	739	2395	1039	1496	1169	2185	2176	1181	1231	1162	1852	1259	683	2380	866	937	1390	1129	651	1226	1194	1330	3817	866	2577	468	4906	1566	576	2043
ENSG00000060982	2	3	0	16	5	102	0	28	15	1	220	912	1239	126	0	1138	1	14	4	123	20	0	2644	2	829	1	9370	1875	3360	8	25076	5544	2	1	0	0	2059	18603	92	9611	8	1	1	4	0	2	466	1664	0
ENSG00000061273	1671	2030	3117	2074	770	1858	1935	1634	1341	163	578	720	1423	609	4574	1954	1472	1450	2561	924	2987	3210	597	550	859	1325	3697	3430	1687	1362	1098	30	1717	891	4008	1768	492	3256	1719	2968	2096	2301	5875	1909	108	2077	8906	1293	1192
ENSG00000061337	0	0	1	31	1	0	0	4	3	1	0	0	0	0	5	0	0	1	1	0	203	0	862	1	2	3	173	325	407	0	468	164	3	21	1	2	0	71	71	162	432	0	0	0	4109	4	12	14	0
ENSG00000061455	2	9	0	0	6	14	7	4	11	2	6	4	1	1	7	3	0	3	9	0	3	9	68	2	2	14	9	18	4	21	5	42	9	0	18	19	4	9	63	25	28	27	10	5	33	5	54	0	1
ENSG00000061492	0	0	0	0	0	0	0	0	0	0	0	0	0	0	0	0	0	0	2	0	0	0	0	0	0	0	0	0	0	0	0	2	0	0	0	0	0	0	0	0	1	0	0	0	4	0	0	0	0
ENSG00000061656	122	123	1062	235	12	242	16	181	101	9	60	1170	102	95	143	86	72	50	98	190	139	120	295	67	69	41	194	86	110	101	231	492	101	126	161	93	39	83	124	248	280	452	531	100	33	66	95	88	114
ENSG00000061676	4037	2501	822	2839	5480	4098	6375	6390	4385	3198	1277	5178	6840	3298	10644	5401	3900	2159	2359	2892	10656	6796	550	2566	2284	11551	6026	6448	9336	7527	4307	3152	8790	1899	8638	7432	8028	5867	7872	5292	2509	15545	9815	4551	7037	13131	8853	4233	6546
ENSG00000061794	1844	1357	2504	2342	1618	1083	1784	6168	1323	1732	497	2035	2158	967	4433	2869	2132	1516	1316	677	3305	1602	576	3326	1304	5695	992	835	3295	2458	1253	752	2228	2666	2174	1807	2238	848	3380	808	681	4791	2538	5537	699	6328	1155	2882	4504
ENSG00000061918	80	42	0	0	430	8	1042	4	204	0	4	53	19	0	0	548	93	0	83	0	176	885	0	0	41	0	43	645	40	0	0	198	12	0	490	753	115	53	538	16	293	453	260	0	0	0	127	0	0
ENSG00000061936	991	977	1458	1298	1106	1114	1205	1547	618	483	400	1108	1019	751	2946	787	1394	1777	811	1263	1596	1058	353	1055	1646	1389	1222	1925	2067	1284	1151	1022	960	1469	1065	1473	616	2710	1248	1079	938	1552	2532	2166	2796	2297	2131	1013	763
ENSG00000061938	2651	1545	4577	1436	2421	1293	600	2609	1283	807	460	2652	3079	696	5842	1792	1405	6744	2050	1385	4641	542	1162	816	7781	3797	1108	2370	1373	3590	701	2584	4229	755	740	243	1725	1154	773	1217	614	1885	1745	1636	4277	2044	569	1515	1173
ENSG00000061987	1139	738	447	681	1124	815	1895	630	1243	333	302	1761	990	759	1872	1236	1175	650	525	346	2807	1257	414	737	426	1143	1257	2100	2190	988	1325	1099	1551	971	1257	1330	1369	954	1151	919	725	1657	1511	1411	2303	1864	1518	595	993
ENSG00000062038	2292	1720	21	2231	1819	219	2	5220	1682	8	2515	7	1366	443	3833	1775	2607	89	3259	1959	2130	52	19	2	1659	164	1059	2880	4154	984	34	3	1570	606	2603	0	2577	3708	502	1591	7163	4606	7252	1515	213	3107	769	5373	2954
ENSG00000062096	0	0	0	0	0	0	0	0	2	0	0	0	1	0	0	0	0	0	0	0	3	1	0	0	0	0	2	0	0	0	1	0	0	0	1	0	2	0	0	6	0	0	0	0	9	0	0	0	0
ENSG00000062194	1122	916	1237	1376	1904	1814	2307	2714	1294	1226	311	1279	993	458	2809	1048	1505	1049	1164	1045	3320	1554	1532	1248	599	2170	1814	2991	6334	3517	2015	1066	1334	1001	3292	2622	1032	2773	2447	2082	1413	3680	1966	2015	5331	4382	3547	846	2936
ENSG00000062282	602	312	807	629	104	1806	21	496	300	37	313	436	765	5	748	204	60	334	254	36	119	149	498	579	348	630	244	38	1133	354	569	384	246	896	128	66	86	65	351	133	154	382	201	1497	115	317	170	310	68
ENSG00000062370	162	72	46	180	117	82	203	218	83	45	21	98	111	60	219	101	38	72	37	81	124	174	97	77	73	361	165	281	306	129	196	16	214	19	255	208	165	192	231	135	44	102	92	464	393	314	326	73	227
ENSG00000062485	3045	1566	3190	3370	3401	3335	4553	4050	3296	3534	1058	3354	3987	2484	10754	2263	6068	2672	3611	4663	10410	2279	2773	5537	3320	5489	3507	5270	11015	4697	4067	2718	4246	4132	4210	3419	4366	3109	3134	3345	1807	9475	6704	11127	7194	16333	5724	7314	6868
ENSG00000062524	434	439	725	269	0	2285	4	19	384	34	93	272	234	152	67	17	1468	2198	381	396	62	121	8	0	155	211	5	53	26	280	9	173	44	154	47	7	2	10	592	81	26	1	625	11	6	15	7	28	3
ENSG00000062582	168	44	495	282	217	134	492	414	113	150	20	247	229	101	433	181	490	158	221	242	556	67	249	303	209	391	176	195	773	292	245	378	204	612	318	480	364	311	215	113	176	633	604	1006	127	649	492	194	244
ENSG00000062598	341	328	397	851	305	343	472	1685	333	206	180	1149	830	304	870	666	287	407	329	400	647	673	591	723	330	669	571	999	5411	731	562	693	604	468	627	690	358	641	716	1007	420	1703	686	1037	2644	898	953	441	450
ENSG00000062650	809	761	614	862	1303	1410	3268	1619	735	854	325	999	1037	625	2602	1051	1491	738	918	739	2430	1676	551	1108	335	2149	1604	2098	3256	2270	1496	687	3120	647	3082	3876	1343	1447	2934	1800	566	2990	2715	1614	3596	4726	3670	1230	1780
ENSG00000062716	6779	10735	4624	6214	5290	2087	6072	7322	4432	1885	1451	2287	5064	1943	6095	5739	8032	8562	7437	1313	10053	2733	248	1151	4707	4882	5234	2198	3986	4639	2276	1529	11667	2263	12834	6553	9517	1120	4350	2542	4480	13656	12379	11199	1512	10877	7868	3339	4576
ENSG00000062725	558	340	723	661	801	242	1991	538	664	368	56	2243	774	427	750	514	512	530	601	308	1336	816	200	714	445	1165	890	1563	1933	1195	673	1693	1144	824	1758	968	768	1165	1011	1087	470	1803	1148	1401	2210	1506	2454	277	893
ENSG00000062822	592	361	985	1983	554	424	612	1688	312	292	105	1252	422	248	2083	564	1154	863	597	875	697	527	580	1120	993	1976	812	1655	2392	640	1275	536	820	1655	413	465	824	1092	636	654	590	762	1003	2833	1758	2136	2765	1202	1114
ENSG00000063015	0	0	0	0	0	0	3	2	0	0	0	36	0	0	1	0	0	0	0	2	0	0	0	0	0	0	0	0	6425	0	2	6205	9	69	0	0	0	0	0	0	0	0	0	0	1820	0	0	0	0
ENSG00000063046	8102	3417	5422	6662	11895	6897	11747	14303	5775	8257	1824	8849	10961	3633	20782	7499	9564	5556	6552	6791	35923	8938	5486	6645	5151	8680	9338	13738	27542	13630	16443	2386	13279	7928	12644	9887	11718	15307	5884	9778	4578	17514	9116	31678	13739	16915	11771	12228	14256
ENSG00000063127	3	0	3	0	0	0	73	3	11	0	12	5	0	20	0	1	6	10	0	380	8	23	79	18	14	12	45	462	7	0	33	161	0	7	7	41	5	59	18	250	62	22	127	0	0	8	23	10	4
ENSG00000063169	405	244	387	667	313	583	447	1181	330	151	71	394	387	178	1535	375	216	428	312	346	440	459	629	257	424	757	594	691	1142	317	491	628	544	554	299	393	374	555	560	747	443	364	571	810	1433	642	668	469	260
ENSG00000063176	375	173	1411	1339	504	1382	542	587	982	865	91	396	642	347	2957	425	238	2922	369	506	578	1728	87	1356	245	7066	839	1166	3472	1069	447	528	1106	666	316	1862	205	697	1178	1319	730	1191	380	1567	1851	740	814	210	1184
ENSG00000063177	6784	8920	14621	17652	10486	11158	5691	28100	6216	8730	2637	4432	9311	2594	34110	9184	8370	15023	6667	10633	15849	3797	8401	8864	17241	28576	7584	8750	13924	12444	19615	4174	13625	13635	7415	6875	8034	8161	7069	5761	8660	20508	7816	62790	8502	18474	7613	14130	18719
ENSG00000063180	12	3	45	32	21	197	247	76	78	5	14	939	14	158	28	35	4	504	67	83	9	167	12	17	21	23	94	502	352	47	284	115	75	96	51	16	15	293	66	640	721	40	393	31	346	75	124	255	25
ENSG00000063241	673	687	1906	1168	415	1883	687	1586	581	443	280	532	556	577	1403	754	1066	729	719	238	1041	744	1183	943	1130	4028	469	408	1087	728	1549	589	1395	1520	548	640	572	670	755	367	834	3186	990	1958	276	1295	1071	1058	1204
ENSG00000063244	4115	2284	2838	4987	2614	3262	3207	6917	2295	2939	1018	3172	2465	1810	11043	3477	6432	3494	2628	2368	4810	3455	2029	3383	4569	7213	3229	4313	18295	3732	3731	1937	4783	5190	2506	2620	3163	5677	4514	3175	2953	9028	5236	10800	10591	7500	5564	4750	4160
ENSG00000063245	5128	1705	10386	4811	4180	7980	3414	6465	2599	3208	618	1951	3860	1163	12278	2704	5422	2392	2456	2490	3562	4561	3816	3165	4008	7575	1803	2490	5215	3003	3582	1815	5880	3511	4622	4789	3611	2602	3064	2139	2168	6837	5165	12040	3659	5819	3157	2947	4514
ENSG00000063322	997	2857	927	1284	1506	868	1607	2074	913	466	115	618	859	678	2050	1339	598	664	791	687	1145	1472	523	573	880	2197	815	1493	3219	1296	930	861	1756	921	1414	1316	951	842	810	1090	816	1642	790	2157	2182	2141	2564	820	852
ENSG00000063438	15	62	207	28	13	47	80	33	72	1	10	21	43	16	600	86	25	22	10	4	16	22	60	1	9	20	19	24	38	111	10	57	107	24	69	44	5	31	26	191	92	105	40	47	192	20	28	11	18
ENSG00000063515	0	0	0	0	0	0	0	0	0	0	0	0	0	0	0	0	0	0	0	0	0	0	0	0	0	0	0	2	0	0	0	0	0	0	0	0	0	0	0	0	0	0	0	0	1	0	0	0	0
ENSG00000063587	224	190	243	118	452	292	648	826	267	175	143	1046	647	572	1316	504	425	374	70	260	645	167	597	208	761	654	916	1208	1133	739	496	443	1814	679	670	528	187	1045	562	641	348	880	390	1835	1272	620	2246	417	459
ENSG00000063601	548	724	592	458	579	1105	816	2374	530	540	330	574	668	386	2003	961	1042	607	487	346	2459	525	365	507	880	1260	601	913	1741	1170	764	522	1204	750	1039	903	800	1022	920	651	580	1711	1046	1834	1744	1831	1689	1279	663
ENSG00000063660	605	832	361	1139	5706	722	1913	7486	1824	218	701	2308	1022	336	2480	11316	263	53	1478	663	6888	352	877	953	1388	1447	2469	3663	79	1471	269	329	2964	12	3172	2435	26279	1677	3720	4450	814	2905	2287	527	1449	1693	1998	1301	832
ENSG00000063761	51	56	807	193	52	259	38	408	95	94	41	389	25	114	266	130	72	209	65	52	216	95	88	155	115	203	134	196	177	205	126	157	112	206	51	69	168	84	143	99	158	360	483	639	173	699	91	167	221
ENSG00000063854	545	386	1931	638	679	700	1770	591	617	463	163	390	459	322	1151	663	597	1065	241	703	1010	595	533	609	1239	1075	727	646	1643	939	224	674	974	768	853	630	498	428	677	672	570	1524	590	671	2432	1068	825	263	789
ENSG00000063978	866	532	1673	787	1357	1490	1679	1380	696	750	340	1403	1871	956	1158	1596	1672	1215	1044	1094	1517	1607	600	905	1198	1857	1878	2177	4819	2534	1236	1353	2618	682	2184	1583	2297	1294	972	1807	1198	2282	1750	2045	2642	4466	2761	728	2313
ENSG00000064012	1102	717	245	617	873	1265	810	1263	800	588	200	335	990	327	1581	975	2119	1288	688	459	1423	848	160	597	442	1032	770	865	640	1284	688	132	1040	453	1130	1329	1364	684	1663	516	828	1834	1043	1254	433	2337	1863	987	1058
ENSG00000064042	538	71	7	118	5	265	3966	1091	727	1	93	19	563	400	887	2	0	0	190	0	498	7	4	0	47	0	728	3148	78	6	83	1051	150	607	249	3089	1975	1114	1258	568	4472	3205	4824	159	1662	132	509	216	723
ENSG00000064102	469	640	323	832	588	243	797	3094	587	561	299	1744	346	266	924	1164	1203	669	683	274	1628	505	606	603	406	1152	469	602	2183	704	790	449	750	631	561	502	1021	573	1316	613	444	2374	1137	3091	488	2363	963	2152	1262
ENSG00000064115	1338	976	904	1431	2247	386	2919	4668	1487	673	506	1102	3430	4018	5021	3756	582	413	1410	539	5401	1892	1373	922	731	1943	2997	951	1738	2771	1498	1596	699	1796	4218	2548	3491	798	5039	1252	733	12928	1514	2865	627	2802	1481	1264	1985
ENSG00000064195	7	16	2	63	0	0	0	171	28	0	14	3	45	0	1	6	0	0	2	724	9	19	345	0	23	0	340	279	3639	0	0	0	26	7	39	1	8	1098	68	672	54	79	2	6	22	0	99	0	0
ENSG00000064199	152	101	82	235	168	254	67	112	108	158	74	641	132	183	175	165	174	101	89	5	81	204	146	47	50	282	184	408	266	336	67	139	140	133	323	393	100	587	327	204	393	273	324	382	152	851	143	161	452
ENSG00000064201	0	8	0	34	0	236	0	9	2	0	0	0	0	17	0	117	0	0	16	5	4	0	0	0	0	0	6	121	978	0	2	174	0	0	0	0	0	1	11	4	0	0	16	0	5	0	4	0	0
ENSG00000064205	0	0	4	0	0	0	11	14	2	0	3	0	0	0	0	4	2	0	4	0	2	3	5	1	0	0	6	0	8	0	0	2	8	0	2	0	5	0	0	2	0	52	358	0	0	0	3	5	0
ENSG00000064218	0	0	9	0	0	0	0	0	0	0	0	0	0	0	0	0	0	0	0	0	0	0	20	0	1	0	0	267	2	0	0	0	0	3	0	0	0	97	0	3	35	0	0	0	26	1	0	17	2
ENSG00000064225	8	99	0	466	24	314	0	46	116	16	13	0	22	56	0	52	3	305	42	0	132	327	22	0	34	1	2	27	191	0	482	255	10	2	91	244	66	111	293	143	113	0	8	55	0	0	361	247	0
ENSG00000064270	2248	436	357	584	597	1513	49	1141	2105	457	322	3	481	162	3100	1421	3	4007	608	431	700	529	21	9	249	37	435	65	1391	3055	329	314	1152	3349	499	0	379	131	578	579	182	7	329	2503	63	605	47	51	1145
ENSG00000064300	0	0	3	2	0	0	72	1125	9	0	0	14	3	0	0	667	5	0	0	51	482	0	0	0	0	5	200	93	326	0	0	1	5	1	11	0	66	26	6	86	0	10	10	8	4	1	11	24	0
ENSG00000064309	90	109	33	313	56	36	630	509	141	13	28	787	421	3	28	375	23	102	557	0	49	337	367	20	79	45	287	518	407	87	755	271	186	169	174	156	102	698	258	612	102	32	65	108	1890	46	227	78	58
ENSG00000064313	484	599	230	1068	785	724	1395	609	636	683	399	1700	985	377	1477	1187	732	565	701	570	1305	920	722	665	473	1775	942	1598	2383	1417	759	833	1669	917	1149	828	1418	903	991	799	438	3089	1171	1456	3255	2618	3521	673	1198
ENSG00000064393	1126	769	4885	1838	1449	1093	0	1032	534	211	443	1649	2553	723	2493	1450	1225	603	919	1111	1317	2618	223	1002	166	0	2200	3287	8857	1052	3382	5241	1729	2393	3051	1203	1011	1872	2114	3519	3213	17	3264	1860	4555	2315	1240	1322	1226
ENSG00000064419	1220	965	1856	1168	1540	1537	2296	1844	655	758	475	2230	787	507	3567	936	1702	825	862	991	2956	905	287	1338	454	2353	1078	1671	4557	1605	908	1331	2040	1224	2855	1945	1090	2167	1095	1179	811	5110	1982	2956	1235	6596	3099	1947	2101
ENSG00000064489	0	0	6	3	4	0	12	43	11	1	0	12	4	1	8	17	21	7	12	14	8	3	5	4	10	6	11	18	8	26	5	4	28	4	6	2	6	2	5	15	8	17	47	26	49	33	11	22	23
ENSG00000064490	249	597	980	616	505	280	457	945	458	337	215	513	195	140	805	506	705	904	613	1046	530	294	828	780	1051	1212	1001	319	1633	748	738	497	613	754	443	682	798	937	1081	862	1956	2640	778	1912	667	1061	4129	224	1130
ENSG00000064545	181	195	425	547	407	194	565	660	345	304	149	422	168	77	759	344	1084	694	527	402	672	206	797	868	1095	960	677	578	721	637	733	507	756	644	499	385	667	345	647	651	545	963	398	2206	641	1188	1262	371	906
ENSG00000064547	215	498	1616	704	812	511	517	627	420	217	213	423	360	259	1027	259	279	227	548	325	1020	191	201	398	878	540	460	788	734	400	278	152	644	731	681	627	481	242	1783	613	375	2924	469	1417	787	917	1393	201	566
ENSG00000064601	2773	1957	8483	3072	2870	5304	2524	10480	1952	1348	3448	3836	5975	3079	5668	3013	2705	3329	2571	1046	3865	3594	877	2749	2781	2997	1305	1335	4086	8462	642	4894	2141	2356	4768	2259	1694	1873	1687	1779	1994	8972	4119	2763	1698	12526	2567	2039	3721
ENSG00000064607	840	855	1348	1117	1168	590	1623	2699	838	642	234	1736	575	580	3009	1145	2557	1609	983	2067	1551	1007	923	1214	1555	1835	3748	6766	9826	1551	2268	3439	2017	3148	1233	1133	2031	1594	2884	4535	1523	3571	2191	6081	7108	3524	5997	1195	1712
ENSG00000064651	2240	1753	3975	909	2754	1544	3079	2826	3108	1945	565	774	2495	2294	13461	3003	33	972	2818	3180	603	3063	940	1618	3157	598	2195	2458	3989	12758	1063	146	4145	429	44955	12353	2929	1198	13924	1118	499	4675	948	24160	1022	50629	1610	329	46474
ENSG00000064652	162	148	207	122	286	240	571	238	138	143	63	240	141	76	326	118	109	156	247	147	348	373	177	94	87	460	212	344	294	454	186	231	236	23	372	332	277	304	519	371	282	723	209	224	469	432	1470	162	245
ENSG00000064655	2	67	49	3	1	0	0	2637	17	0	8	0	2	128	0	904	0	0	1	738	324	0	0	0	5	0	1613	522	2020	0	0	434	406	129	78	0	1239	207	17	482	9	1	2496	3	4849	0	2633	452	5
ENSG00000064666	1395	2848	1012	3040	2376	1318	1221	11309	3273	663	1337	573	1179	883	6002	3926	1171	2483	3393	3081	10492	1561	790	1138	2525	2478	1860	3959	1601	3257	2035	291	2268	228	1009	2207	2526	1558	3975	3437	3908	3445	4120	2549	0	4580	749	2170	3271
ENSG00000064687	562	912	966	554	1082	630	285	1637	1040	111	142	1029	852	1588	1800	1014	525	1498	796	1052	2240	510	1167	556	1212	738	594	668	954	645	830	1638	236	640	448	407	658	1557	1392	1021	1773	679	731	766	1008	1102	242	330	675
ENSG00000064692	8	37	0	162	3	0	0	6	498	0	18	0	0	0	0	2	11	1	6	0	24	0	52	0	3	0	147	798	225	2	4	9	3	0	0	0	48	617	6	483	6	0	0	10	3959	681	446	0	0
ENSG00000064703	285	203	266	291	459	112	945	616	181	169	158	855	147	216	602	343	298	548	208	303	304	295	196	294	276	608	420	878	888	670	436	327	454	423	550	318	554	632	199	524	303	733	468	813	974	1435	1482	505	808
ENSG00000064726	1557	737	1157	669	2349	964	2256	2098	981	1184	274	3261	3148	1344	2332	1186	1579	1139	987	902	2238	882	483	744	682	2273	1583	1516	3507	1758	1003	2103	1888	853	1368	2002	2800	872	1493	1059	807	4887	772	2024	1065	5129	2709	1679	2556
ENSG00000064763	715	155	0	287	66	136	0	15	268	482	163	140	809	0	1745	17	373	497	363	0	347	608	0	0	178	9	84	31	17	396	0	0	1067	1121	1	0	125	77	506	19	5	0	574	2889	187	2867	111	312	1546
ENSG00000064787	4054	1599	37230	753	294	5905	4	2684	1099	1232	470	1	4050	296	3243	2079	103	1072	1244	75	1071	4520	6	310	241	943	82	7	100	336	2373	382	3359	2672	192	208	339	9	119	70	27	12	322	129	0	2849	4	1	378
ENSG00000064835	0	0	0	0	0	0	0	0	3	0	0	0	0	0	0	0	0	0	0	0	0	0	0	0	0	0	0	0	0	0	0	0	0	0	0	0	0	0	0	0	0	0	0	0	0	0	0	0	0
ENSG00000064886	1	0	2	0	0	0	33	19	8	0	0	0	0	43	3	3	33	0	2	0	395	91	0	1	6	0	1306	0	0	2	0	0	0	119	1026	0	15	1	0	12	222	1674	93	0	0	3	0	1	2
ENSG00000064932	1303	1061	1664	981	3490	1089	1720	3600	1834	986	522	722	2632	864	3012	1883	3334	2210	2860	828	4817	1926	901	747	4677	1363	4568	1578	1842	3018	2176	837	3361	720	1846	1172	2553	2298	2026	1447	1977	4334	2799	2696	1618	3480	2843	1597	1583
ENSG00000064933	311	308	33	419	190	172	489	624	164	164	141	930	227	198	518	186	450	283	173	215	316	243	145	231	285	475	495	835	1349	321	684	273	486	268	272	721	422	398	745	554	268	356	569	426	994	815	1470	771	652
ENSG00000064961	916	1375	5161	1401	3089	1037	1771	3097	1246	1111	663	2232	1005	1014	2576	970	1108	3783	1961	1366	2031	1016	2521	2516	3557	2221	2223	3031	1305	2104	1903	1129	2437	1890	1999	1783	1593	1118	2218	2321	3071	6117	3107	2219	5178	2682	2532	1687	3041
ENSG00000064989	7	2	0	0	1	0	10	2	1	5	0	1	29	0	2	4	314	4	4	0	4	16	0	6	1	31	1	179	7	4	0	3	0	0	9	9	11	8	2	0	11	2	20	0	0	0	23	26	0
ENSG00000064995	298	465	789	743	423	203	860	662	410	246	123	664	603	170	554	189	681	607	305	882	472	277	383	465	504	931	516	1005	2311	665	388	241	684	504	644	1248	572	1298	724	578	641	1724	1010	574	1314	1339	1569	489	900
ENSG00000064999	884	587	695	1165	661	504	1193	1688	1063	604	92	653	1353	426	1823	546	1271	429	661	519	1290	732	728	624	865	1261	1002	1569	3366	1740	893	768	1624	801	1518	1903	975	3566	945	1475	578	4091	1541	1444	2504	3186	3008	712	1098
ENSG00000065000	2207	2230	3773	2590	3431	2545	3528	6744	4753	2099	1505	5326	2699	1438	5860	2151	3240	3378	3863	3294	5027	2212	3912	2596	5248	4049	3139	4139	5749	4495	5024	5554	5026	2151	3016	3555	3086	1941	4847	4980	2713	8058	5330	9012	6685	7761	3870	2185	4134
ENSG00000065029	386	640	1009	639	382	221	586	936	500	319	143	961	429	355	580	220	762	1113	428	553	888	375	780	1003	369	314	989	1188	2535	629	626	1008	878	679	599	874	350	2019	428	514	855	1189	975	736	2349	1821	2320	496	503
ENSG00000065054	753	1093	8102	1379	1670	1010	229	4417	291	77	462	160	588	1323	568	1797	920	730	1560	826	848	873	450	547	1624	92	731	1011	313	561	321	678	357	559	416	209	482	745	1070	1353	1146	2814	2057	188	3388	370	1193	497	1134
ENSG00000065057	292	170	1012	646	237	228	204	612	139	54	80	359	186	161	487	229	469	274	196	397	753	370	189	359	689	255	210	519	879	289	296	200	213	674	83	155	272	234	468	267	395	686	375	956	900	542	527	273	917
ENSG00000065060	545	241	243	554	343	162	1331	419	425	275	39	1710	623	332	600	449	1173	431	283	1166	1305	373	156	511	342	654	908	1438	4089	998	712	976	594	586	1299	1088	512	1145	522	1010	350	4054	1225	817	2222	3370	2651	590	773
ENSG00000065135	2040	858	1350	1558	3108	1020	4074	3879	1033	1657	186	2550	1065	866	3491	1550	1630	1176	1459	1094	3003	1682	823	1107	1881	2641	1879	3273	5234	3142	1414	1925	1564	2071	4879	1559	5002	2842	1103	2154	1036	4874	2981	2706	4737	7395	4616	2318	3590
ENSG00000065150	2423	1549	1277	5365	3473	1493	2904	5994	3112	2291	1001	3098	1756	1240	6674	1270	4224	1849	916	2710	6535	804	833	2250	1853	4842	3368	6758	11302	3175	5390	2244	4363	4414	3685	5321	3078	5445	4260	2973	1304	6328	2909	11020	4107	8907	7333	1565	5833
ENSG00000065154	1172	554	2286	83	822	3208	1232	3358	2172	1222	1125	2274	635	3012	2538	2625	199	855	525	699	2088	517	498	1824	710	1302	1248	1316	2406	2102	924	576	1422	3625	1928	869	1127	760	760	987	605	8116	4314	1981	1886	2073	1144	4570	2051
ENSG00000065183	882	237	304	517	816	333	1917	1360	336	823	59	2445	458	338	1237	701	1461	584	445	304	1082	809	351	485	278	1587	667	952	3568	1193	685	371	1386	1373	982	1317	1946	791	1095	665	362	1960	1209	1660	1206	1694	2315	1656	1249
ENSG00000065243	2293	1210	642	1046	3169	794	2995	1545	824	1413	453	1980	1501	830	3221	3006	1499	1786	1061	591	1752	1680	161	1618	533	3501	1401	2407	2953	3629	1266	1108	1861	827	2692	2701	2040	1503	979	1641	966	3990	1240	1764	4114	5799	2535	1364	2625
ENSG00000065268	309	342	1572	646	734	262	293	1196	353	409	214	606	351	149	1229	199	800	835	666	1379	1057	258	1158	793	1308	991	458	981	1096	1050	753	623	493	508	589	471	392	1108	1089	665	751	898	708	2398	724	2145	629	656	1200
ENSG00000065308	456	207	256	805	213	537	256	749	529	392	196	1309	1346	369	1474	538	734	285	524	1637	109	505	279	557	335	709	1083	1440	1724	849	809	984	890	484	774	2016	869	1150	1277	687	728	909	1032	752	198	2321	1350	964	427
ENSG00000065320	0	78	549	2	25	9	5	1137	18	27	56	85	4	69	17	652	10	35	221	251	1391	5	14	2	8	48	581	718	579	796	0	99	13	19	268	2	76	172	341	424	376	1050	446	14	1589	0	313	31	3
ENSG00000065325	4	19	0	0	0	0	84	6	9	0	6	0	0	0	4	0	0	1	7	0	0	0	0	2	1	0	21	0	0	0	0	0	0	0	1	33	0	1	31	0	0	2	8	0	0	0	0	0	0
ENSG00000065328	163	201	154	488	188	136	280	387	90	142	63	512	136	71	319	144	603	226	212	230	338	77	97	386	151	461	278	643	930	202	395	372	249	504	77	204	568	217	620	186	81	4535	702	522	1029	1233	1161	443	352
ENSG00000065357	2859	2600	12	839	875	2375	627	1754	922	797	911	61	627	722	7039	1636	322	3102	817	170	5340	220	13	110	732	2356	514	834	195	1271	276	421	1414	235	1041	769	3091	683	426	1312	242	1262	2202	241	355	4092	815	4230	2644
ENSG00000065361	13368	4962	10945	9067	6719	8995	10311	3534	2707	4690	2230	129	9021	2142	22125	1324	3656	15821	2875	1512	14526	18283	5173	4348	5329	10366	2697	2994	14213	12911	7326	3493	20687	7365	18029	14037	2293	2285	4954	1966	1287	6719	3865	14860	1668	19013	4586	1215	11156
ENSG00000065371	1	1	0	0	26	0	0	7	0	0	0	1	3	11	3	0	0	0	1	0	26	1	0	0	0	0	2	0	0	0	0	1	0	0	2	0	0	1	0	0	15	0	0	0	0	0	5	0	2
ENSG00000065413	1	7	6	0	6	7	28	2	5	0	4	3	18	2	19	10	0	0	5	2	14	16	7	2	3	17	9	21	16	6	2	12	14	1	33	30	9	1	24	6	5	1	0	11	176	22	46	1	10
ENSG00000065427	2119	1236	3143	3881	2798	2369	2239	6855	1964	2464	730	5397	1625	1004	4749	2351	3470	2462	2006	2092	5261	2056	984	1735	4192	3517	1018	2698	6930	3714	1949	623	3470	1966	2193	2785	2877	1500	1189	2404	1872	6389	4491	8714	2200	7287	2001	1655	6523
ENSG00000065457	214	130	225	178	398	338	584	438	387	144	27	703	201	319	628	610	204	153	290	126	697	506	82	154	208	433	255	868	750	497	180	386	674	301	496	385	304	190	212	543	298	1701	691	885	445	1027	152	66	376
ENSG00000065485	593	320	956	949	254	718	495	570	869	338	322	1772	1194	433	1038	69	697	335	168	971	1545	573	839	445	278	914	2612	2012	574	1187	616	643	803	1854	1406	565	554	134	527	1242	640	322	1199	1508	222	1719	570	1192	1028
ENSG00000065491	266	234	229	391	386	237	665	457	295	187	186	415	496	177	471	299	385	201	247	282	383	242	158	173	450	413	330	332	1137	655	228	332	401	170	565	721	335	1275	351	359	238	795	416	298	693	989	1084	449	400
ENSG00000065518	1054	1844	2709	1954	2275	1773	2172	1772	1742	1263	494	1121	1189	966	1881	1014	1378	1799	1383	1040	5241	1401	1894	1530	1153	2256	1610	1696	3860	1906	868	814	3647	1482	2417	3004	4049	1942	3121	1333	2103	3004	2653	3782	3819	3231	3003	2506	3158
ENSG00000065526	2376	647	920	1564	2239	4718	1386	2306	2233	1217	279	2928	1231	916	4621	2153	2205	1371	1425	1159	3407	2587	981	1172	626	2606	2297	4878	7079	4810	2703	3620	4517	1642	1056	1055	2964	3878	1326	2473	763	1937	2312	3002	15557	6790	7691	2167	1808
ENSG00000065534	132	236	108	92	1063	93	1815	15	675	13	4	3883	455	9	392	27	554	44	567	10	133	31	8	0	93	1	120	411	571	32	39	139	215	13	2523	482	60	736	543	136	1132	6	502	347	105	1188	4113	1936	81
ENSG00000065548	1218	1788	1000	1983	1898	1849	1454	4781	1349	1339	835	2093	1745	1035	3995	979	2434	2169	1390	1611	2793	1278	1128	1846	2357	3159	1237	1677	5578	2257	1453	894	2363	943	1493	3147	2463	854	3562	1501	1348	6148	3568	3104	1792	5033	3025	3588	3365
ENSG00000065559	315	263	260	948	548	348	1791	632	346	243	209	544	466	408	1279	8	3	425	207	478	1341	488	185	548	400	921	1045	1212	1311	1223	610	637	581	403	750	1055	1131	828	1163	1055	531	1935	701	777	1137	2219	797	398	1227
ENSG00000065600	50	82	69	204	103	40	314	222	105	26	38	432	104	97	220	120	105	96	85	235	358	100	94	101	65	289	543	487	868	155	52	150	166	206	190	97	594	280	666	276	365	1163	491	476	775	349	25	314	245
ENSG00000065609	0	0	0	0	0	0	0	0	0	0	0	10	0	0	0	7	0	0	0	0	0	0	0	0	0	0	65	34	10	0	0	2	0	0	1	1	0	0	78	1	0	0	0	0	12	0	1	0	1
ENSG00000065613	2121	2972	636	2130	9856	2667	4646	6143	1381	3693	1035	6664	3218	1924	7546	3818	2166	3423	2965	1204	16399	2470	897	1294	1082	5784	2704	2535	2821	7424	4587	910	7457	838	9736	4055	4590	2233	2187	2669	733	8019	2990	3311	4087	9838	3568	3864	2111
ENSG00000065615	358	131	241	197	507	506	283	481	362	208	90	326	256	133	549	351	730	88	170	134	518	264	113	449	154	816	365	417	967	648	191	621	710	373	442	254	498	139	541	166	201	990	308	587	1177	1194	353	171	976
ENSG00000065618	7814	3825	95	919	16522	12104	6	10339	1090	6936	2839	6	8230	1824	56326	13029	3176	536	7817	128	9823	53	10	141	1744	24	1803	228	30	497	137	2	885	26	7180	10	4628	496	190	662	1856	136	705	1938	101	18184	0	19043	5669
ENSG00000065621	281	353	359	623	430	417	17	1266	262	261	202	1169	303	314	726	298	364	574	685	385	693	204	448	379	434	939	578	692	371	1021	539	341	373	374	184	382	10	206	746	189	398	114	294	1382	20	1839	1403	1183	742
ENSG00000065665	61	136	129	95	82	41	126	141	170	40	22	157	76	91	229	73	70	125	68	146	55	112	171	129	116	176	191	309	365	92	103	177	142	155	98	146	62	209	135	288	187	2379	424	200	797	228	401	167	145
ENSG00000065675	2	67	0	3	17	3	24	27	14	1	5	29	1	0	17	2	4	24	15	636	12	0	160	0	0	285	2	162	1077	19	624	0	0	21	1	15	0	1	217	230	105	0	0	133	8	162	718	156	22
ENSG00000065717	115	282	409	971	0	9	613	735	311	3	154	29	156	65	827	78	23	515	139	98	289	471	172	577	68	98	1219	3314	1278	391	1569	1126	623	345	857	170	2	569	5001	1334	2106	5250	992	121	8620	209	225	133	1577
ENSG00000065802	430	328	397	767	985	633	1328	2076	474	434	130	1111	745	257	1641	857	868	448	585	849	863	576	414	363	325	677	764	1161	2408	920	870	518	386	303	1128	2126	981	825	1134	1049	555	1003	701	898	2659	1226	1061	284	958
ENSG00000065809	1622	710	2547	1950	1769	1012	2838	1360	1430	304	489	5	1047	5978	1258	1892	1219	1114	1036	261	1380	3268	152	1215	829	139	1782	624	2426	189	1265	911	3063	1263	10363	7829	1546	1129	1192	1193	826	43562	4259	488	3418	865	594	900	414
ENSG00000065833	77	275	168	127	15	677	788	295	625	391	178	465	1069	474	1802	183	275	478	39	136	262	648	199	440	33	1004	556	14	95	1318	589	131	26	421	111	9	3132	2	330	0	0	4190	1367	1280	0	6540	71	858	1949
ENSG00000065882	643	470	242	773	3130	1625	1615	650	1423	1131	314	689	1851	711	1812	990	710	486	995	497	871	1383	2617	84	925	1046	825	3057	3737	2858	1754	507	2987	1142	1309	1891	1153	1810	1312	696	263	4417	691	1643	4605	1487	1726	742	2518
ENSG00000065883	968	780	695	1061	964	795	1974	1387	1018	583	366	1584	1107	530	2872	1190	1283	976	692	496	2098	782	518	1044	703	1519	1274	1901	3247	1898	1097	2901	1610	1506	2352	2531	1457	1458	1640	1247	872	3549	1119	2459	1341	4242	2778	804	1549
ENSG00000065911	921	509	470	1166	1345	938	0	2815	1055	694	368	2478	879	1259	2166	1150	1913	781	1150	5308	975	533	770	1383	687	2679	1602	1619	5082	2686	2537	966	1410	1806	1027	145	2163	1151	990	1304	435	4023	1873	4186	6102	4623	5044	4092	3455
ENSG00000065923	477	204	62	289	217	367	929	2121	392	67	372	604	517	360	752	1785	1910	74	706	66	2534	484	12	94	481	389	682	737	711	558	10	411	44	666	890	318	872	2852	472	842	614	4690	3083	1075	1095	125	289	3526	88
ENSG00000065970	376	279	542	121	606	299	593	2541	342	366	135	1091	381	285	1309	363	415	333	445	453	1123	260	634	358	613	625	398	735	726	524	557	286	1008	586	670	495	563	204	745	784	204	2370	1316	1059	511	1532	1577	1170	703
ENSG00000065978	8165	6727	12658	12283	14423	5178	16448	20714	16080	9240	4077	12502	19792	5033	19193	6815	11184	16316	11278	9464	15687	6895	5814	15456	31393	23299	9579	12009	52047	5174	9405	4455	28676	10742	15544	7615	22219	12214	8235	8933	8889	24275	11235	28156	18564	34888	17163	46455	23041
ENSG00000065989	380	209	98	110	305	250	1515	309	361	17	100	1326	255	348	918	236	395	3	282	246	579	462	370	72	820	439	95	12	125	235	338	167	659	165	599	696	599	251	862	45	402	435	1010	254	0	1123	158	27	290
ENSG00000066027	1327	820	1116	1145	1111	1962	2333	1152	1129	1317	257	992	1348	855	3613	749	897	853	716	523	4189	1570	484	1119	682	1959	776	931	2339	2367	563	1330	4001	1268	1853	2190	1129	862	1904	320	1059	3690	580	2736	1277	2825	588	836	1526
ENSG00000066032	0	0	2	1	2	1	0	2	1	0	0	243	2	137	0	208	0	0	0	0	19	0	0	1	0	1	46	47	602	0	0	136	0	0	0	0	0	305	0	298	0	0	0	8	928	0	169	0	0
ENSG00000066044	688	877	1498	1548	1499	1311	1397	2379	923	749	409	1900	915	507	2796	1005	1843	1424	1094	1646	2042	1063	1153	1701	1567	2614	1904	2491	4103	1580	1557	1588	2180	1101	1343	1697	1339	2126	3460	1904	1864	2390	2592	3822	5649	3587	2564	1129	2285
ENSG00000066056	0	0	28	23	2	0	0	3	0	2	3	0	0	4	0	0	0	5	0	0	0	94	0	0	3	0	67	3	28	16	1	11	0	44	0	0	0	0	0	1	6	6	0	0	3	1	332	0	2
ENSG00000066084	2576	1231	500	1451	3747	1100	2998	1156	1800	710	580	1554	1721	468	5717	1397	2940	927	1486	568	8610	2635	278	605	202	1219	1505	2251	4402	2371	2394	3480	731	979	4648	1714	3241	1954	1897	2282	342	3390	2408	2891	3223	5807	1256	1341	1468
ENSG00000066117	899	634	793	1818	1001	988	1415	1214	876	470	469	1951	1316	443	3345	1156	1697	1030	1070	1599	1864	1351	766	1259	497	1208	1451	3203	5927	1185	1241	0	568	1006	1541	3026	1242	2237	1570	1433	1106	1366	1995	3553	3808	3687	1736	1279	1226
ENSG00000066135	1059	500	1159	688	505	486	2416	1395	1859	863	202	1019	1790	391	2240	948	588	787	657	716	1156	1412	699	889	1281	1444	1850	2271	2037	1849	747	733	2800	828	2506	618	827	1855	494	2149	804	2794	788	1341	3271	2745	3214	1003	1317
ENSG00000066136	423	365	1329	572	418	608	827	1021	762	390	325	1157	915	417	1141	743	454	579	491	487	803	612	1112	580	1222	688	616	992	1451	759	592	591	1416	477	682	352	734	1070	643	603	701	884	851	1019	1928	1821	1717	920	813
ENSG00000066185	19	12	69	6	3	10	8	12	50	10	3	141	3	24	2	18	6	44	7	2	16	20	51	4	2	14	50	62	16	83	1	28	20	71	6	2	4	69	5	6	30	25	34	8	23	114	163	1	0
ENSG00000066230	6	33	1475	1	617	1723	0	1	1400	63	115	3	10	9858	1336	1	71	0	0	89	575	0	121	0	10	0	0	0	6	42	1	0	733	1	0	0	0	1	54	3	79	2	0	9	65	1	0	0	0
ENSG00000066248	531	392	246	40	1803	521	718	1413	422	127	39	6	280	75	1820	538	279	440	510	14	860	352	53	22	182	65	261	253	152	683	40	95	354	77	750	1685	507	295	681	297	140	392	1587	524	14	1460	2893	24	583
ENSG00000066279	867	965	452	1141	1596	671	746	1221	842	845	89	2534	872	365	2773	679	1528	776	847	1116	3692	818	1041	783	553	1340	1432	3203	6305	787	1749	1302	1782	993	274	1230	2512	4086	4139	418	817	5107	1757	2613	9809	3788	5647	937	1179
ENSG00000066294	0	9	0	0	0	4	0	0	0	0	0	0	0	0	0	0	0	0	0	0	1	0	186	10	0	0	0	0	1	0	0	0	0	0	0	2	0	0	0	0	0	0	0	4	0	8	0	5	11
ENSG00000066322	2352	837	4376	1680	3750	1958	2915	2275	3149	2850	1128	376	3293	873	4426	1226	1446	2280	2257	850	2462	1735	667	1768	3832	3812	1264	926	1389	3439	1056	1168	4831	1016	5585	1024	2236	949	700	1104	935	7415	1806	2363	573	6189	2010	2600	1947
ENSG00000066336	5	49	11	10	36	20	15	24	17	19	50	41	14	5	56	22	12	36	17	7	13	29	1	27	42	11	5	3	9	7	1	4	9	5	30	18	18	11	13	9	33	33	31	11	9	9	38	34	5
ENSG00000066379	379	297	463	545	285	460	225	346	220	264	98	340	298	58	884	263	1138	674	154	377	553	188	267	913	442	538	197	376	2261	513	198	160	324	388	225	640	446	340	312	230	226	312	376	986	328	1138	931	394	521
ENSG00000066382	0	0	0	0	2	4	3	1	20	0	6	0	5	2	0	3	0	0	1	12	36	1	0	0	0	0	177	3710	1	0	0	0	2	1	7	0	35	1001	14	556	392	0	0	0	0	0	104	0	1
ENSG00000066405	3190	3133	48309	5524	289	11519	0	11	291	8918	4935	0	21085	296	3251	3	850	30577	428	0	4	17290	9	68506	2565	109692	0	0	145	20355	615	1414	11220	3409	0	0	4	7	1	0	0	0	0	7	4	0	0	0	3
ENSG00000066422	560	475	421	473	785	382	919	751	647	451	115	823	828	350	971	864	1184	806	351	188	1786	518	151	405	169	754	544	769	1777	910	251	804	1048	521	950	911	1210	767	424	545	348	1495	1159	1492	1863	2197	1869	1110	875
ENSG00000066427	299	382	318	482	313	440	169	1148	245	198	92	429	134	305	600	428	203	369	286	342	535	262	122	171	143	358	611	1215	764	685	254	308	439	183	241	555	638	409	518	675	325	309	508	611	2138	833	987	606	725
ENSG00000066455	668	624	1373	911	1017	1108	993	2019	1096	700	345	2076	734	910	1125	1790	847	743	664	394	2229	866	214	497	414	1623	966	919	1311	2483	961	1016	1032	665	1033	1368	3043	761	997	940	587	2806	1636	1781	1347	2875	998	675	1939
ENSG00000066468	283	180	626	739	751	590	1642	644	1825	967	62	2578	2776	285	1917	681	0	362	224	0	451	4265	0	2954	368	337	580	775	90	313	0	13	2591	380	1765	4190	1615	484	1478	2566	221	93	5	93	126	4	9551	598	19
ENSG00000066557	204	161	110	291	295	94	790	290	273	286	84	842	270	179	325	300	368	439	131	233	297	207	40	323	111	744	381	814	1430	538	261	426	551	246	573	288	518	433	292	213	250	1259	470	480	943	1124	866	364	627
ENSG00000066583	354	116	336	413	847	498	487	317	270	651	110	528	317	100	773	200	446	597	184	298	563	334	297	562	530	1539	625	880	1845	1431	553	499	678	504	279	637	752	1025	1021	482	240	1290	455	1298	1104	1565	1479	379	1063
ENSG00000066629	0	0	3	16	121	0	507	140	54	0	0	1257	5	0	2	128	30	0	35	541	56	9	91	0	3	1	268	169	1080	0	195	418	93	12	684	210	20	409	514	510	54	7	0	30	1580	1	649	225	0
ENSG00000066651	278	296	83	400	329	294	219	230	233	202	128	165	130	146	307	248	877	484	146	328	335	163	71	274	107	632	261	508	668	620	290	72	203	131	255	526	336	182	493	190	120	474	537	527	479	691	1240	331	476
ENSG00000066654	726	561	1220	975	1220	770	1305	1378	779	659	286	1000	575	574	1676	1300	1639	1182	486	450	2301	883	336	774	646	1344	1262	1952	2234	1850	743	884	2138	812	1708	1370	862	3166	1328	703	914	2670	1060	1195	3027	4423	2444	498	1908
ENSG00000066697	223	302	424	315	719	227	719	937	203	157	170	427	596	162	564	451	553	276	627	572	452	263	195	348	349	600	752	756	1117	534	186	289	265	282	365	699	1540	793	798	333	327	1013	904	710	597	1298	267	1716	645
ENSG00000066735	0	6	1505	0	6	0	0	54	111	2	11	1119	0	1	28	12	25	0	0	93	155	0	804	901	164	154	102	128	1580	216	0	0	13	0	5	13	17	31	211	997	30	71	1	26	7303	367	5	0	48
ENSG00000066739	735	609	500	711	507	413	819	1296	585	460	128	864	325	452	940	1101	1229	2507	277	251	1153	728	207	834	155	1100	785	1492	1851	2098	1384	1600	766	733	817	1999	705	1741	1107	1221	397	1327	1567	1301	2840	2156	1518	475	1000
ENSG00000066777	2159	531	622	2562	1777	2764	2603	1664	1772	1433	435	1218	3047	1129	4598	3030	652	929	2076	1191	6382	6639	358	952	386	2278	1857	2684	2894	3806	1634	1774	3370	1498	3133	1944	1561	1751	1969	1483	949	7484	2852	3038	5116	4760	5289	1044	1647
ENSG00000066813	0	0	0	0	3	0	454	1	0	0	0	0	0	0	0	0	0	0	0	0	0	0	0	0	0	0	0	0	2	0	0	0	0	0	27	22	0	0	0	0	0	0	0	0	0	0	0	0	0
ENSG00000066827	92	98	101	126	118	220	275	215	135	72	39	193	174	97	312	219	152	43	218	117	369	191	94	70	132	241	153	162	521	277	207	113	196	127	267	261	182	276	401	89	56	610	235	199	690	343	762	219	139
ENSG00000066855	472	196	675	1161	984	957	874	908	777	384	316	741	634	540	1541	330	557	733	544	526	2073	1555	242	702	190	1095	505	788	1536	2061	531	374	843	563	1501	465	526	237	527	574	252	2346	894	1681	1665	2352	398	1201	1433
ENSG00000066923	65	502	18	175	7	8	6	17	23	2	154	990	316	13	37	6	23	49	47	6	22	9	340	13	14	23	45	57	32	36	32	49	20	19	23	15	2	61	32	42	23	62	143	39	18	32	303	6	12
ENSG00000066926	347	84	489	136	299	160	1582	295	154	69	50	357	209	273	578	231	87	244	80	243	507	433	252	253	61	841	955	555	254	892	291	804	367	90	553	258	1074	539	273	232	248	284	508	615	840	951	485	244	323
ENSG00000066933	821	581	178	415	563	471	1012	1143	462	295	119	676	791	170	1009	594	618	720	489	299	1003	489	108	279	413	663	1049	1633	1178	1066	213	561	778	211	1865	184	663	1007	194	1065	625	1744	1272	679	1360	2884	2403	749	799
ENSG00000067048	884	0	0	0	0	0	0	0	0	0	0	0	0	0	1991	0	4327	3735	0	0	0	0	575	0	715	0	0	0	4395	3184	0	2866	3455	0	0	1291	0	0	1791	0	0	0	3	1299	0	0	0	0	0
ENSG00000067057	3330	1410	3697	1273	1637	3863	3356	3733	1833	1883	1317	3462	2967	2272	5387	1793	5615	1624	3675	388	11917	2408	0	0	6036	206	3278	1049	49	761	12	1894	2083	189	8490	2388	2870	2525	1400	4688	1935	27506	4832	3552	4147	6492	2851	5411	6400
ENSG00000067064	1417	998	1570	1333	4119	2138	1455	1382	756	1703	393	908	3237	1560	2407	516	1096	1121	343	1371	2125	696	651	2869	601	2381	884	1431	2148	1719	1467	2533	1649	820	1191	3735	1487	850	3364	541	888	11170	927	2540	1564	5726	1598	3168	3300
ENSG00000067066	1424	1395	406	524	959	1244	1514	1257	728	714	352	812	908	426	2682	984	2729	968	1391	289	1437	1205	306	401	560	3697	948	85	866	3665	1307	558	804	350	1552	1540	1315	383	886	264	644	925	2749	896	63	8227	2056	1404	980
ENSG00000067082	4823	2705	1537	2879	3924	8360	5842	7942	1114	3301	2502	424	7165	638	7987	2509	3555	5638	4818	565	3715	4691	175	417	8195	5248	1466	2005	980	8484	684	1699	2416	732	14238	3434	3040	3540	1565	1962	1215	13242	3156	2730	5696	21012	1511	5169	3566
ENSG00000067113	404	146	463	151	249	625	1064	243	782	114	99	153	147	99	428	65	373	49	362	189	266	821	74	249	331	216	431	176	477	183	92	111	280	237	1191	1480	365	46	288	259	120	345	124	342	239	959	295	210	394
ENSG00000067141	364	31	1007	425	1065	1141	5141	152	596	9	118	1351	1436	284	1334	500	728	796	438	7	2712	959	687	754	362	1534	743	48	4457	2991	1000	1663	2505	1270	2723	3852	1360	2209	1327	1361	310	292	15	1651	2228	5701	4111	145	2690
ENSG00000067167	3526	2294	1122	4662	4747	6157	8942	2299	7431	2249	1732	2884	7922	2828	9411	2611	1778	2073	4743	1669	5444	15422	1417	2030	747	4305	2545	3655	5176	8779	3333	3454	7862	3587	23461	9115	2521	2429	3344	2193	1940	25778	4221	4872	5250	7344	4538	3245	2996
ENSG00000067177	195	134	2	208	777	33	512	538	150	37	139	1183	252	294	2264	766	405	134	282	50	1266	180	29	0	113	190	327	305	651	663	611	341	136	542	120	67	246	360	424	288	106	5038	1107	1602	327	2607	317	689	636
ENSG00000067182	1787	2049	2387	2224	1797	1120	1762	11074	1099	1482	1431	55	1747	1035	3372	1843	3249	1934	2957	734	6026	1168	927	1080	1970	2378	1939	1707	1218	1698	1250	412	1996	852	2881	1568	5070	897	2795	1310	1360	3355	4810	2691	283	3994	3802	3226	1007
ENSG00000067191	223	120	191	130	57	100	229	226	239	15	87	252	74	202	272	370	11	53	433	207	335	106	118	191	230	128	202	808	885	37	244	244	140	207	149	132	162	197	289	481	646	52	691	200	369	295	321	368	267
ENSG00000067208	377	206	493	353	525	313	912	232	458	299	168	856	317	328	941	476	325	241	195	163	280	698	87	299	136	884	367	373	720	628	431	569	329	426	597	231	407	735	299	388	242	540	420	580	530	1141	238	376	837
ENSG00000067221	355	423	719	146	196	640	201	617	190	210	34	84	312	88	292	192	373	176	356	26	890	114	99	233	276	212	135	244	500	375	148	276	227	148	372	210	169	67	144	166	164	581	237	378	223	764	360	340	123
ENSG00000067225	40292	33013	22766	23661	42312	24473	18441	59536	27906	9828	11546	15857	13724	15427	74474	24761	30496	20141	33769	24681	81365	23787	2091	7211	23464	19639	26399	23460	42665	37852	20586	26750	29292	11241	31061	20481	68914	29412	14243	32733	24653	73002	36534	41827	12977	74771	46779	53170	56951
ENSG00000067248	378	364	567	441	1177	458	1262	1362	749	705	115	960	400	261	1186	628	1154	511	423	391	1507	493	442	470	180	1524	997	881	3041	1323	987	880	724	524	1669	1237	1340	770	864	1082	648	2797	622	1691	1171	2731	1077	508	1257
ENSG00000067334	928	711	1508	714	1625	680	2867	1064	917	800	448	1635	722	525	1662	1387	1163	1091	1146	880	1954	1013	312	767	555	1449	1296	1688	3027	1957	800	623	914	745	2066	1115	2519	1349	770	1132	761	3385	1279	1850	1974	4292	1813	1775	2050
ENSG00000067365	149	117	303	388	179	126	246	418	98	56	52	239	131	79	451	248	286	252	82	257	288	240	126	164	188	230	328	493	647	181	234	473	267	218	144	166	156	138	270	375	209	613	563	443	758	324	578	171	279
ENSG00000067369	637	738	703	890	621	498	2614	1468	1109	264	225	1858	908	1003	1875	1050	955	550	586	336	1987	993	210	597	600	1544	2257	3655	4082	1211	1220	950	630	1086	1572	1530	653	2606	2633	2632	1226	2687	1950	1753	3867	2768	4772	828	1697
ENSG00000067445	0	0	0	153	0	0	0	0	0	0	0	2406	10	0	0	0	0	0	0	0	0	0	0	0	0	0	384	0	507	2	77	155	0	6	8	0	0	923	605	0	0	0	0	0	3014	0	1285	0	0
ENSG00000067533	352	545	307	612	409	383	1342	978	246	279	173	2448	537	234	854	412	562	330	483	629	1317	206	383	335	478	827	513	699	4136	554	379	203	1008	630	603	845	830	513	1437	403	534	1380	1240	2169	1355	1708	637	940	581
ENSG00000067560	12086	3955	5886	7755	7487	18403	5170	14723	4139	9170	2902	4381	6812	6649	10091	5638	10862	5261	8252	4633	14622	5122	1942	5390	4570	18548	7121	7622	9889	11451	2924	5460	6846	8099	7838	4821	11187	8160	8272	7495	4896	21768	14269	15909	5357	25084	4860	10570	13104
ENSG00000067596	1067	392	711	903	992	388	1723	893	704	532	237	887	1428	569	1590	1296	1195	499	673	601	2602	929	435	632	576	1091	1168	1850	3511	1594	805	1298	1669	1245	1173	986	1778	690	1002	1137	519	1900	1741	3006	2392	2773	2387	278	1173
ENSG00000067601	17	7	32	24	17	14	43	58	23	17	9	50	17	5	32	17	37	5	17	5	42	15	17	11	10	34	45	37	49	41	15	44	28	37	117	59	34	29	12	22	31	61	50	58	34	76	197	12	28
ENSG00000067606	837	549	2687	791	704	4108	274	1966	557	767	113	711	527	387	1232	608	305	948	445	200	617	327	1124	749	589	1211	554	732	869	1073	229	488	2532	536	465	391	465	967	354	1142	642	1505	1098	1215	668	1372	1103	455	674
ENSG00000067646	202	0	0	0	0	0	0	0	0	0	0	0	0	0	641	0	471	270	0	0	0	0	70	0	219	0	0	0	1139	589	0	286	846	0	0	814	0	0	840	0	0	0	0	158	0	0	0	0	0
ENSG00000067704	2836	1129	2173	2788	2962	1553	7000	3353	1825	2919	475	4753	4048	3433	5659	2435	3730	1946	1607	1834	9954	2390	1203	1588	2453	5761	3968	2532	7898	6651	1800	3488	6109	3700	3896	6437	4831	2338	4259	2392	1899	11501	5844	10545	2247	9847	2385	2642	5457
ENSG00000067715	173	161	0	147	0	262	136	9	0	0	170	73	499	170	369	29	20	0	17	1659	359	76	45	167	1	0	256	83	2705	1	35	713	0	123	174	10	87	99	37	420	0	681	13	138	6539	232	2	5	207
ENSG00000067798	17	34	0	3	37	1	49	25	37	1	14	468	3	0	10	42	8	1	32	4	25	39	0	1	1	3	85	2	462	1	0	26	4	0	35	8	249	5	2	6	9	291	62	7	8	747	22	253	34
ENSG00000067829	625	852	1974	533	730	1940	497	3447	716	762	513	915	508	492	2762	797	1346	1160	844	754	1767	411	511	664	2188	1022	735	927	1177	1202	656	584	2334	964	957	592	418	718	629	720	698	3158	1736	2560	1383	1739	2532	1588	1983
ENSG00000067836	118	338	1985	364	144	380	161	623	385	105	54	260	53	371	289	973	157	220	216	355	394	146	285	247	133	154	458	590	729	98	333	1279	451	651	432	286	346	205	608	465	474	649	342	106	1446	274	916	255	283
ENSG00000067840	1	0	13	0	0	0	0	24	4	0	4	1055	2	0	0	9	1	0	0	0	18	0	13	0	19	0	3	4	394	0	10	941	12	4	23	0	1	518	245	14	497	17	0	11	2120	0	0	0	0
ENSG00000067842	0	0	0	0	0	0	0	0	0	0	0	7	0	0	0	3	0	0	1	0	0	0	379	1	0	0	4	47	12	0	0	45	0	1	1	3	0	149	2	1	2	0	0	2	55	0	28	0	0
ENSG00000067900	1817	2539	2719	2954	1431	2339	4783	2030	2063	1554	2434	3019	4525	918	807	1634	1235	1847	1361	1822	2218	1318	779	789	1102	981	1694	3214	3929	3268	1337	4832	2668	1213	3997	2729	2812	1824	2814	1817	805	5768	2240	1638	8153	4410	3320	1257	2028
ENSG00000067955	903	914	565	1501	1218	1504	1253	1893	1000	579	699	102	662	986	2199	1218	1032	1050	838	998	1833	739	246	787	573	1909	763	1779	3742	1610	582	1405	1619	651	1403	1711	912	726	1110	761	1416	1870	1590	2144	1214	3067	1168	2019	1664
ENSG00000067992	87	65	83	39	197	112	40	136	104	17	49	453	168	56	278	275	72	70	66	472	329	109	50	13	74	58	433	1333	1037	158	159	181	108	202	203	20	238	173	66	288	149	6	367	913	447	662	52	146	278
ENSG00000068001	530	424	341	1185	462	598	434	971	276	356	273	1312	395	620	971	579	618	726	1065	884	1099	362	254	606	277	698	1398	1977	886	646	390	471	402	536	663	580	1088	854	1441	1111	1485	1250	1669	1193	569	1348	1215	380	934
ENSG00000068024	225	251	196	299	496	426	405	837	416	106	147	835	309	1351	1043	340	438	90	248	871	337	336	304	192	108	321	1086	1552	2012	655	468	1502	247	305	499	776	321	703	1568	1049	1372	448	249	819	3082	764	393	79	448
ENSG00000068028	452	219	626	584	222	1566	198	1028	169	278	127	560	148	310	1129	142	706	871	367	449	353	192	114	366	433	558	312	424	514	828	212	626	158	713	244	244	501	584	370	313	212	1326	708	709	663	1458	449	391	787
ENSG00000068078	1291	1269	3967	4596	1788	2178	9730	2210	942	1437	334	26	371	721	2367	4368	497	2634	1115	1188	1924	1714	634	1274	591	3305	48	39	8983	1307	2658	1657	3672	268	4041	14705	5379	1158	7813	516	310	18	321	792	1000	2026	392	124	691
ENSG00000068079	785	354	512	167	566	246	393	31	259	525	71	397	1180	126	733	235	1426	432	714	90	633	379	27	412	51	1943	296	10	280	1861	284	669	358	457	497	298	126	74	157	30	130	1133	1275	648	207	3893	1131	767	395
ENSG00000068097	288	244	400	275	204	111	367	194	215	167	46	761	333	157	374	420	379	299	265	228	653	183	89	300	274	295	308	615	647	450	191	539	232	285	494	143	243	598	383	278	208	703	728	729	1204	717	1561	152	341
ENSG00000068120	2012	1148	5230	2508	1304	1118	1969	2667	1324	1268	841	1264	2202	1284	3109	2065	2911	1959	1538	1282	3861	1722	1639	2050	2069	2302	1115	1473	3922	2231	1402	1234	1907	2720	1849	1459	2278	925	1354	1911	1304	2728	6199	5620	1398	5379	1664	1203	2537
ENSG00000068137	344	283	1353	472	331	566	672	1355	683	156	212	679	379	188	950	1498	287	1107	543	336	1457	514	519	662	714	272	826	1516	951	809	440	1163	466	419	650	358	1139	683	393	1303	876	2352	1884	165	1188	611	1152	185	601
ENSG00000068305	632	933	353	492	845	980	1498	1324	783	546	237	1376	1225	716	1477	2778	468	664	1057	286	1990	456	454	356	441	1102	1466	1865	3723	1660	580	2364	1861	405	1298	1682	2001	1604	972	1221	734	1179	549	2007	1288	1629	4567	690	692
ENSG00000068308	568	518	1911	798	549	1351	1239	1955	736	608	367	1441	696	575	3361	1009	1088	1029	486	955	1465	681	692	506	1355	1256	967	1352	1343	1673	948	1362	1342	1790	1372	1065	937	15640	793	1152	1008	2106	2068	4506	1712	2260	1662	1558	1322
ENSG00000068323	653	428	1390	694	831	1026	1174	2002	1011	511	430	1199	715	320	2398	1211	1106	579	714	550	1550	772	471	669	665	2061	1350	1292	632	1155	763	638	1486	714	1204	721	1864	14572	804	1061	1003	2241	2119	2450	1291	1690	1127	1962	779
ENSG00000068354	157	152	524	213	359	371	375	661	210	174	97	674	221	129	812	528	371	313	327	199	1318	236	238	183	396	406	387	402	426	564	494	375	443	506	567	385	511	4460	248	314	182	684	554	875	689	798	684	984	233
ENSG00000068366	849	397	10	502	1206	410	828	1651	1931	338	489	6352	1440	447	2207	2335	1367	152	763	410	3132	655	42	563	132	2029	3451	3747	1504	1346	697	1300	957	383	872	1156	1594	188	5563	1483	387	321	2632	2352	2395	1996	1	1884	876
ENSG00000068383	401	463	467	597	445	629	478	1128	493	374	308	450	849	156	835	357	286	253	425	164	1000	312	298	476	581	929	359	450	626	492	568	121	984	166	495	560	773	461	707	531	485	1147	442	562	686	501	805	545	509
ENSG00000068394	299	150	1158	267	465	863	328	700	419	349	153	614	510	172	1113	478	607	402	398	347	1110	230	317	372	493	586	392	452	586	662	463	614	603	762	532	546	527	1823	534	338	205	603	798	1574	648	1409	759	615	782
ENSG00000068400	751	662	2604	745	741	1183	1014	1592	751	424	365	1780	789	538	3359	1205	909	1087	783	1071	1850	586	858	802	1311	1087	1611	1792	2020	1361	1279	2113	1833	2560	1215	1207	731	19849	1238	1671	978	1438	2124	4221	3992	2086	2473	1678	1137
ENSG00000068438	355	417	1061	509	951	550	371	1292	658	420	393	1338	654	283	2180	986	1336	1186	937	462	1672	288	649	482	1121	1225	504	821	948	928	762	375	1050	1525	568	472	1215	7706	512	634	401	1061	1408	3150	532	2111	653	2015	821
ENSG00000068489	457	202	481	954	902	222	437	1131	511	300	54	397	301	166	652	402	1108	233	497	598	1215	260	286	502	708	540	435	705	1886	155	640	403	467	647	252	321	2062	589	1634	226	237	4164	2311	1594	2121	1164	1037	504	898
ENSG00000068615	29	92	227	120	1	481	0	13	23	1	21	3	60	1	4	0	2	0	1	28	10	37	151	0	52	0	20	405	148	5	1	1	222	604	149	0	18	98	563	15	3	0	0	8	317	229	150	17	12
ENSG00000068650	3896	1478	1861	3399	2850	944	2814	2667	4906	842	750	880	2074	1382	6058	664	3316	845	987	2951	5155	2463	162	656	805	2603	2849	1166	7869	2464	1332	5233	3430	910	9879	4550	455	2003	2261	1575	3822	5472	1334	2696	1899	2916	732	469	1468
ENSG00000068654	1125	670	723	1247	1018	963	1280	3909	1126	937	325	3496	1634	705	4047	1032	2880	668	1222	2069	1686	913	861	896	1012	1954	1944	3060	5150	1617	1918	1421	2042	2161	1309	1374	2012	1902	3125	2251	543	2530	2425	4565	1624	3900	2687	1335	1058
ENSG00000068697	3866	2405	1435	3323	3562	4328	7008	4909	3960	1163	1455	2430	3589	2326	7892	1153	2772	3051	2232	2451	3475	5203	3164	1895	2825	4305	3612	8364	3719	7398	3688	1519	6521	4304	20206	8670	3718	4797	3146	3323	2954	10060	2903	3957	4317	8006	6628	2103	5215
ENSG00000068724	900	591	827	831	1458	1693	260	2857	412	681	247	386	1010	584	2063	1117	991	277	865	701	2205	605	479	521	540	1280	556	652	1081	969	475	472	1301	505	1726	594	1228	636	366	667	250	2903	950	969	718	2026	2933	675	557
ENSG00000068745	1253	1654	1452	3771	416	1669	529	3288	509	834	531	919	672	813	5463	603	1911	6643	875	1409	1446	905	603	1895	680	2556	2276	3884	2862	2462	999	2083	1245	1896	769	873	1335	2284	2688	3366	2324	1861	2459	4724	2778	3766	1487	1501	2930
ENSG00000068781	0	3	0	0	0	0	0	0	0	0	0	0	0	0	0	0	0	0	0	0	0	0	0	0	0	0	0	0	5	0	0	0	2	0	0	0	0	0	0	0	0	0	0	0	1	0	0	0	0
ENSG00000068784	250	134	98	137	446	124	284	470	83	123	61	473	198	221	505	243	432	120	188	170	505	298	210	191	116	335	325	457	711	595	437	154	346	169	520	585	315	237	248	437	177	436	208	544	468	1411	461	390	487
ENSG00000068796	480	124	135	399	734	485	906	1776	383	403	117	859	567	234	875	755	575	202	447	414	2023	592	250	396	100	659	1865	1830	5671	963	1425	610	524	479	2142	695	974	795	805	1814	337	1755	549	1009	3411	2417	1328	241	811
ENSG00000068831	5	0	5	2	0	6	1	4	0	0	2	341	2	0	0	0	0	2	0	0	9	0	11	0	5	12	1	0	17	1	0	7	0	27	0	0	1	107	190	6	39	1	8	3	11	3	0	0	1
ENSG00000068878	1813	1650	722	2081	1907	1238	1942	3762	1143	1668	604	2872	2756	1018	4373	1920	2515	1076	1184	1788	4026	2145	1237	1112	1328	2340	2812	2854	4860	2062	2750	720	3973	2367	4799	2351	5144	2629	1951	3480	1463	6762	1610	3425	3179	6661	4475	2159	3097
ENSG00000068885	215	400	367	278	183	201	723	411	602	71	25	731	180	296	210	397	300	161	160	55	179	557	33	183	430	303	331	572	1541	233	110	239	1106	251	534	476	541	365	600	463	331	421	860	433	1061	453	2808	464	579
ENSG00000068903	775	1045	1339	1081	716	622	532	1466	486	388	92	176	422	266	1466	730	530	774	312	233	990	714	432	450	996	2990	686	816	1258	829	664	775	790	438	655	395	620	865	372	552	502	919	474	1079	2020	998	1787	635	644
ENSG00000068912	931	514	423	989	1401	1062	1815	1664	623	861	389	1234	3748	1506	1710	1435	740	794	526	634	2317	1331	1021	590	718	1782	1333	936	2333	2810	1594	0	2364	1139	2322	2260	1137	1071	1670	791	621	2330	1131	1998	1170	1979	1367	590	1637
ENSG00000068971	312	473	406	224	546	744	280	585	396	252	171	1123	339	147	550	498	116	427	528	530	449	769	263	318	352	494	983	386	464	824	194	624	504	167	758	236	505	575	386	1071	760	3262	577	381	1055	1534	215	953	609
ENSG00000068976	7	5	17	7	1	2	4	6	32	1	1	878	6	1	4	7	13	2	12	9	7	4	39	3	58	3	4	18	11	11	6	10	8	6	16	19	9	44	13	11	17	12	63	10	23	1	5	4	2
ENSG00000068985	0	0	2	23	0	0	0	0	0	0	3	0	5	0	0	0	0	2	0	0	0	0	0	1	0	0	3	0	832	0	0	0	0	29	0	0	0	0	0	0	0	0	0	5	0	0	0	0	0
ENSG00000069011	955	863	804	923	1203	2137	110	3437	849	858	367	29	405	133	3199	1767	1340	1069	1812	2278	4302	803	491	661	979	1158	167	579	1298	1878	2	3	2605	201	855	234	2335	10	940	380	43	808	3913	1857	516	2729	23	650	1399
ENSG00000069018	0	0	0	0	0	0	7	0	0	0	0	0	0	0	0	0	0	0	0	0	0	0	0	0	0	0	0	3	0	0	0	0	0	0	0	1	0	2	0	0	0	0	0	0	0	1	2	0	0
ENSG00000069020	382	553	54	517	471	248	3641	1347	485	124	138	17	143	599	891	1137	14	109	639	412	3262	1185	28	41	96	374	1306	684	987	552	294	1458	160	354	726	710	2242	688	2065	881	706	2906	636	570	2921	743	2116	652	1196
ENSG00000069122	36	249	0	120	1	0	0	11	6	2	1	0	26	0	1	104	0	0	3	0	2	11	3	0	3	0	8	0	4	0	0	14	5	0	0	7	2	18	1	0	49	5	2512	0	0	0	0	0	0
ENSG00000069188	5	4	3	2	365	0	5	5	74	0	20	125	104	0	0	1	5	4	8	1108	600	0	86	8	4	6	38	77	1049	1	1403	28	323	57	16	0	69	61	15	57	56	0	2	11	2241	729	92	57	0
ENSG00000069206	0	0	0	0	0	0	0	0	0	0	0	0	0	0	0	0	0	0	0	0	0	0	0	0	0	0	0	0	0	0	0	0	0	1	1	0	0	0	0	2	0	0	0	0	0	0	0	0	0
ENSG00000069248	747	557	913	987	834	646	1714	1141	786	541	148	2136	909	623	2270	1008	906	481	414	946	2774	826	1089	508	417	1032	1757	1999	6361	1550	806	1594	2691	1197	1395	2670	1101	2430	2361	1224	1047	1859	1483	1532	2895	3090	3483	1045	1733
ENSG00000069275	3271	6482	8395	8004	5459	4728	12904	9805	4520	1704	2030	14570	3109	4740	9761	7886	3365	3002	3733	9807	19478	3463	14915	4645	4397	5140	11719	14289	14187	4973	6129	2877	6776	5486	8653	16948	7109	33771	20006	3626	10217	11858	11383	15709	22811	12405	12560	5018	7898
ENSG00000069329	2131	1357	4375	2976	2094	3713	3393	4807	2182	2092	1042	2281	1705	1665	5707	3897	2398	2501	1653	1317	4829	3107	1369	3031	2665	4150	1246	2544	7354	3274	1642	2125	5028	1489	4610	3098	3486	3272	2877	2023	1843	9670	4118	5786	7442	9241	3291	1850	5306
ENSG00000069345	1024	663	933	1353	1721	1257	1598	2368	1053	1095	613	1029	954	977	2605	2104	1381	1185	839	753	2651	1190	627	759	734	2082	618	1297	3465	1850	1059	970	2093	857	1237	1867	1684	702	1810	1270	1086	2162	1728	2706	2310	3487	1451	1033	2530
ENSG00000069399	1146	598	1588	648	539	766	709	704	531	258	327	119	847	303	3633	511	2217	205	471	286	1277	740	293	539	308	466	1224	372	143	472	683	475	1495	676	637	566	929	512	500	387	851	1041	1170	1347	64	2035	500	841	704
ENSG00000069424	115	86	530	3	49	62	40	32	205	4	26	383	117	10	997	249	16	539	20	159	62	7	29	5	65	47	257	143	1469	1084	56	102	416	258	9	185	63	39	1	57	155	10	320	424	1644	267	379	340	223
ENSG00000069431	106	139	135	186	33	320	23	258	165	33	86	114	94	71	196	169	90	89	51	67	170	75	77	100	87	61	82	172	267	87	42	87	101	149	51	100	274	47	92	84	100	135	451	167	113	189	396	203	133
ENSG00000069482	88	184	4	25	10	0	0	422	21	137	273	913	433	0	173	3	1119	0	57	369	463	0	25	0	2787	0	48	1	56	254	9	205	108	68	38	0	273	3	0	15	4	201	1	1211	17	374	2	999	9
ENSG00000069493	52	269	24	112	21	21	82	1424	34	6	68	127	41	121	16	248	1	125	356	145	243	18	118	93	28	13	189	408	202	32	34	61	105	19	41	172	212	112	444	169	230	363	279	167	120	49	484	251	59
ENSG00000069509	125	141	763	371	289	496	464	250	225	259	162	308	179	307	438	341	245	190	179	166	535	400	122	215	171	584	181	197	362	190	208	140	493	188	352	289	395	467	409	182	261	315	476	753	354	1212	312	169	521
ENSG00000069535	192	302	11	114	605	541	3969	342	839	240	708	345	147	2578	2003	174	154	31	288	0	1519	129	11	1	23	1	98	244	36	154	6	14	553	2	246	2377	369	12	4063	577	22	0	3	1516	9	1930	6	0	34
ENSG00000069667	13	96	0	11	1850	41	4	332	64	5	21	2467	46	623	258	242	11	6	38	608	212	6	107	0	58	31	754	179	1059	420	2768	379	810	0	14	236	97	388	232	1749	31	12	0	87	751	287	333	141	22
ENSG00000069696	9	0	118	20	6	3	11	10	4	1	3	8	0	7	27	14	11	9	4	63	19	0	3	20	14	9	3	17	22	5	5	0	11	2	7	13	8	11	3	23	14	2	14	12	22	42	12	25	23
ENSG00000069702	47	45	4	22	1576	78	1303	80	289	184	43	95	337	642	892	241	176	607	209	0	39	720	227	9	226	32	57	265	2346	2229	3090	202	1581	89	1025	339	172	343	1895	201	31	4	12	629	128	1108	2210	22	732
ENSG00000069712	0	0	0	0	0	0	0	0	0	0	0	0	0	0	0	0	0	0	0	0	0	0	0	0	0	0	0	0	0	0	0	0	0	0	0	0	0	0	0	0	0	0	0	0	0	0	0	0	0
ENSG00000069764	109	70	1038	23	212	433	2	29	51	334	142	0	96	112	342	21	25	116	19	22	64	37	11	58	81	130	3	5	1	40	21	266	179	225	9	0	37	1	13	17	13	18	86	30	1	120	4	1	128
ENSG00000069812	40	54	47	55	132	128	251	1023	63	1	172	3	21	10	197	208	27	0	107	163	181	15	55	6	5	1	62	220	124	25	1	4	111	197	85	41	806	290	113	1313	41	233	1133	42	8	42	84	1832	81
ENSG00000069849	1095	1415	2554	2754	1108	3313	1505	6003	2439	1524	1131	1207	2203	390	2926	1810	2179	1035	1287	1041	3199	675	547	814	1690	4441	930	1712	2123	2534	781	2042	2578	1328	2552	488	6900	679	1942	1691	888	7072	3277	6070	1119	6893	1799	6337	3704
ENSG00000069869	549	789	497	921	648	1663	1583	1398	939	193	362	531	873	364	1310	1695	677	626	435	195	1345	539	247	402	330	780	384	493	1444	668	375	594	437	584	2920	3188	1588	235	933	293	298	2036	1798	1101	544	2244	2564	967	966
ENSG00000069943	149	283	131	92	213	197	421	173	215	149	38	76	249	40	428	176	327	257	100	108	636	126	48	148	98	352	260	340	127	426	185	161	454	104	549	362	286	137	282	113	129	347	144	133	71	679	594	155	240
ENSG00000069956	1564	590	712	800	3041	1171	1601	1968	1535	1172	222	2295	3242	390	2252	2919	1972	696	763	690	4268	1025	184	593	164	2086	1792	1901	3802	2620	4275	1797	2220	845	1886	2199	3797	830	3781	1539	678	2651	2079	1390	1411	6450	1870	2962	2516
ENSG00000069966	406	459	363	420	659	535	1113	1017	335	41	81	1594	721	306	657	701	88	22	375	177	619	469	61	21	188	316	412	423	717	120	785	693	285	679	325	1627	913	108	952	370	211	1222	428	156	1397	395	542	637	210
ENSG00000069974	369	309	803	98	520	845	617	442	400	762	114	39	322	103	564	421	915	199	381	8	1638	280	57	633	284	982	125	305	91	461	256	867	452	1420	520	363	589	172	326	145	885	642	675	127	290	857	930	377	434
ENSG00000069998	780	150	1102	680	725	349	930	1591	265	600	68	1211	389	623	1550	278	1076	366	393	550	996	331	368	828	921	1309	1083	1250	2128	1279	932	719	1083	1035	455	1195	341	965	696	653	516	1651	606	1990	760	1947	633	1898	1823
ENSG00000070010	440	743	886	967	1392	754	955	1828	669	681	487	1010	668	601	1594	572	1464	805	862	1740	1592	535	573	1111	1887	1560	1128	1743	2615	1446	779	1122	1312	976	910	1285	1901	1317	1581	1205	937	2021	1316	2003	973	2911	918	4725	2120
ENSG00000070018	994	1018	844	1725	1389	189	2406	4355	1411	651	323	1372	2411	1299	2937	520	1433	693	791	996	501	1016	1348	1230	435	1485	2138	3948	5714	1872	5235	2000	1704	1375	1673	1569	1000	2199	6633	2536	894	1267	955	4268	2179	2130	6481	899	1089
ENSG00000070019	1021	12	649	531	1	1621	11	8	338	1926	99	0	1680	29	5311	0	663	128	0	0	12	112	0	37	18	44	1	0	2147	482	5	4439	1	3783	1	32	0	0	13	2	2	0	0	4516	0	2857	0	0	3222
ENSG00000070031	0	0	0	30	0	0	0	0	0	0	0	0	0	0	0	0	0	0	0	5	0	0	0	0	0	0	0	0	13	0	6	0	0	3	0	0	0	1	42	0	2	2	0	0	0	1	0	0	0
ENSG00000070047	1261	723	1126	2005	946	1997	1753	2386	1234	1208	441	1362	845	779	2909	1188	1793	2137	650	1634	3039	1139	537	1550	1967	2407	1993	2311	3267	2490	1846	205	1276	643	1445	1718	2794	1921	1977	2605	1315	2724	1602	2107	3042	3373	2170	907	1697
ENSG00000070061	643	411	741	705	1174	512	1238	1701	670	601	169	1184	1207	828	1374	1713	1285	682	461	545	596	599	832	671	642	1703	1028	1834	3809	1391	880	1197	718	955	770	944	1436	1438	1350	1464	545	2177	1050	2911	1636	2481	1163	1650	1357
ENSG00000070081	370	865	990	892	812	119	1445	386	916	204	599	1163	1131	2617	498	136	559	1253	327	1148	1173	599	1720	771	276	1494	1586	672	4155	1400	1358	3023	675	1388	901	927	888	340	1053	586	1107	1322	433	710	3314	1112	1795	231	1335
ENSG00000070087	831	181	1042	1289	232	1039	812	2173	2647	45	1207	5067	2257	974	489	2464	1029	4	932	8531	131	3170	3128	8	276	469	2356	2991	4214	17	1030	2175	88	1470	634	111	10344	2443	2431	3119	2177	2040	8033	3332	7654	111	9309	2642	2833
ENSG00000070159	993	563	1224	613	1143	1797	1215	1363	896	645	461	365	1112	726	2388	1528	957	1076	785	207	1011	1268	775	462	501	1475	1544	2402	2510	1851	769	1143	986	711	1427	2003	757	640	2033	1374	763	3778	0	2504	720	4262	428	718	3011
ENSG00000070182	2	3	0	7	11	2	177	93	0	0	0	83	26	3	0	5	15	8	4	4	23	5	169	4	6	73	84	259	140	150	12	158	18	279	6	62	17	256	43	136	257	178	999	17	2782	224	49	0	19
ENSG00000070190	346	335	48	40	226	229	0	433	227	94	86	0	261	14	366	456	95	134	401	0	221	469	0	40	16	10	286	33	0	908	1	0	280	0	1151	7	458	363	1	281	561	2100	601	11	2	1131	144	771	224
ENSG00000070193	0	0	0	6	0	0	0	0	0	0	0	13	0	0	0	0	0	0	0	0	0	0	0	0	0	0	0	0	0	0	0	2	0	0	0	0	0	0	5	0	0	0	0	2	0	0	0	0	0
ENSG00000070214	4462	1486	2362	3505	3498	3990	1398	3151	3226	3876	461	385	4930	1988	7254	3305	3168	5214	1408	746	7205	4013	591	4770	1229	5098	2456	2670	6278	4754	1524	1417	3509	4591	3486	2975	4916	1790	1518	2448	948	10356	1557	5612	2510	10139	1900	2864	5550
ENSG00000070269	484	505	505	921	182	439	237	938	315	282	275	1360	400	235	1284	338	316	300	207	225	447	483	494	402	161	499	870	1021	1376	595	320	228	310	351	427	665	614	986	907	722	725	1024	872	1458	944	1273	1248	277	902
ENSG00000070366	412	338	696	654	450	335	1526	1220	350	186	114	626	407	560	1498	569	537	571	241	646	1285	514	305	737	591	777	948	1603	1671	1077	837	941	604	562	708	1073	716	1127	735	1161	473	1917	712	1053	1906	1411	1296	293	694
ENSG00000070367	881	491	593	913	1104	794	1032	2555	1115	734	308	5603	1637	726	1710	1618	1247	852	449	1059	2074	917	482	776	355	2049	1657	2902	2944	1937	734	1181	847	550	1296	1658	2533	1407	1782	1866	818	5828	4153	2169	5498	3368	2554	1360	1874
ENSG00000070371	11	37	6	46	46	4	499	298	56	22	14	1	75	0	147	47	12	118	98	127	71	2	24	79	117	151	164	191	667	74	40	868	5	258	56	23	61	178	63	495	17	16	7	182	577	186	103	1314	74
ENSG00000070388	2	6	34	3	0	0	2	42	1	4	0	3	2	1	1	1	3	14	3	3	4	1	0	3	12	7	23	36	13	5	1	1	18	0	1	0	1	18	0	186	47	4	0	13	0	0	0	5	3
ENSG00000070404	240	1443	1226	722	2369	785	1282	1663	1254	13	507	178	133	19	3829	261	1023	158	1376	58	779	22	72	159	1166	108	390	176	121	9136	120	147	597	41	1264	1521	424	735	208	322	502	1096	764	294	3	1327	461	394	218
ENSG00000070413	1892	873	2016	2381	2768	1566	2984	5526	1559	1722	421	1735	1997	1367	4540	2231	1753	1405	2888	1966	2949	2000	1669	1676	3688	4081	2625	4063	5742	4187	1797	1955	3707	1573	4421	3355	2986	4572	2596	2889	1455	3869	2419	2987	3320	6028	3292	4452	3153
ENSG00000070423	870	857	2016	985	1361	1223	733	2617	1004	1316	446	1136	1275	348	2738	889	1979	3062	1285	1300	1765	552	961	1082	2526	1701	942	953	1155	2099	1587	1150	1584	748	861	765	1268	1021	761	992	1043	1422	1457	3064	1030	3024	834	1174	1824
ENSG00000070444	441	217	427	394	679	676	538	1483	423	218	123	940	395	286	1702	548	839	630	287	414	1733	418	270	396	917	728	622	1003	1291	1017	444	1323	731	575	367	618	622	755	783	702	411	1611	853	1263	1546	1938	1196	535	693
ENSG00000070476	647	495	1257	597	518	273	518	1145	842	358	180	749	891	511	1241	678	594	677	341	383	1434	744	967	358	362	658	862	1471	2235	774	542	799	1355	625	874	495	748	959	566	832	695	987	644	1710	3449	1447	2067	1325	931
ENSG00000070495	447	301	1172	711	444	345	799	546	358	332	145	966	754	203	726	179	688	442	398	379	779	215	625	386	1145	796	273	458	878	802	305	1511	376	724	480	371	477	430	530	505	253	609	1101	1066	923	1416	744	3027	680
ENSG00000070501	118	497	253	299	259	116	398	428	250	185	115	897	869	191	307	335	317	220	311	514	567	255	592	358	255	355	280	479	685	611	250	218	185	301	456	530	1104	386	673	348	355	495	1127	740	839	555	726	750	616
ENSG00000070526	3455	1068	1089	578	432	675	0	1416	1181	2021	366	0	15650	1332	2073	528	1976	6075	1187	13	2120	832	54	2904	1016	1580	1842	103	19	3394	514	5	1532	6678	2	0	637	79	0	311	564	0	353	155	0	5900	55	1179	1445
ENSG00000070540	177	275	353	305	348	83	697	488	387	10	118	217	912	434	456	281	7	184	311	88	917	263	57	67	317	124	557	1149	1205	668	116	1099	491	968	821	1266	174	286	352	661	172	6164	312	1265	89	792	209	70	1052
ENSG00000070601	2	8	0	0	634	0	55	1	4	0	0	15	47	0	231	2	0	18	0	353	0	0	1	0	20	13	245	27	183	11	0	81	97	13	6	12	0	31	64	1285	0	3	0	30	625	8	448	0	8
ENSG00000070610	1446	724	4750	1566	855	1988	695	1403	893	1881	321	1283	1479	2068	4211	594	634	2847	822	713	1175	611	960	1328	690	2377	1492	2126	1759	1946	912	2336	4010	1718	761	1815	488	1642	2430	1659	905	1254	753	6087	4747	5887	2496	931	3195
ENSG00000070614	846	441	860	1716	1106	656	3314	4300	1014	656	244	1588	967	188	1832	1233	717	371	2114	864	5662	1373	807	925	393	1933	2853	4538	6273	2043	4800	2236	1486	877	2852	2874	3295	3875	2309	3791	1399	347	2797	2185	2386	1432	12207	1102	659
ENSG00000070669	204	384	228	241	410	161	712	249	981	139	115	1212	423	2	755	280	280	323	516	872	87	214	87	1573	471	1848	367	989	3788	2485	361	932	746	655	719	1032	340	910	371	422	247	3041	839	2232	1936	4612	2033	1715	1239
ENSG00000070718	302	534	190	260	392	147	375	726	286	125	235	1086	795	99	962	552	643	227	457	254	529	279	398	382	367	585	376	969	1502	733	502	639	380	383	637	997	1095	816	1157	559	261	331	1472	1122	2354	775	1340	677	554
ENSG00000070729	1	0	13	0	0	0	28	59	1	0	1	4	0	1	0	54	2	0	1	0	10	70	1	0	1	0	4	4	116	0	0	10	0	0	0	0	29	2	0	10	76	220	346	0	28	3	14	134	0
ENSG00000070731	62	232	49	71	46	130	368	837	82	2	178	2	261	78	559	1148	130	250	110	216	2762	107	44	451	161	89	383	256	37	783	3	187	82	219	534	9	1074	233	60	544	864	1175	325	21	11	620	1066	2977	17
ENSG00000070748	0	0	0	0	0	0	0	0	0	0	0	0	0	0	0	0	0	0	0	0	0	0	0	0	0	0	3	0	3	0	0	0	0	0	0	0	0	0	0	53	146	0	0	15	2	0	0	0	0
ENSG00000070756	15044	32547	9797	57413	21248	29510	10115	60351	14089	19899	15757	17474	26357	9405	63902	15207	15021	20273	38328	21500	59290	11939	57317	23533	30353	26645	30004	22375	51414	38337	33219	5907	44892	41642	39334	18005	37443	13272	16548	16315	16762	48540	116651	106794	46753	37349	42870	36421	42954
ENSG00000070759	68	31	310	134	151	87	114	77	39	78	25	1	191	47	211	50	18	155	67	27	79	49	96	171	127	111	73	131	73	307	119	172	271	245	28	35	47	85	66	50	135	1102	45	137	654	357	518	105	203
ENSG00000070761	259	133	553	587	516	481	520	836	285	244	133	411	226	252	775	679	355	370	249	397	515	330	165	372	494	676	189	680	1602	459	299	586	486	293	453	645	517	363	899	489	355	1130	904	1032	879	1376	808	848	580
ENSG00000070770	840	521	1000	1424	1448	1245	1942	3609	953	624	292	974	826	596	3007	1543	1191	929	1078	1196	2839	1203	578	890	1002	1713	611	1885	3231	2139	1392	1219	1406	775	1592	2153	1126	936	1539	1313	837	2761	1973	4194	1403	5732	1627	2688	2267
ENSG00000070778	433	687	562	679	648	474	830	569	360	186	120	137	285	126	1166	131	432	668	410	177	308	266	101	333	91	1057	334	1225	982	1169	347	1030	461	355	612	1576	683	836	535	514	288	1071	332	531	103	2153	557	406	720
ENSG00000070785	203	74	642	204	364	83	496	351	321	258	78	335	293	133	393	183	527	231	254	156	349	176	249	112	986	373	295	323	1078	184	236	359	523	520	253	135	505	345	163	233	202	1310	362	749	556	529	826	534	592
ENSG00000070808	0	0	0	5	0	0	9	12	0	1	0	0	0	0	0	9	0	3	0	15	31	0	0	0	4	0	0	2	0	0	2	1	0	4	0	9	6	3	2	0	4	2	3	0	5	0	4	6	0
ENSG00000070814	977	716	1276	2073	697	1291	1497	6323	361	889	429	1755	934	266	3269	731	3128	1841	1125	2281	4002	605	1298	1559	2155	1949	1194	1867	7452	1135	1474	981	1733	2025	1218	1080	2600	2177	2449	1156	936	1800	3880	7176	3077	5088	3294	2846	1532
ENSG00000070831	4946	1953	7703	3275	2946	4402	3392	4826	3261	4394	2022	2983	3227	1034	9715	6229	3279	2546	1838	1991	4744	6635	1597	3927	2403	8633	4053	5793	6623	6182	3184	3738	3877	3384	5405	4295	4867	5983	3263	4162	3048	5085	5894	5560	8256	15663	6724	4379	6984
ENSG00000070882	2024	2463	843	1251	2482	1438	2056	2364	608	625	527	223	1453	1122	6121	1698	2597	1113	1767	677	3818	768	273	894	246	2736	533	2248	3409	1128	1366	497	1392	2243	7171	1803	1284	832	645	3456	777	1966	1728	3122	881	3983	191	1535	765
ENSG00000070886	120	0	8	0	0	138	0	4	10	8	3	27	0	0	1	1	0	0	0	0	38	0	26	0	34	3	8	79	165	0	8	377	553	12	0	0	0	0	0	12	8	0	0	0	692	0	0	11	0
ENSG00000070915	0	2	4	2	0	0	0	2	3	0	0	2	1	0	4	5	1	0	0	0	0	0	8	0	2	0	4	2	0	0	12	3	0	5	1	0	0	8	0	0	0	14	13	0	0	0	0	0	0
ENSG00000070950	395	161	276	414	870	704	380	653	119	226	48	1213	265	266	1020	255	659	436	329	262	749	188	159	181	323	410	352	658	834	593	304	161	1025	500	402	317	533	512	510	239	253	1324	1123	1526	513	1908	911	354	923
ENSG00000070961	2739	923	1311	3361	1790	1303	2791	1238	1741	2430	547	2004	2266	659	3110	947	2915	810	1044	440	1990	4324	113	1333	432	1693	978	2335	3704	3038	1294	3656	2798	1128	912	892	2566	3894	1827	1430	150	4536	2121	2593	3514	7524	6462	1451	901
ENSG00000070985	3	45	7	78	3	25	2	0	2	9	22	23	47	252	132	4	0	0	0	0	100	0	6	2	9	1	33	5	0	2	0	346	9	0	0	1	0	12	26	11	323	0	2	122	186	38	147	1	141
ENSG00000071051	1489	1027	3327	1508	1907	1603	5336	5380	2167	940	406	428	2120	707	2835	1063	791	1012	1312	1158	926	2932	493	813	1239	1435	1086	1832	2174	1790	1254	2129	2593	609	6236	4600	1994	1525	3028	1854	651	3339	1787	2482	3125	1743	1128	755	2176
ENSG00000071054	2842	4093	2490	3786	4664	1961	6447	7591	3762	669	2055	2147	3000	1162	7183	3168	3333	1164	3695	4646	7148	3719	953	860	2306	1325	3923	5508	13401	3969	1905	2011	2638	1708	6061	5227	3570	3497	6228	3947	2579	5470	4788	2236	8422	4195	2181	4100	1951
ENSG00000071073	415	123	443	894	289	764	721	702	503	1630	159	26	1492	90	2184	299	874	1774	135	0	443	843	1421	130	110	174	515	432	2229	2985	10824	5226	302	688	1312	1095	133	879	882	347	1832	2298	166	782	3468	2215	1039	65	1794
ENSG00000071082	6027	9146	17816	14916	8429	6835	7515	27123	4313	7984	3056	7595	8252	2788	20147	6247	10079	11031	6987	14953	13474	3115	15958	9966	12164	14023	10012	15700	12879	11362	13881	2669	11639	12558	9249	9211	7352	10010	13755	6594	9220	23895	10162	43830	3022	11434	17346	20434	22324
ENSG00000071127	4898	2580	11082	4170	8961	10353	5324	9887	3901	6829	2538	2650	9803	3752	15462	11559	4528	3787	6206	2416	7299	6538	582	2476	5668	10322	7087	6273	12747	10245	4466	5083	9495	2421	6353	6411	8366	3574	6043	4017	4347	4706	9046	9009	6138	17721	7562	2991	10880
ENSG00000071189	1071	344	420	600	1163	601	2321	725	673	808	127	1121	1453	514	1756	1237	1243	504	488	356	2316	807	523	796	530	1180	943	1269	5238	2225	980	2137	1419	827	2879	2910	1116	1092	859	941	469	3542	1207	1763	843	3783	1428	739	1792
ENSG00000071203	0	0	0	0	0	0	0	0	0	1	0	0	0	0	0	0	2	4	0	0	0	0	0	0	0	0	0	0	0	0	0	0	0	0	0	0	0	0	0	0	0	0	0	0	0	10	0	0	5
ENSG00000071205	218	64	0	229	307	335	0	43	192	93	24	0	182	7	300	150	150	141	110	0	192	200	113	118	130	0	105	79	57	559	241	26	94	4	312	9	228	259	111	183	147	1035	1503	19	462	275	383	230	87
ENSG00000071242	124	990	86	8	386	66	102	1155	1061	106	259	10	556	132	319	716	1	87	660	340	60	836	927	587	111	104	521	1153	232	26	5109	796	197	598	1172	1665	162	611	956	974	2195	1164	1509	45	1198	51	454	264	258
ENSG00000071243	189	186	277	190	299	205	336	169	55	215	48	354	112	107	460	126	206	215	111	376	462	232	79	451	93	602	178	440	1394	443	340	322	491	180	398	758	268	439	355	98	135	466	229	375	484	1115	848	230	216
ENSG00000071246	6	4	405	79	0	35	0	78	68	2	108	2094	3	73	0	55	7	2	90	6	126	48	4	6	179	137	311	819	71	0	169	327	4	29	14	1	14	131	1062	72	69	7	4	14	2090	27	114	37	55
ENSG00000071282	261	142	15	314	395	69	793	156	169	0	48	274	38	65	112	70	96	20	844	128	78	241	19	0	4	8	138	319	547	21	156	741	232	11	369	808	66	350	1301	95	124	715	1136	650	381	157	1575	82	173
ENSG00000071462	1266	1713	3587	2080	1241	1427	945	1856	1007	591	1618	2529	1432	1126	3716	629	2334	1983	1007	1833	2225	595	3187	1609	1285	1739	2009	1589	4442	2950	1278	4836	1315	4932	1837	2042	1564	1383	1180	1229	1500	4715	2411	5242	733	4270	3288	2035	2394
ENSG00000071537	2332	810	1593	1752	1413	1935	2103	2384	2919	1436	607	2237	3259	1455	2892	2266	1963	1000	1026	516	4649	1788	9214	1024	422	2554	2533	2162	8021	6221	5325	2392	2272	1417	2651	3363	3435	1565	2323	2103	967	3236	6029	3734	3469	7627	2208	1093	3213
ENSG00000071539	312	129	522	815	418	657	272	1151	539	220	97	1749	414	525	593	326	1251	540	291	475	617	524	201	343	674	744	354	588	1323	437	471	317	191	475	253	178	1415	454	710	340	196	2249	1462	1517	720	2046	1639	1355	807
ENSG00000071553	1080	1034	4703	1682	1657	4042	2180	6049	1618	1083	1925	1739	3352	1569	5559	2317	1259	1920	1421	1685	2117	1059	2387	2117	7006	3141	3717	2778	5604	5449	2275	6917	3698	3953	2700	1764	1389	3579	3262	3283	2835	17031	2585	3590	3430	4536	6994	1787	2621
ENSG00000071564	1472	1681	1266	2311	3080	1389	3398	3696	2017	1401	481	2757	1341	861	5343	879	1660	3332	2208	4132	2532	1187	2342	2785	3023	7206	3150	5753	6760	2742	2414	779	3288	1148	3907	3731	2449	5112	6265	4360	3245	3201	4200	7172	5499	4796	2578	1305	3404
ENSG00000071575	1363	1072	9	51	1405	226	1	6100	621	843	284	1	1919	575	2073	628	2707	7030	1121	449	7518	450	1134	20	2596	28	1025	2876	18353	16478	315	1116	1132	86	593	0	1504	1267	758	2662	2702	31	2218	548	8485	12	1430	757	1616
ENSG00000071626	1702	1883	3375	3137	2289	2521	2083	6286	1736	1683	799	2241	1845	958	6341	1635	3396	4101	2113	2765	4221	1219	2327	2805	4704	3806	2391	3117	6378	2869	3151	2116	4164	2442	1854	3021	2813	2433	4068	2150	1881	4285	4663	7706	5177	6999	4155	2866	3206
ENSG00000071655	648	570	2481	1347	1122	700	1428	1756	1146	373	357	1208	411	350	2089	779	943	671	1518	2337	655	616	3675	2208	2924	1887	1619	2694	2474	1246	2946	1070	705	944	927	1083	1169	2234	2504	1419	1752	1529	3216	3443	5714	2741	1233	853	1333
ENSG00000071677	0	0	0	0	0	0	0	0	0	0	0	0	0	0	0	0	0	0	0	0	0	0	0	0	0	0	0	0	0	0	0	0	0	0	0	0	0	0	0	0	0	0	0	0	0	0	0	0	0
ENSG00000071794	523	272	805	738	1436	269	1	986	765	316	47	3878	838	992	532	1146	560	0	582	205	1730	779	561	190	267	1671	963	1323	3170	1	1102	865	2442	361	1206	2166	2385	1049	2236	766	640	2404	755	0	4165	1377	5463	827	507
ENSG00000071859	620	1561	3863	849	882	2624	1059	4355	582	564	701	1928	954	488	1781	1076	1093	1888	1128	968	1648	594	1021	835	5003	1913	734	1316	2435	1352	508	1018	1623	1510	1212	967	911	1207	853	1535	1168	3602	2341	2073	2201	2216	2900	2049	1532
ENSG00000071889	475	557	2834	439	637	3135	627	3191	465	630	364	919	539	419	2195	846	689	1289	454	623	1319	307	786	634	1273	926	1060	845	1095	1268	665	709	1958	1504	1004	803	371	622	463	727	534	2672	1510	1978	986	1612	2551	1230	906
ENSG00000071894	920	2657	6672	4422	983	3516	3710	4927	1299	2364	1712	3578	1803	1149	5012	2295	1433	2771	3098	3007	1853	1254	2397	2637	4502	3985	1859	3337	5475	3533	4001	2490	2561	3384	1341	1071	2003	1470	5382	4904	1345	4770	4317	3606	5792	4055	9921	2684	3355
ENSG00000071909	0	22	0	2	0	0	0	29	19	0	7	2050	12	306	1	570	1	22	37	43	16	323	0	0	5	6	229	96	46	1	0	1	0	11	30	25	0	226	60	356	226	1810	1043	11	0	2	138	188	0
ENSG00000071967	2802	250	0	3	1	15	2	988	50	10975	6	1612	1081	88	21	297	3	112	201	16	514	16	14	0	117	2	174	185	46	370	0	9	955	46	166	2	2578	1253	94	20	39	8682	1629	2	0	5	1031	0	1521
ENSG00000071991	1	3	1	0	0	0	6	0	7	0	7	0	13	113	1	1	0	0	0	0	13	1	0	0	1	0	0	0	9	5	0	1047	0	27	25	0	0	51	0	0	0	0	0	0	0	0	0	0	0
ENSG00000071994	859	866	893	1108	870	929	537	1427	877	749	305	824	793	488	1769	494	1524	924	495	345	1425	448	672	1438	496	2096	896	1254	3287	1300	804	531	910	1493	1355	1382	991	463	1302	889	707	2244	1079	2215	1611	2950	1484	889	2179
ENSG00000072041	9	0	0	1	0	0	0	0	0	0	0	5	0	0	0	0	0	0	0	0	1	1	0	0	0	0	0	0	867	0	0	2	0	0	0	0	554	426	0	0	0	0	147	0	9	0	57	583	0
ENSG00000072042	865	1824	597	2244	2240	2484	1218	2929	2282	640	817	2417	827	1189	1892	1310	1001	2297	1434	1706	1684	980	291	1864	642	2755	1863	1742	2327	1838	2212	2493	1155	846	711	3235	2482	1097	4284	1659	2357	2732	2295	2656	3058	3868	933	4225	3115
ENSG00000072062	408	447	686	608	773	675	1056	1602	771	255	251	554	273	219	1024	789	530	435	788	508	1480	369	1185	759	1121	1164	824	1186	4175	1249	864	1691	1111	949	1495	1051	1269	1221	1302	898	1308	2799	1449	1164	2898	1483	2019	1128	793
ENSG00000072071	294	94	915	23	575	307	832	1767	442	583	354	2357	461	170	125	585	1295	3748	669	39	1963	506	567	1628	1328	1888	1986	3218	13273	1146	678	3016	1233	1695	494	27	548	2864	1156	4246	4008	427	1804	1032	2310	2511	7724	932	1645
ENSG00000072080	0	0	0	3	1	0	0	0	0	0	0	0	0	1	0	0	0	0	0	0	0	0	0	0	0	0	0	0	0	0	0	0	3	1	0	0	0	0	0	1	3	0	0	0	0	0	4	0	0
ENSG00000072110	2659	3173	1763	5466	2488	4239	2667	10742	6798	433	1616	4983	1621	4910	6550	3046	7083	894	4161	1092	6739	3008	261	964	1602	3043	3235	6327	3917	1446	1966	3525	1341	2177	4035	2584	8672	3721	6191	3242	2291	9593	11676	7275	2377	6153	4618	7035	5947
ENSG00000072121	672	293	778	658	365	484	749	1461	699	403	175	1980	508	335	1167	1020	900	697	653	391	1035	575	172	356	286	868	681	1651	970	2121	484	957	486	326	523	824	513	1230	675	1155	485	1752	2875	1010	1503	3569	1533	543	671
ENSG00000072133	105	57	1	198	0	233	0	0	9	222	35	0	164	0	18	58	2	0	66	0	449	3	52	0	20	0	38	1	4	0	0	262	0	1	0	104	1	289	579	1	2	1485	3	525	219	0	208	0	0
ENSG00000072134	271	290	338	1003	747	289	1209	1046	677	108	121	1732	887	417	1118	1191	614	376	354	499	1092	435	180	266	457	1050	1081	1268	758	795	483	776	1043	723	1124	1122	312	1983	1029	2425	637	3185	1052	554	2691	1082	2516	339	840
ENSG00000072135	1580	1438	2507	1094	1485	2659	688	2902	1266	1430	393	951	1072	751	3090	874	977	1569	870	909	2448	623	2314	956	1768	1994	826	1449	1284	787	1620	1915	2534	899	1220	895	628	693	1710	833	900	1388	1205	1651	1634	3874	1678	222	2027
ENSG00000072163	6	116	0	0	0	11	127	75	33	0	47	25	22	0	4	7	1	0	31	8	25	7	211	0	60	2	35	52	29	1	1	8	3	0	637	1	18	670	276	58	281	9	4	33	19	0	575	5	1
ENSG00000072182	0	4	2	2	0	0	14	3	3	1	7	10	5	1	18	4	0	48	6	5	45	0	0	0	13	0	8	10	71	13	24	18	5	1	3	7	0	0	74	1	15	0	15	0	6	0	0	0	1
ENSG00000072195	18	870	54	81	78	7	3036	310	318	1	224	292	502	638	77	15	0	93	5	1	221	53	20	6	728	79	350	1014	1250	55	301	1233	382	320	973	5064	93	704	1850	276	1092	2898	2996	40	985	7	39	2502	0
ENSG00000072201	125	127	189	232	118	479	90	188	110	183	35	0	288	133	357	471	48	194	155	116	315	313	81	73	62	257	395	351	998	346	222	153	360	204	328	605	105	176	925	192	173	66	18	195	542	529	238	22	661
ENSG00000072210	822	547	1045	1919	4613	2389	6243	1532	889	976	235	1145	1843	6128	5941	2655	1361	788	571	733	2993	2573	230	1770	727	5587	2709	2824	1757	2476	1976	1150	5111	828	688	4341	1441	2304	2142	1746	2015	574	1604	3778	2150	7600	3190	698	5246
ENSG00000072274	3835	951	2713	1979	5051	2580	3985	2515	5041	5946	626	30284	11507	1762	5516	1907	7612	2312	1333	4711	8641	7859	655	1064	1470	3746	6014	5944	6289	6530	1491	3911	8555	2054	3430	4023	21633	1550	3133	6645	919	17545	3666	8246	2480	34276	3853	5051	9842
ENSG00000072310	1757	843	3906	1740	1837	2422	1967	2348	3063	890	377	1468	1622	1541	5923	1061	2152	7374	763	1869	15887	840	271	1366	3845	4903	2847	3395	1294	8756	993	6182	1069	1031	1015	1975	3745	2206	2324	2904	3292	4848	960	2339	339	8126	2818	852	4905
ENSG00000072315	0	0	0	0	0	0	4	0	1	0	0	0	0	0	0	0	0	0	0	0	0	0	0	0	0	0	0	0	4	0	0	1	0	0	0	0	0	0	0	0	0	0	0	0	0	0	3	0	0
ENSG00000072364	1746	898	824	1334	2914	1493	5257	1930	1855	1570	509	3495	1904	1033	3372	2228	1361	1524	1797	1392	7640	2744	860	914	768	2936	4757	6198	9172	5008	3902	4393	4603	663	7126	4003	2711	4853	2937	5569	2099	8625	870	3218	10361	7172	11016	1303	3250
ENSG00000072401	283	288	239	404	308	316	618	521	690	181	161	484	295	104	725	453	656	337	176	113	474	323	41	236	391	758	463	522	401	658	203	97	669	254	1004	681	504	378	644	377	234	916	819	648	1174	1872	464	802	699
ENSG00000072415	763	391	466	513	854	630	693	1272	1337	694	127	1366	578	451	1107	869	1068	496	441	342	2241	716	168	424	85	1506	773	1027	1002	1760	617	320	989	324	806	989	733	680	576	875	393	691	1621	1344	1389	3025	2038	762	1482
ENSG00000072422	1004	519	379	370	306	385	937	114	565	755	95	713	282	1131	498	394	604	194	314	0	150	808	149	435	502	32	304	857	878	624	951	199	866	323	1606	1098	420	1074	951	357	67	2512	177	363	475	68	531	203	787
ENSG00000072501	1351	611	1811	2074	2356	1393	3082	2209	1345	2554	543	3799	1894	1581	6081	2270	3393	1160	1333	1706	4686	2830	952	1773	912	5374	2098	6288	8044	2528	3852	3170	3031	5089	2872	2089	4436	3149	2898	1841	1219	3848	3757	5941	9006	18407	3496	2144	4999
ENSG00000072506	589	564	2720	828	826	1277	1105	1808	897	669	617	2028	641	467	2708	682	1640	1176	823	1147	939	452	679	939	1615	3004	922	1571	1931	1596	1135	890	1140	3036	720	926	1392	1128	1023	939	1088	2390	2316	5311	1157	4702	1431	1083	1808
ENSG00000072518	1484	749	3308	2129	1589	3331	842	3387	1406	1468	772	867	2261	910	3395	2220	2275	1377	1439	1673	3110	1608	1536	1338	1843	2890	1334	2091	3391	2457	1319	3072	2555	1205	1791	1564	2935	1739	1927	2131	1054	4837	4389	3251	3317	4585	1666	1677	1480
ENSG00000072571	243	253	483	638	804	436	175	1305	329	491	80	803	127	127	775	179	677	316	331	105	1126	166	217	435	183	441	459	516	1451	97	427	434	1117	447	205	265	1141	719	732	104	361	1384	640	1269	2146	2239	1951	159	968
ENSG00000072609	790	833	1013	833	919	803	556	1049	855	422	394	890	1042	260	7	330	683	1	797	374	869	634	239	107	736	25	770	1140	781	32	526	104	503	1	17	648	0	1390	1119	839	981	1816	1275	1421	1106	1717	517	1010	649
ENSG00000072657	165	199	4	146	3	167	226	20	49	33	79	0	246	0	7	0	1	9	0	0	180	136	0	2	6	0	0	0	5	31	1924	44	6	4	7	513	4	1742	790	0	0	0	443	9	11	90	1	0	104
ENSG00000072682	850	593	829	918	577	2145	1431	911	648	488	514	1260	904	620	1691	551	326	291	988	287	2123	433	1385	422	715	700	1276	358	2150	2499	606	5334	1030	476	3183	529	1612	429	573	932	610	729	1173	1093	434	2380	638	671	2552
ENSG00000072694	0	0	0	9	0	0	0	1	0	0	0	0	0	0	0	15	0	0	0	0	0	0	0	0	0	0	1	0	0	0	0	4	0	0	0	0	0	0	0	0	0	5	0	4	0	0	0	6	0
ENSG00000072736	319	118	160	577	436	561	1096	1088	507	381	122	890	241	283	1200	625	497	435	178	640	860	552	252	296	300	689	524	1314	3869	785	532	492	1013	713	368	1035	508	550	630	1063	354	1088	994	971	1403	1253	1281	631	963
ENSG00000072756	302	304	273	442	388	382	207	811	363	194	94	501	253	318	632	296	703	287	266	103	822	217	145	250	246	328	326	495	614	435	110	276	1100	366	213	391	836	314	776	468	313	1727	768	1501	310	876	804	146	709
ENSG00000072778	6503	7740	16233	7356	4624	5999	11266	8625	3501	2259	4496	4520	4668	11107	20734	4145	5253	13411	4638	4628	19314	8768	4825	12047	9300	27257	17510	9343	4198	11367	8598	7646	3910	7689	6191	8776	5157	3718	7730	10226	11126	8728	7339	8315	7188	17718	8796	10526	11894
ENSG00000072786	558	305	893	585	735	993	340	1693	646	239	237	413	399	119	1486	482	595	190	795	237	2083	181	369	146	355	1808	257	222	603	652	1389	5058	1009	2494	534	239	519	92	668	388	398	1809	1236	890	388	1736	420	481	542
ENSG00000072803	1138	213	508	611	1326	756	2971	1098	1431	814	166	1056	904	228	1655	1045	952	371	817	723	2172	1297	664	381	850	1545	1273	1715	4519	1922	1423	557	2819	461	2912	2171	1551	1844	1171	1659	537	2329	1154	1649	2765	1366	3967	400	1160
ENSG00000072818	0	2	6	0	0	0	4	5	0	0	9	16	0	1	2	2	5	8	4	21	32	2	0	3	7	6	21	9	86	13	4	22	0	71	6	4	6	37	0	22	832	7	20	8	0	9	14	33	17
ENSG00000072832	0	0	0	2	2	0	2	1	3	0	89	1995	0	0	0	0	0	0	0	0	10	0	0	0	35	0	4	89	11594	0	0	0	0	21	0	3	5	22	0	1499	2	2	0	0	12298	1	0	5	0
ENSG00000072840	3	0	0	82	227	0	1814	0	150	0	10	458	0	241	0	1	0	0	0	41	334	1556	5	0	163	0	741	1657	575	0	0	0	68	0	1181	1977	20	693	732	756	265	218	495	0	71	0	973	265	0
ENSG00000072849	472	819	921	704	281	428	1423	754	290	180	201	527	442	672	836	347	509	787	215	645	1668	462	483	826	728	804	772	1018	1793	1252	576	770	522	647	626	1049	857	955	1231	530	671	1222	905	795	1304	1454	1083	460	1016
ENSG00000072858	291	213	7	145	0	148	0	360	10	12	56	0	237	10	1068	111	3	751	135	0	9	3	0	0	1	7	175	7	48	167	131	237	7	854	0	0	129	44	184	51	178	8	23	293	43	722	6	15	70
ENSG00000072864	679	244	824	519	1090	626	632	2648	550	624	158	390	467	209	2245	1753	796	469	533	555	1491	412	107	297	605	682	549	1208	733	687	387	506	695	341	468	395	1972	476	813	688	321	876	1683	1190	1577	2060	1336	611	774
ENSG00000072952	0	0	0	5	0	0	20	13	5	0	0	1	4	0	1	8	0	0	2	0	27	2	0	0	0	0	3	6	7	0	0	0	1	0	3	0	3	5	0	0	0	82	5	3	0	0	1	0	0
ENSG00000072954	77	47	900	106	140	532	236	459	250	120	63	141	209	101	196	131	25	86	165	65	104	270	128	138	157	173	172	152	680	292	139	1000	314	222	51	43	508	405	48	235	321	434	275	176	310	97	616	112	86
ENSG00000072958	313	320	346	579	408	591	1101	856	529	301	301	904	339	114	1269	768	786	460	822	389	1203	537	384	316	1077	583	352	624	2574	472	740	635	391	379	776	744	1269	811	715	439	483	5140	1096	1165	1990	1229	1254	344	390
ENSG00000073008	2285	994	963	2327	1504	1167	1203	2144	1014	535	474	502	1359	274	4250	969	1804	541	1316	275	850	1210	379	771	1067	2787	690	1069	4632	481	2230	4656	812	1040	1038	830	1207	546	1070	835	536	2729	1835	2610	1370	3774	1059	2871	770
ENSG00000073050	597	341	651	872	484	656	431	1257	426	228	84	851	239	195	1517	676	288	576	485	364	690	631	281	591	725	1453	605	1052	1765	781	1097	620	471	860	835	663	527	887	1010	776	672	682	577	1884	1829	1075	2343	540	776
ENSG00000073060	2005	574	1867	2334	776	706	1143	1217	1596	257	817	2580	1878	1158	3947	131	2674	608	1364	1013	2519	2118	757	909	2086	594	963	228	2539	1316	1795	1361	775	2430	2002	717	424	418	674	677	901	390	1540	4496	1279	6181	470	1886	2822
ENSG00000073067	396	809	1922	1546	181	70	5	116	137	190	3	6	4	3	79	16	693	1037	246	0	65	1	20	1630	2400	0	6	4	2325	605	481	4255	19	807	6	10	1	75	177	4	1	4	5	13	44	0	6	0	4
ENSG00000073111	697	278	1457	2244	1256	1087	1010	1905	979	743	109	3608	1282	353	1837	994	2559	881	554	1510	2385	1376	709	1119	678	1561	937	2881	4998	1109	1462	1299	2374	1786	795	950	2375	1988	1889	745	588	1786	2833	5210	7170	4831	10459	2762	1823
ENSG00000073146	0	9	0	0	0	0	0	2	4	0	0	2	1	0	0	2	0	0	2	0	0	0	222	0	0	4	0	0	45	0	0	9	18	10	0	0	0	1	0	10	0	0	1	0	28	24	6	0	0
ENSG00000073150	2	4	215	37	37	106	328	112	112	1	116	143	133	94	0	515	3	14	24	224	390	709	190	25	83	0	387	211	69	5	1	66	59	86	134	18	1495	29	38	151	80	86	470	1	292	84	165	191	4
ENSG00000073169	358	293	1330	549	380	445	257	1487	459	412	96	316	149	394	1171	373	626	1286	434	810	764	573	653	618	452	740	572	870	522	1033	437	700	629	553	300	365	441	232	459	843	617	375	588	706	523	1056	254	623	616
ENSG00000073282	10	326	2	173	11	0	53	1152	339	7	6	1	7	6	19	2220	156	0	106	0	2008	7	2	0	5	1	75	45	1	6	2	23	5	10	19	0	7698	9	0	1049	39	5	365	20	11	42	12	14331	14
ENSG00000073331	159	217	205	160	322	398	562	131	214	336	82	36	242	228	467	459	359	682	206	111	881	371	83	246	179	292	588	618	19	562	173	10	644	165	499	481	254	151	348	297	547	444	498	617	4	1413	999	28	807
ENSG00000073350	6789	4534	21942	5880	6354	3523	3693	3051	3987	3354	1152	55	5360	4499	11217	1873	6861	11217	3775	4030	7079	2303	5388	9949	12582	7508	3274	2614	12160	8074	6050	17173	7501	6295	6757	3169	1351	2580	4956	4109	3036	5815	2289	10543	2873	18746	6572	4631	9144
ENSG00000073417	1178	1068	1018	662	597	1168	651	1045	1588	748	192	519	712	357	1584	309	1222	1233	433	516	1074	999	253	760	409	1258	621	1354	3965	2013	853	3550	1800	816	1632	1527	525	142	959	475	548	1670	452	3115	374	3047	728	961	1607
ENSG00000073464	86	197	21	215	1004	46	717	225	209	44	129	8	481	175	1032	359	340	16	250	24	7	446	165	11	399	70	13	322	2507	337	697	0	148	542	339	457	215	422	749	317	61	21	398	964	1702	215	349	38	865
ENSG00000073536	440	207	435	610	338	158	702	958	216	367	94	396	364	118	623	271	935	528	214	493	1072	249	163	519	630	778	432	566	2060	613	551	149	395	555	374	359	904	391	341	534	194	629	689	3278	674	1154	585	287	676
ENSG00000073578	2641	866	6509	3755	4223	6653	2701	3855	3780	2617	529	2489	2749	9984	4563	2989	4902	2498	1536	1562	7728	3496	1151	2268	2724	5336	2518	1990	2016	7831	2391	2933	1739	1823	3114	2822	3991	2329	1821	1816	1093	11653	2967	3905	3077	10509	9147	2740	6143
ENSG00000073584	679	613	840	1365	1465	365	4148	905	805	706	468	790	741	516	1692	1104	961	1009	681	1345	2333	1257	828	1455	1216	1628	1993	3307	5274	1323	1253	944	1972	865	2569	2528	1533	1097	2640	1561	1210	2063	2610	3313	3309	1728	1295	5081	1503
ENSG00000073598	4	0	0	0	0	0	0	0	1	0	0	0	0	0	0	0	0	0	0	0	0	0	0	0	0	0	0	0	0	1	0	0	0	0	0	0	0	0	0	2	0	1	0	1	0	0	0	0	0
ENSG00000073605	1857	906	3618	443	525	941	495	354	514	1326	486	207	688	124	2028	731	3118	597	517	82	428	575	1403	399	1516	2029	300	732	276	1798	209	276	2147	657	341	265	140	129	235	930	697	1487	1061	1361	619	9340	504	2311	2244
ENSG00000073614	1455	2262	2112	1595	1415	780	2454	5035	1494	699	952	1712	1550	1427	4080	854	996	1523	1429	1501	2807	1181	1616	922	1057	1602	1534	2187	5658	2505	1464	1830	3968	1066	2935	1929	1540	1570	3136	1160	1488	2955	2988	3420	2674	3049	4358	2423	2019
ENSG00000073670	3	3	14	6	6	0	130	24	3	0	0	105	6	1	18	20	29	7	7	3	40	4	385	21	90	4	52	75	193	8	15	36	2	12	26	17	24	54	25	37	23	12	36	12	43	10	91	0	5
ENSG00000073711	268	127	254	196	130	0	1723	331	1036	128	70	476	183	117	30	477	259	0	251	43	1201	729	56	104	168	87	556	836	393	248	117	138	776	86	4417	277	701	654	228	526	121	3855	935	267	227	225	1887	445	542
ENSG00000073712	21	121	28	428	5	2	798	528	487	0	164	1121	71	0	0	238	2	3	111	196	16	228	315	0	11	19	717	1888	364	2	502	648	4	52	225	556	156	761	566	624	375	3289	2564	3	955	6	2186	12	24
ENSG00000073734	14	0	0	1	12	1	16	43	3	8	8	0	32	6	94	108	12	14	2	0	351	1	0	0	0	13	0	0	0	0	7	0	0	1	1	5	34	0	5	0	0	0	6	0	0	29	0	1	1
ENSG00000073737	775	842	1	169	2643	29	1	3156	37	1026	102	0	2666	1	7141	7725	367	651	443	277	3135	17	0	15	10	16	1	3	1	11	1	0	0	0	11	0	5321	2	0	0	19	12	2	25	0	370	0	116	135
ENSG00000073754	0	0	0	0	0	0	0	0	0	0	0	0	0	0	0	0	0	0	0	0	0	0	1	0	0	0	0	0	1	0	0	0	0	0	0	0	0	0	0	0	0	0	0	0	0	0	0	0	0
ENSG00000073756	501	747	0	279	147	1	0	38	675	1	52	13	538	174	343	941	241	0	427	4880	1454	2241	28	2	1356	125	7750	4399	731	135	0	1	90	3	97	0	3922	669	1	1733	1216	2187	53	15	0	623	69	1186	3
ENSG00000073792	1492	1373	472	3748	907	1086	736	3131	1994	464	510	503	913	361	2291	1317	2204	675	1160	300	1739	1056	222	599	1526	677	4	1214	2758	1605	1803	1	1870	65	1242	1646	2409	2838	4401	556	1055	1465	3356	3390	4	2242	4344	2898	1886
ENSG00000073803	711	854	1617	633	877	696	293	1049	796	530	216	563	421	425	597	708	1023	556	633	219	858	1059	854	620	1910	701	578	36	813	1590	355	339	2100	543	1649	610	1203	683	685	285	137	2179	1372	1303	1428	2101	1691	1251	940
ENSG00000073849	260	212	355	564	80	215	265	808	729	0	91	87	459	1283	2626	2767	61	22	254	935	661	3816	1	240	614	63	1139	1064	1660	472	36	2711	148	7	1090	3	106	628	998	611	932	23	1121	3747	666	802	445	152	2672
ENSG00000073861	0	1	0	2	0	0	0	0	0	0	0	1	0	0	0	0	0	0	0	0	0	0	0	1	0	0	0	0	0	0	1	0	0	0	0	1	0	0	0	0	3	0	5	0	0	0	0	0	0
ENSG00000073905	0	0	0	0	0	0	0	0	1	0	0	0	0	0	0	0	0	0	0	0	0	0	0	0	0	0	2	0	0	0	0	0	0	1	0	0	1	0	0	0	1	2	0	0	0	3	0	0	0
ENSG00000073910	680	311	155	37	4	74	180	126	224	47	94	11	85	98	28	350	25	11	83	235	130	707	9	37	146	1353	59	105	624	477	0	338	1681	129	72	101	181	431	130	1	103	8	365	165	1489	0	459	0	68
ENSG00000073921	2621	2489	1705	3789	2984	2559	2725	3349	3629	2418	1098	1701	3747	1624	5404	3271	5624	2258	2198	588	4632	4861	351	2538	1261	3845	2324	2982	4461	4853	1672	1768	4584	1394	6543	6622	4832	2620	3096	3066	1792	11428	4908	6297	3303	8914	2387	2590	4220
ENSG00000073969	896	503	816	555	919	491	1230	662	902	659	206	1006	742	743	1504	473	640	444	463	243	1912	669	375	492	508	1144	1014	668	3461	1681	484	1253	1396	1283	1079	892	925	347	815	717	377	2177	1268	2061	1419	1728	1292	131	1217
ENSG00000074047	6	147	110	0	587	0	34	151	91	56	53	174	3	172	40	87	88	0	315	0	105	1	0	84	65	2	18	15	12	38	0	0	99	0	150	19	598	62	15	12	0	0	0	0	102	6	44	10	0
ENSG00000074054	782	682	367	985	739	501	2830	1859	1086	322	306	2177	975	630	2050	791	866	765	658	1164	1219	1321	541	482	499	909	1823	3067	3007	1312	1253	1783	1137	913	2457	2272	1161	2580	1860	1360	1637	2705	1634	968	4840	2077	2859	1340	785
ENSG00000074071	1110	757	6091	1872	1532	1935	1061	3014	828	1154	495	1087	967	719	3165	1609	3250	1968	853	1489	2063	956	594	1712	2706	2117	751	910	3091	1818	967	797	1775	1655	1195	1337	1748	882	1057	866	993	2423	1497	2260	1627	4114	1486	877	2181
ENSG00000074181	1264	850	49	2305	36	29	36	8700	1907	80	265	2916	375	1504	137	986	16	798	1852	2619	12687	813	0	337	649	931	4317	11985	2704	169	11	226	1899	22	8690	3844	20105	7292	5979	9492	1944	21745	3988	103	216	74	13033	3481	50
ENSG00000074201	1001	1108	1840	2548	773	1253	431	2181	772	912	256	1880	1213	574	2555	1368	3143	983	678	2456	2806	805	987	1798	1013	1599	1253	1844	2539	1544	1111	415	1606	829	834	1022	1468	1867	1422	1067	771	3616	2539	7407	1332	3468	2217	2473	2882
ENSG00000074211	0	52	30	0	210	225	2147	648	28	0	153	495	4	471	0	5	0	0	2	673	841	517	5	0	175	0	365	46	4442	2	0	0	45	6	950	0	2202	12	456	256	1	21	6	333	28	4	7	187	4
ENSG00000074219	101	688	162	1403	0	180	1198	581	381	29	283	763	239	364	797	186	215	185	10	1168	286	1255	1950	770	257	875	2072	2672	431	8	1472	34	384	61	1160	3562	529	2024	3714	1652	2217	1395	830	58	6	969	2030	293	1131
ENSG00000074266	436	499	497	883	276	383	207	538	198	266	154	235	285	316	870	359	765	377	278	182	538	336	83	545	215	623	339	427	921	426	208	383	594	462	444	554	762	460	681	296	491	831	750	1022	948	1535	507	545	667
ENSG00000074276	2437	174	803	265	4863	4512	186	3	1866	2582	538	3	1297	11	1011	6	1817	4362	343	0	962	161	0	365	262	733	0	11	813	1652	3008	3006	517	675	1919	1821	2	4	8	3	7	3	4	41	1	293	38	11	2
ENSG00000074317	0	0	0	0	20	0	0	3	0	0	0	17	0	0	0	0	0	0	0	0	9	0	0	0	0	3	8	0	8	0	0	0	0	0	0	0	0	5	7	0	3	0	0	0	226	0	2	8	0
ENSG00000074319	985	567	1793	1167	1035	1877	1582	1466	941	678	684	610	1667	773	1901	1335	849	1328	905	784	2509	1296	693	966	459	1561	878	916	3072	2085	846	1011	1891	597	1743	2283	2291	1066	1534	781	839	5737	783	2627	2408	4324	2303	718	2865
ENSG00000074356	588	995	795	1017	570	595	1008	1503	394	274	364	1064	613	879	2415	608	818	1229	367	1094	1289	631	434	1275	745	1258	2250	3243	2208	1212	1404	1526	743	622	587	1453	976	2160	2001	2094	895	1110	1346	1428	4013	3625	3426	759	1621
ENSG00000074370	2011	1045	4330	556	1120	4238	6	406	696	1728	583	353	4674	2261	2972	6	200	2523	91	1113	1280	64	4673	1263	1469	2997	349	76	8137	1195	5359	18510	1808	8655	102	102	142	209	690	233	254	1392	1295	249	20072	393	400	49	2118
ENSG00000074410	1637	192	1644	240	1244	2788	84	241	3106	718	99	64	16	811	2113	4010	1675	144	1009	207	2389	8991	4	4	614	19	3337	427	26	95	20	1152	1123	33	7418	6	23847	364	79	2250	5159	3	350	317	8	307	53	4366	16711
ENSG00000074416	6177	3870	1619	1053	6148	8112	2608	2148	5298	5047	1802	6	8087	1305	8361	794	1157	1609	3419	72	3992	7057	9	0	47	1461	319	615	896	948	927	1743	11954	1843	7819	2168	1406	333	78	2324	3650	6865	3656	5574	1003	5393	2128	1540	3213
ENSG00000074527	1014	542	60	386	512	514	2356	1692	444	150	286	5	1714	94	329	1522	87	51	1824	0	451	988	208	812	62	171	163	183	59	230	481	54	1004	970	647	1617	493	2151	385	205	700	3736	1647	95	330	382	204	20	35
ENSG00000074582	408	426	318	671	283	409	306	1649	340	284	191	266	281	261	1202	301	802	1074	332	476	716	285	416	340	1086	823	289	683	1561	511	376	327	412	422	244	566	671	430	809	710	364	894	669	1325	1054	1501	1033	947	665
ENSG00000074590	74	288	0	325	394	47	474	1082	585	35	73	318	150	99	424	232	98	18	235	353	270	480	31	282	67	318	349	483	598	781	308	860	246	58	212	358	525	1698	332	982	286	23	374	77	5999	116	146	103	27
ENSG00000074603	597	734	811	459	1223	859	1363	1125	859	609	213	694	1404	611	1779	1031	874	649	703	482	2152	743	244	522	345	1124	932	1207	2660	1430	893	933	2190	507	1847	1387	1077	724	1312	823	595	1590	678	1149	841	2719	1405	821	1554
ENSG00000074621	125	191	178	50	178	225	384	177	216	178	33	209	199	183	292	229	147	162	127	85	515	125	38	115	93	199	445	658	289	560	266	357	404	211	755	395	100	249	566	252	177	761	571	443	135	806	1054	65	192
ENSG00000074657	540	547	202	319	1989	564	1799	1328	1035	47	284	1145	512	601	1838	566	598	861	879	1183	287	810	260	158	62	493	2982	2652	2184	1055	9	997	963	162	3581	3112	971	3920	2543	1988	1983	1085	3722	506	6793	1339	4016	1063	249
ENSG00000074660	73	24	350	17	20	102	56	26	39	5	15	32	38	55	174	19	11	74	13	10	58	7	23	61	48	66	85	34	13	133	28	75	40	1	13	11	3	64	35	27	1005	31	136	8	3	192	49	52	98
ENSG00000074695	2674	545	976	1076	2338	1197	5421	1483	1783	121	453	4422	3631	3325	4203	3628	1305	1926	1195	2259	4776	4903	1256	1157	717	432	5186	2554	7620	3754	2887	11943	2831	1887	3733	3719	2970	3150	3588	5232	390	3991	4949	3738	9490	3606	5173	1534	6015
ENSG00000074696	1096	633	1034	1750	3129	5303	4494	2269	1535	776	290	1361	2319	1271	5212	1129	1972	2026	1189	1894	1772	1746	669	1477	1301	11670	2035	2518	10417	7863	3202	3108	3322	2108	5549	6165	2553	2536	7453	1369	1350	9991	1883	3997	3113	6648	3534	2562	3755
ENSG00000074706	18	81	11	0	4	2	32	13	6	14	12	0	41	8	0	144	3	42	8	10	0	20	2	9	0	7	27	48	2	5	26	253	17	9	8	11	80	5	175	73	366	0	167	22	89	7	40	5	23
ENSG00000074755	1520	605	1501	898	768	1197	2181	1712	841	1033	273	852	842	1414	4530	955	1659	2346	450	581	3931	1022	866	1661	1221	2580	1786	2733	3137	3580	1810	9772	1231	1448	959	1460	1262	1465	1091	1652	863	2666	2291	2280	3954	7628	2734	450	1932
ENSG00000074771	0	0	0	0	0	0	0	0	0	0	0	254	0	0	0	0	0	0	0	3	0	0	0	0	0	0	1	0	0	0	0	0	0	0	0	0	0	0	0	2	0	0	0	0	0	0	0	0	0
ENSG00000074800	21068	6005	25954	21187	19747	19504	9505	39852	20482	16552	8025	45913	7812	15501	28456	19012	34177	13445	25412	19562	26963	26454	6415	11362	17856	29915	26339	22438	103708	27604	19854	13417	35847	14524	14615	8038	69196	33082	4859	29484	22319	30325	66445	56868	26123	81987	57788	44629	60768
ENSG00000074803	0	0	0	2	0	0	0	0	0	0	0	1	0	0	0	0	0	0	0	2	1	0	0	0	0	0	2	12	22	0	0	39	0	1	0	0	0	3	0	4	40	0	0	0	7	0	127	0	0
ENSG00000074842	1100	1065	2638	1539	1888	1019	1210	1363	1233	1244	1253	1001	2324	1669	2296	823	1100	2089	1574	1905	2799	636	2542	1108	2163	2218	2748	941	1967	3160	2333	7435	1710	3701	1628	2179	891	482	1921	785	1542	2417	1586	2566	1166	2813	971	733	2068
ENSG00000074855	362	324	585	350	870	405	609	874	415	139	48	471	300	425	1323	545	158	3197	624	229	1353	261	244	738	2177	645	886	1813	256	880	1884	538	328	437	359	1081	596	1054	1224	1432	760	2995	600	336	1223	244	447	190	603
ENSG00000074935	150	211	76	261	222	102	153	208	203	123	45	437	125	161	312	239	292	264	91	184	292	93	83	370	63	490	293	883	718	469	219	707	339	163	202	272	134	234	316	390	206	382	480	528	1440	613	311	66	348
ENSG00000074964	1019	498	1970	680	947	3870	965	1238	1184	750	327	210	709	232	3909	1000	454	2912	545	0	2123	1287	1407	353	418	126	890	709	6217	2696	2491	1255	707	2001	958	509	267	814	828	1005	742	691	873	2993	1830	3802	340	430	3528
ENSG00000074966	7	16	0	21	4	10	1	19	4	2	9	0	30	1	60	19	4	5	22	0	0	19	1	2	2	27	120	63	0	25	0	207	57	3	14	10	4	0	26	212	64	20	2	1	4	41	32	9	26
ENSG00000075035	0	0	0	0	38	10	2	0	13	0	0	0	0	0	0	0	0	6	0	0	0	0	0	477	1	5	13	905	1	0	0	0	14	0	0	0	0	246	0	24	1	0	0	0	4	0	5	0	0
ENSG00000075043	0	0	8	3	3	0	3	5	2	1	0	2349	1	0	0	0	151	14	0	0	30	1	0	18	13	14	25	0	29	51	0	358	6	157	1	1	0	0	1	0	7	10	0	5	0	0	0	2	0
ENSG00000075073	4	9	23	0	0	4	0	30	9	1	0	5	1	6	8	18	4	5	52	0	6	2	5	5	8	9	2	19	1670	4	0	2	7	7	6	71	2	8	45	2	7	39	9	36	10	6	107	0	2
ENSG00000075089	327	147	173	297	345	358	453	305	197	282	67	505	463	164	762	415	402	413	220	220	624	395	111	247	100	655	580	684	1665	538	215	264	426	343	578	574	346	865	450	478	557	1550	818	741	1043	1051	611	678	1021
ENSG00000075131	55	94	33	91	228	62	159	246	52	128	24	171	105	51	166	107	322	130	142	159	208	45	24	96	135	284	129	221	457	143	158	105	176	161	97	95	336	82	122	77	79	479	197	342	320	721	413	573	238
ENSG00000075142	3432	1396	2558	2463	1889	3048	2535	1190	2793	2259	662	1048	2170	582	4659	796	1570	1636	1172	598	2791	534	1045	1435	1452	7735	988	1672	2021	4578	746	424	3417	6246	4843	1307	1969	1634	1225	784	1148	5736	2443	3225	848	7114	1570	1068	2745
ENSG00000075151	1467	949	1740	890	1442	996	1022	1741	1591	976	647	3282	717	1559	3492	1768	1081	1258	1441	879	3172	1714	381	1108	489	2625	2997	2259	3986	1812	1367	1442	1357	1301	938	934	1634	2225	1537	1465	1623	2553	2584	2241	6971	5384	3427	1924	2658
ENSG00000075188	507	257	436	589	483	395	296	542	378	421	138	851	313	232	1364	353	836	483	394	275	494	378	117	816	190	847	384	502	2130	694	411	173	505	606	371	311	627	386	413	292	218	1347	1207	1872	336	1980	504	722	632
ENSG00000075213	163	275	0	402	603	104	0	335	269	28	201	3798	147	6	220	1639	517	8	876	28	70	3	62	16	15	34	30	63	1083	11	0	3288	26	36	7	238	130	69	6	1267	1	40	493	706	36	435	1424	420	42
ENSG00000075218	595	298	634	667	538	281	148	1301	353	256	95	816	155	168	907	154	1003	603	489	851	967	465	206	628	394	843	689	1099	2167	313	495	836	604	436	73	292	750	692	1423	277	389	772	881	1038	1755	2309	834	260	540
ENSG00000075223	1703	2572	84	1221	2135	380	1675	2515	1178	368	637	8	1339	175	2444	5058	814	126	1944	408	1555	1068	149	529	433	578	7164	3378	23111	2588	109	204	516	217	4368	2303	9520	9611	1760	8335	5309	3230	3206	1457	55	11345	119	2843	2365
ENSG00000075234	1604	298	832	686	1132	438	346	601	833	1270	172	295	354	435	2133	213	1029	1035	338	273	884	1705	142	617	541	1178	430	741	805	1492	742	753	1851	817	731	1020	283	275	759	548	513	454	317	1732	342	3515	280	135	3306
ENSG00000075239	313	71	783	619	404	872	820	833	274	461	76	1378	291	1185	875	215	1517	603	331	579	264	491	600	918	422	1497	692	639	1527	1311	569	634	163	1749	340	568	611	327	546	395	224	1120	1490	4095	607	3159	871	1296	1321
ENSG00000075240	580	380	766	1092	585	1061	609	1697	695	749	236	823	1004	691	2386	453	1422	1317	417	1028	1934	926	551	630	236	904	1525	1312	2737	1446	1717	2237	1518	1490	2304	1215	916	413	1481	2101	790	2508	919	1025	818	2167	436	226	1188
ENSG00000075275	741	1605	284	2144	486	378	1132	7993	2593	3	419	1062	1921	1612	1117	3841	1874	257	2410	1881	7985	5463	79	1164	282	978	5744	4606	4103	608	190	5076	480	699	3228	1164	6120	2356	2738	6861	1485	8496	4524	1314	101	175	10060	1488	219
ENSG00000075290	0	0	0	28	4	0	0	8	0	0	2	7	4	0	0	0	0	13	1	0	0	1	4	0	0	1	0	1	35	1	4	0	1	6	1	0	0	3	2	5	0	1	0	6	10	3	2	0	0
ENSG00000075292	1514	2722	840	2309	1819	1704	3023	3123	1444	1045	764	3105	1800	1440	3753	2239	1396	1650	1100	1454	2492	1533	1236	1579	1175	1613	2823	4592	7566	2301	1990	2697	2983	1626	3515	5080	2260	3717	3546	2206	2622	4429	1840	3459	6232	4328	7387	2089	3103
ENSG00000075303	337	153	325	246	807	268	900	279	806	286	67	698	638	360	831	313	266	358	202	148	900	226	132	459	84	618	497	820	1321	1013	427	983	887	392	933	1841	500	775	666	228	254	1367	429	859	577	2424	887	344	925
ENSG00000075336	132	59	293	79	238	305	578	312	105	131	35	296	139	185	552	209	146	484	93	251	484	239	119	286	210	578	252	372	616	484	206	542	287	152	395	455	453	370	363	270	206	389	592	596	1267	958	594	493	724
ENSG00000075340	0	0	0	6	0	0	7	2	0	0	18	1503	0	0	0	1	0	0	0	74	2	21	170	0	0	0	192	537	3045	0	39	689	12	0	0	1	93	460	0	476	0	0	1	1	6235	0	45	6	0
ENSG00000075388	0	0	0	0	0	0	0	0	0	0	0	0	0	0	0	0	0	0	0	4626	0	0	0	0	0	0	302	280	1779	0	0	0	0	0	0	0	0	1	0	4066	0	0	0	0	4	0	0	0	0
ENSG00000075391	564	1296	140	766	1473	489	3987	928	612	252	252	963	811	603	2652	1522	737	874	1016	384	3497	757	39	498	576	623	1716	1379	2554	1813	1074	986	856	556	3668	4818	722	1718	1468	1473	1045	4592	2840	1881	2080	2122	1545	1052	1786
ENSG00000075399	263	320	1556	200	361	646	330	778	1457	90	0	223	227	638	836	660	72	261	324	226	1340	545	255	151	278	182	125	393	178	378	228	164	277	164	430	336	154	130	166	300	391	687	490	117	245	720	270	378	376
ENSG00000075407	282	166	388	251	660	229	843	528	285	245	72	1507	549	435	829	155	506	484	216	427	834	269	431	455	234	1080	745	1277	1908	1242	702	941	1267	995	660	654	286	854	1039	770	522	1864	767	1015	2785	916	1936	758	507
ENSG00000075413	625	1950	1982	1642	1500	1470	703	3633	1230	898	1030	2061	751	788	2853	1696	1633	1638	1256	1310	2730	862	584	1285	666	1990	1494	2524	2436	1828	987	1684	1121	999	922	1510	1579	2052	2019	1950	1596	1196	1736	2426	3192	3141	1794	3393	1633
ENSG00000075415	7815	4458	8217	9845	9587	11009	7324	8210	5126	6979	2604	6476	7584	4349	22150	4354	8891	7027	6272	6887	9449	7500	2375	11744	3272	12244	6031	9243	15680	11460	8620	3790	5056	7694	7220	8603	6075	9381	7272	4459	4130	14007	9888	20093	8550	25036	8402	10319	13568
ENSG00000075420	2058	1529	447	1613	1926	699	2892	2090	3022	608	713	3865	1792	1034	1787	1837	2425	427	2335	458	6215	3425	769	1359	1449	1647	4382	2477	2806	1733	1899	733	1981	465	6227	3781	4705	1151	3849	3086	2088	5050	3284	1733	497	5510	3350	1069	2212
ENSG00000075426	4349	1073	2272	2198	4743	2299	3214	3728	4316	1401	468	517	2801	3480	12763	1394	3945	1806	1777	947	5077	5038	174	4234	1100	4647	2641	2061	2591	7228	756	2088	5030	3555	8148	2076	6664	3649	178	4770	953	4123	1775	3110	1519	8165	7053	2010	5342
ENSG00000075429	0	0	0	0	0	0	0	0	0	0	0	0	0	0	0	0	0	0	0	0	0	0	0	0	0	1	0	58	13	0	0	4	0	0	0	0	0	8	0	60	0	0	0	0	2	0	0	0	0
ENSG00000075461	158	464	0	211	21	490	6	418	134	0	203	36	772	0	296	397	0	0	344	2	13	5	0	0	104	1	235	193	583	0	0	745	1203	20	2972	0	62	1544	49	295	76	3803	2486	38	837	289	1397	227	0
ENSG00000075539	1357	1178	464	592	1651	1693	1585	1387	1439	1236	198	892	1858	618	4186	1946	1638	1591	1283	391	2089	1364	311	1290	593	1748	1541	2327	2477	3483	1046	1712	3614	2607	2232	1202	746	1266	1258	2029	962	3502	2660	3768	5463	6776	1618	683	3008
ENSG00000075568	1482	477	2328	1019	1936	1798	1480	2193	1363	1336	350	5671	1889	686	4480	1839	1459	1045	780	769	2597	1966	818	915	740	2005	2431	2892	2963	1768	2132	2939	2875	1391	1721	1380	1626	1456	2360	2781	564	4631	2392	2521	5130	5381	2036	1247	2042
ENSG00000075618	1053	2366	20	2479	6558	3049	2542	21725	2409	4	1223	10087	1389	1216	6623	9219	1813	80	3059	8133	14289	540	1147	2	206	102	733	1381	1583	13	17	46	117	948	4111	4015	19485	2589	7205	7488	1003	1038	18610	903	2360	116	1170	6694	3551
ENSG00000075624	52762	71248	71743	75579	85904	70022	65109	108758	36959	39787	38782	23293	34811	15584	183758	60864	107912	73873	67872	40246	95555	37860	8888	45880	104055	155244	47340	57829	53553	63644	42377	32539	67947	33256	92271	73770	75720	73100	66715	36061	69251	143481	214206	89429	32861	212377	30632	61258	65120
ENSG00000075643	193	86	45	92	216	395	385	116	273	353	51	208	223	830	1575	184	624	152	233	77	780	172	84	179	137	613	83	95	91	676	106	266	662	436	700	568	442	46	376	57	75	2126	400	1097	4	816	101	271	630
ENSG00000075651	694	367	43	885	542	806	824	667	988	591	288	496	530	397	634	502	220	74	316	47	648	2480	15	129	440	1834	280	85	680	280	2016	172	3311	1159	519	3094	1208	49	4113	124	72	1015	557	877	2	1822	41	72	598
ENSG00000075673	0	0	0	0	9	0	0	75	0	0	0	0	12	0	0	16	1	2	0	0	135	0	0	0	0	0	37	28	10	0	0	1	0	1	0	0	18	3	175	67	13	0	5	7	2	5	20	0	0
ENSG00000075702	236	300	630	550	406	514	249	773	284	164	54	748	178	151	994	267	651	570	344	887	366	235	220	505	312	1054	354	889	1793	193	785	350	256	538	50	209	450	552	706	261	165	2296	430	1271	1809	1079	1486	572	534
ENSG00000075711	1001	1102	4280	1446	1631	1047	2027	1777	1424	991	275	2073	1686	1045	2338	2597	1031	1914	1096	740	3459	1903	776	859	1329	1525	1988	2949	2323	1576	730	1008	3730	1309	2356	2101	3252	1817	2049	1996	1139	3754	1608	3742	2886	3580	2895	1517	2107
ENSG00000075785	3328	2204	5351	4080	4419	5387	3523	6411	4413	2922	1799	3959	6378	1981	7315	6317	4155	2935	3127	1880	11600	4193	1515	1961	2374	7123	3029	2499	8497	4479	1422	2698	7697	2752	6553	4055	7645	6357	3489	3279	2381	8100	11012	10350	5143	11734	6931	10668	5124
ENSG00000075790	690	798	551	577	706	761	1877	981	1672	701	331	868	502	294	1457	529	595	748	789	283	1922	449	246	502	457	1626	585	986	1977	833	697	1191	555	573	2624	2164	1540	521	879	454	714	3806	1132	953	664	3755	2014	1260	633
ENSG00000075826	20	28	62	92	44	24	173	84	43	37	49	39	2	46	180	21	120	256	38	17	41	41	27	316	155	265	218	429	57	428	75	128	312	62	68	76	59	104	96	747	406	74	87	494	570	246	873	5	258
ENSG00000075856	1031	682	1003	1295	1122	1233	1288	1386	934	694	277	1931	1248	737	3081	795	1850	1046	835	852	1363	1149	356	1195	526	1431	1262	1805	5157	2031	1228	1297	1638	1171	1307	1144	723	2458	1583	1294	683	1836	2095	2505	3741	3463	1726	1176	1398
ENSG00000075884	0	0	0	0	1	0	0	1	0	0	0	0	0	0	0	0	0	0	1	0	4	0	1	0	0	0	7	0	0	0	0	0	0	0	0	10	0	0	0	4	0	0	2	0	7	0	0	0	0
ENSG00000075886	0	0	5	0	0	0	0	0	0	0	0	0	0	0	0	0	1	0	0	0	0	0	0	0	0	0	0	0	0	0	0	0	0	0	1	0	0	0	0	0	0	0	0	0	0	0	0	0	0
ENSG00000075891	0	0	0	0	0	0	30	1	0	0	14	0	0	0	0	0	0	0	0	0	1	333	36	1	9	113	0	0	73	0	0	2	5	1	0	110	0	3194	5695	25	3149	1	0	7	0	0	0	0	0
ENSG00000075914	473	411	352	908	211	603	190	1104	157	308	144	432	221	243	976	509	1157	389	451	956	1044	255	515	467	426	628	424	659	839	652	291	233	226	458	208	194	636	616	516	732	336	952	906	2284	272	1567	266	350	871
ENSG00000075945	480	369	73	506	238	1119	1571	1829	354	367	283	2427	468	444	1326	626	92	240	236	185	805	434	252	202	546	628	734	1024	1822	674	135	476	697	1121	915	1222	476	911	721	489	373	1144	859	1291	1455	847	1752	433	687
ENSG00000075975	492	452	417	642	553	268	262	871	473	386	86	941	301	253	1083	346	688	693	411	432	903	326	198	539	289	577	549	855	1273	1018	486	565	1337	826	449	333	775	739	655	746	513	1198	694	1219	604	1814	1777	505	1239
ENSG00000076003	973	424	705	1279	1757	1175	1349	1917	761	923	129	2678	1184	665	781	983	2262	480	910	1423	1873	654	681	1033	1304	1972	1157	2790	4787	1363	1916	1046	1668	1035	845	1562	2865	938	3037	304	434	2869	2561	2715	5669	7087	6867	1295	2330
ENSG00000076043	517	562	457	1473	277	802	365	1583	717	335	543	792	526	638	1022	694	1391	536	902	966	481	500	447	439	1020	1046	788	633	1330	957	438	1097	845	672	1428	492	735	631	549	762	437	4096	3372	2218	826	5190	687	1351	793
ENSG00000076053	317	131	443	730	429	431	379	592	364	316	112	548	364	305	680	442	768	244	292	548	521	420	294	383	166	624	616	675	1042	785	306	809	897	313	746	604	394	536	619	344	296	826	1012	1082	1320	1872	918	614	941
ENSG00000076067	943	963	15	888	1226	296	2170	1518	849	76	319	84	330	200	2091	1107	832	664	1871	336	431	1328	311	349	497	271	1336	1705	39	1517	510	188	1174	181	2087	4063	757	1243	866	918	807	1454	3847	812	970	2789	694	1172	1512
ENSG00000076108	3672	2051	1469	2993	2349	2925	3479	3892	2143	1633	1233	4022	3183	1730	8632	2591	3154	2438	2701	2134	7422	3713	1724	2075	1223	3732	2909	4547	11821	4596	3452	4957	3322	2998	4539	3003	3364	2457	2691	4642	1728	6291	4519	5041	7263	9660	5251	5360	3262
ENSG00000076201	1598	614	1007	1786	604	2144	789	2368	582	831	252	1351	1033	974	2605	864	1740	1741	866	1556	2813	1149	1001	1060	915	1790	2216	1777	1635	1827	1113	1016	869	1321	923	684	1712	2183	1977	1844	1257	2461	1611	2995	1904	4435	798	1396	1274
ENSG00000076242	478	217	325	678	248	475	435	659	236	404	85	507	247	345	809	438	1045	0	460	198	316	424	251	610	350	0	644	0	964	0	419	505	1149	514	390	519	888	389	679	327	26	1592	657	1550	639	420	1445	1348	774
ENSG00000076248	892	481	957	1339	804	757	1206	1199	488	486	146	1545	718	530	2275	806	1463	832	804	452	1152	838	409	963	1031	1089	903	1896	7509	1246	938	355	1963	1161	895	730	1167	1261	1584	892	540	1960	2046	3800	3361	3222	3283	2178	1562
ENSG00000076258	40	51	25	37	21	125	367	16	107	31	17	219	40	21	36	104	11	15	15	1	164	39	15	21	21	37	52	38	27	44	0	48	184	29	152	234	27	1	39	34	48	141	24	105	5	153	115	28	91
ENSG00000076321	237	221	145	164	337	276	986	521	230	191	68	289	266	205	649	493	190	265	195	320	882	214	85	202	221	470	404	551	532	514	206	249	426	237	405	876	523	381	613	415	434	1038	363	650	488	926	1141	241	468
ENSG00000076344	12	0	1625	52	0	42	44	73	5	2	20	137	0	73	37	2	3	0	0	183	176	0	236	0	98	4	42	144	18	2	0	60	11	4	33	0	5	26	349	402	51	40	486	101	33	30	37	23	271
ENSG00000076351	78	59	214	1016	0	281	4016	454	51	41	29	571	360	160	129	254	223	0	213	69	774	232	133	6	470	420	155	418	1249	0	475	920	571	769	430	1072	1303	559	219	844	122	819	1037	709	560	935	881	102	218
ENSG00000076356	2137	1689	812	495	961	3224	108	2243	1304	1208	734	4	1722	726	4903	2754	1098	638	731	1354	4137	866	4892	487	1086	1907	1140	467	3432	706	2691	3165	2218	743	544	735	3119	2021	4850	460	74	4420	1258	2958	3372	6058	54	433	1620
ENSG00000076382	615	379	1258	1603	798	415	574	678	222	473	117	1422	591	410	1110	131	1414	708	397	1108	1712	459	644	1237	1194	1100	1059	2000	4175	522	935	1265	751	955	233	578	1801	2121	1940	603	614	2171	2087	2792	3872	3367	2367	434	1421
ENSG00000076513	574	477	937	577	451	391	830	835	575	413	172	329	646	316	1396	518	625	702	558	235	701	1014	450	649	431	1045	685	1091	1979	1022	831	723	1555	496	1227	548	499	1932	453	542	1174	9190	1713	1040	1287	2137	2370	695	1075
ENSG00000076554	3095	1387	985	3736	1580	5075	1451	1575	3051	3710	1170	2139	3316	612	8012	1013	1187	6288	1177	1241	2367	4656	501	5079	1042	7511	1363	1949	4712	12211	1637	193	6422	6225	1748	824	1185	1584	2928	1428	2580	14934	3105	4467	13849	8174	2891	2931	6375
ENSG00000076555	410	206	1002	387	470	434	824	140	666	218	71	1676	490	660	702	145	167	84	187	108	570	647	327	227	144	435	462	502	623	21	951	1264	939	1334	84	583	0	1056	408	300	36	573	4	195	582	1326	1217	151	342
ENSG00000076604	2024	2376	3214	3620	2433	1596	2354	3402	683	1552	756	521	3312	999	3848	735	1485	4745	1050	1757	5865	1802	991	1882	3336	4652	2177	2043	6022	2792	1474	1563	2785	1900	1423	2673	3198	2475	3011	1961	1891	2491	4181	4287	2192	4699	2579	766	2754
ENSG00000076641	555	87	675	1378	377	2231	653	266	270	1792	156	9	298	453	3420	442	40	1065	368	159	299	582	134	146	116	537	111	603	566	4675	2240	206	1412	188	152	9	485	55	77	650	29	1	1	415	618	9358	46	354	993
ENSG00000076650	463	186	164	404	285	291	448	737	203	193	54	160	326	139	710	354	422	495	171	214	387	324	187	217	207	692	160	316	1263	394	469	259	495	253	412	361	320	501	446	287	208	827	251	855	755	997	797	283	483
ENSG00000076662	221	379	142	98	264	74	193	121	110	153	38	104	406	51	236	74	206	283	121	89	280	79	90	119	290	129	56	119	79	215	125	50	235	131	164	214	106	109	136	84	77	1157	156	307	12	289	148	53	311
ENSG00000076685	1128	1672	462	1597	2006	1346	938	3640	764	956	587	1009	1202	991	3643	1702	1067	1841	1457	472	6537	1326	650	838	727	1958	2540	1929	1393	2287	1369	598	3188	600	2939	1782	1434	1572	1581	1529	1482	4646	1584	2109	2807	4082	2583	1057	1809
ENSG00000076706	93	75	37	359	0	5	2676	634	174	0	209	293	2	39	0	196	2	0	61	33	7	6	15	1	28	2	48	469	131	2	7	91	1	1	48	185	114	1786	795	308	272	9374	2006	3	893	6	614	1832	0
ENSG00000076716	636	544	15	227	254	79	107	1476	1757	707	121	3	900	1078	8	1154	740	654	1083	212	591	355	697	370	1205	670	982	10967	4379	1010	19	24	485	310	3221	1206	335	1010	1130	394	1908	0	916	1647	52	1090	1420	16	1316
ENSG00000076770	474	263	173	339	1032	1311	740	928	829	866	79	2	476	379	3347	707	2898	249	353	61	2298	408	1692	452	129	1222	371	563	6488	1187	439	233	3991	514	35	1692	370	791	1640	514	940	82	539	1405	3069	2532	3407	639	1137
ENSG00000076826	1225	434	2538	1723	495	2004	1131	1365	1156	847	448	20	807	186	2669	328	703	981	879	98	715	713	1346	1516	1380	1517	1219	1141	3659	1762	2623	1625	1485	1066	1032	1479	385	607	1684	1927	608	1471	913	2608	1192	2033	808	243	1532
ENSG00000076864	1632	1333	3771	622	434	847	4943	913	862	299	436	606	691	1018	1321	54	965	158	435	0	471	2640	1311	128	318	622	853	743	2364	795	1743	4340	1238	2323	753	4655	877	1076	2103	601	625	205	399	503	1070	259	1169	218	206
ENSG00000076924	839	580	1274	1005	904	1082	911	1567	876	677	197	1058	798	226	1585	660	971	1351	980	1488	1314	555	1220	686	1761	878	1079	1646	1343	1719	1397	558	1407	687	892	900	661	707	1219	1283	986	1659	1618	3174	2301	2059	1968	446	1516
ENSG00000076928	3791	2844	3814	3627	2626	3179	1881	3171	1540	934	605	1284	2869	1605	15414	2252	1058	5664	1270	1233	3748	2116	670	2485	2759	3180	1798	1861	4325	1522	4659	2008	1810	2901	1585	3887	1601	1786	7647	1955	1708	1206	2605	6852	1891	2888	2183	1754	2950
ENSG00000076944	1360	695	2343	1220	1199	2721	807	1832	1306	995	672	40	902	371	3331	773	811	1484	1461	642	1726	953	1421	1028	1990	1678	1548	1166	781	1675	1327	559	1704	828	1183	1331	754	602	1313	1340	1655	2459	1707	2368	1270	3026	1225	560	2127
ENSG00000076984	463	730	858	745	996	1307	1191	2022	606	655	187	773	618	233	1476	620	697	1180	973	1073	1809	566	1073	649	1452	998	940	1445	1406	1372	1395	848	1616	526	918	1318	558	604	1312	807	869	1521	1424	1694	2948	1874	1570	882	959
ENSG00000077009	0	0	0	2	0	0	0	0	0	0	1	0	0	0	0	2	0	0	0	0	0	0	0	0	0	0	1	0	0	0	0	0	0	0	0	0	0	78	0	0	0	0	0	0	0	0	0	0	0
ENSG00000077044	505	515	748	746	676	1003	1404	1301	509	1576	257	1409	969	623	4923	530	827	5186	564	1057	748	508	309	822	958	2569	1061	805	2424	1544	613	668	401	1342	364	811	732	585	1255	572	203	1001	1277	2671	1809	3933	1228	373	2930
ENSG00000077063	34	17	2	0	9	3	663	0	132	2	8	4	1	167	127	6	0	1	14	21	12	240	0	0	5	2	99	4	876	13	0	21	30	0	3877	857	59	35	116	516	1061	0	0	874	499	365	501	0	3542
ENSG00000077080	0	0	0	0	0	0	0	0	0	0	0	0	0	0	0	0	0	0	0	0	0	0	0	0	0	0	1	0	146	0	0	476	0	35	1	0	0	6	0	0	0	0	0	0	598	0	0	0	0
ENSG00000077092	166	39	66	155	0	308	62	14	21	8	16	0	51	48	33	68	0	0	37	100	10	7	0	154	6	1	2	216	8	0	0	1	524	1	5	67	648	37	24	94	8	0	3	0	22	0	19	0	0
ENSG00000077097	2242	1122	1168	2501	1181	2122	1198	3720	923	1781	394	1629	1338	1753	6790	1504	3315	2569	766	1891	3936	1995	1590	2686	987	4681	5151	10779	8789	5292	1497	2763	6887	3527	2490	2530	3158	7670	4832	5134	1910	5657	2545	7556	6446	7002	11689	1125	5675
ENSG00000077147	9524	4561	4347	4629	4331	11722	7391	5587	3410	8977	3397	3135	9361	5930	18594	4193	4335	4123	4271	2369	12069	7952	1902	3691	1673	5346	6007	3775	9201	10359	5754	4812	14264	5615	22676	6990	5165	4114	6441	4656	3337	14445	6637	11053	7460	20746	6630	4931	18101
ENSG00000077150	757	1474	1811	786	1081	1050	1632	3850	538	548	893	2185	1392	274	1290	608	1388	1821	1333	576	2031	1562	268	3331	2688	771	2200	671	194	3987	675	340	838	1100	1600	1008	761	766	1493	1250	1676	3594	611	786	506	2730	2049	2544	494
ENSG00000077152	198	314	461	585	457	308	300	540	166	276	111	350	225	184	628	260	389	523	314	559	1419	133	418	424	437	613	422	590	2570	221	237	334	303	591	131	550	545	1681	1477	152	534	1502	755	726	1636	1119	585	607	745
ENSG00000077157	1108	580	306	575	314	406	472	751	290	366	84	311	655	330	2723	2747	814	2012	173	293	11370	427	186	187	166	363	752	623	1984	1069	336	699	1170	667	621	715	165	1402	514	499	297	1973	549	993	2358	1354	729	604	2232
ENSG00000077232	3222	3184	293	2056	3668	1415	7103	3094	4621	1770	2126	4594	7751	6985	5302	2415	1553	1751	2394	3203	2331	4759	1094	1874	3383	4062	5323	5403	10966	4146	2365	2999	5142	1486	10396	8915	3739	2900	6281	4793	3571	10221	6981	3957	20721	6338	4971	3039	4954
ENSG00000077235	1171	646	2718	2184	1174	1348	2205	2974	1350	807	470	2545	747	1067	3568	2480	2098	1031	806	1433	2946	1573	1976	1012	1521	2542	2399	3347	6094	2101	2198	2899	2012	2235	1467	1411	2339	3949	1879	4576	1206	4845	4214	2413	5217	3230	3972	542	1548
ENSG00000077238	1338	915	3538	1256	1802	1894	1212	2395	1313	631	803	2019	1233	284	3493	3105	2125	1621	788	0	3451	1390	12	438	1201	730	814	96	394	1464	681	2814	2226	1865	2621	1492	2786	11	927	391	738	5538	1333	1611	3	3838	233	874	1238
ENSG00000077254	1057	559	859	774	1034	564	2143	781	303	968	282	1684	1292	928	2188	901	845	887	510	471	845	1347	200	601	522	1896	1110	1928	2512	2084	633	1084	2874	827	2641	723	1371	1609	905	1236	644	2268	928	1176	4053	2722	3571	616	1490
ENSG00000077264	3	46	5	1	0	3	143	10	204	0	52	0	1	1	0	1	2	0	22	0	0	0	187	70	39	0	71	247	355	2	274	2855	2	18	0	0	0	0	30	0	0	0	247	0	1142	0	3	0	0
ENSG00000077274	93	28	34	30	0	0	2261	0	2665	47	15	0	1	1596	14	0	1776	0	6	0	198	1	0	456	190	39	201	6993	67	10	46	0	129	0	545	1111	0	1	959	338	68	1	0	1627	0	0	56	0	4
ENSG00000077279	11	3	0	0	0	0	17	0	33	1	0	1	1	0	7	0	26	0	0	0	11	0	0	0	0	0	1	1453	4	0	33	0	5	0	7	24	0	1	8	139	0	0	0	16	5733	0	0	0	0
ENSG00000077312	988	1595	1878	2140	864	1102	680	2640	549	856	411	1135	715	383	2667	714	1681	2135	784	2579	1462	733	1414	1656	1940	2136	1061	1809	3668	1299	1295	644	1541	1420	800	873	1261	1338	1586	1081	1485	1832	1668	4400	2077	3176	2761	1478	2019
ENSG00000077327	35	0	0	3	1	0	175	3	0	0	0	63	0	141	1	0	1	0	0	183	1	0	78	2	0	5	115	5	201	2	147	3	29	2	1	58	2	12	0	4	1	0	2	2	1398	1	668	0	0
ENSG00000077348	430	279	320	737	111	380	342	868	185	216	43	297	163	137	1172	272	378	474	288	242	522	263	348	348	681	1420	207	240	2511	398	478	97	735	752	278	178	509	251	221	116	326	715	274	1961	480	1035	648	694	974
ENSG00000077380	1850	2775	1028	2056	2820	2423	2589	5057	2099	2021	1334	1177	2358	1106	6358	1859	1561	1801	1809	2040	3459	2042	436	1015	3257	1781	1917	3129	4281	2031	1445	1199	3082	943	4362	8108	2730	2664	5016	2641	2167	5184	5183	2309	4765	3595	2373	1933	2260
ENSG00000077420	0	31	433	99	1226	0	37	0	0	3	6	0	99	0	0	0	3	0	0	0	0	166	0	3	1	0	0	0	148	0	0	10	153	2	14	46	19	0	0	0	0	0	0	0	0	0	1	0	0
ENSG00000077454	368	412	595	500	301	608	345	849	908	250	134	369	457	424	1757	588	133	1221	374	360	523	227	180	393	273	348	588	832	652	912	382	677	901	256	639	1527	170	686	605	400	237	1937	421	498	769	1329	2211	152	436
ENSG00000077458	488	364	374	710	413	189	497	409	400	260	131	415	536	316	664	649	579	871	215	400	600	582	73	513	74	610	531	1417	1449	793	421	486	1061	288	654	1357	535	536	989	418	357	499	749	1585	1773	1227	586	765	805
ENSG00000077463	210	283	663	449	573	738	453	762	288	431	205	190	308	88	1157	426	351	790	490	363	483	341	480	377	741	560	330	373	604	475	374	296	566	408	312	450	399	157	411	370	420	506	461	1028	808	2643	368	574	616
ENSG00000077498	0	0	0	0	0	0	0	0	0	0	0	0	0	0	0	0	0	0	0	0	0	0	0	0	0	0	0	0	0	0	0	0	0	0	0	5	0	0	0	0	0	0	0	0	0	1	0	0	0
ENSG00000077514	362	310	1419	840	1007	1084	401	427	418	999	95	1031	421	1360	1462	525	1082	346	282	2489	686	510	225	1598	329	725	481	688	1453	483	463	372	1539	607	632	774	784	829	890	406	220	1085	1216	1639	1837	1888	1469	483	1080
ENSG00000077522	0	1	1	4	0	0	0	0	0	0	6	14	0	0	0	0	0	2	0	0	0	2	278	0	0	0	1	0	27	0	35	5	0	0	233	0	0	2	294	0	4	0	0	0	2	8	17	4	0
ENSG00000077549	3632	2885	10053	3177	4346	2919	1252	5078	3103	3054	2437	2881	2233	2070	7002	3618	2761	3229	3135	2234	3834	3418	1895	2304	2689	5540	3032	4473	6965	4365	1911	2278	2492	2086	2611	1838	3419	3728	2025	3431	3490	3388	5465	4741	11597	8925	3979	4355	5934
ENSG00000077585	115	169	295	52	341	258	814	96	228	82	119	496	512	234	358	332	34	116	34	4	607	172	370	11	123	282	160	79	283	279	96	615	615	259	1056	1088	10	187	1264	60	353	46	2	203	236	60	66	329	281
ENSG00000077616	0	2	0	164	0	0	1	2	0	0	0	0	1	0	0	0	0	0	0	0	0	0	0	0	0	2	0	0	104	0	0	9	0	5	0	56	0	16	122	0	0	0	0	0	0	0	135	0	0
ENSG00000077684	341	627	2506	594	734	833	2618	409	945	332	101	653	467	1728	627	231	633	833	725	823	445	958	462	2234	794	1421	658	946	1654	1114	804	3391	694	653	872	2616	246	1578	1540	624	891	729	1445	539	4004	903	2244	534	665
ENSG00000077713	465	244	326	248	712	1219	758	689	380	173	136	561	597	63	1746	109	859	117	341	48	548	366	129	475	486	400	154	134	200	250	226	206	346	333	655	308	782	121	422	136	216	3325	2599	1665	1	2596	176	852	624
ENSG00000077721	675	716	958	529	1471	2782	1453	1360	890	807	579	893	1010	523	3975	1505	1224	1057	717	666	1929	697	446	879	785	2149	1277	1428	1484	1473	648	610	1131	728	1771	2005	1228	1004	1348	959	825	8266	3507	2320	1380	3386	1074	1749	1621
ENSG00000077782	0	33	2	177	37	8	2113	437	53	0	47	2020	93	0	2	12	4	0	81	5279	140	192	14371	0	30	2	3702	10346	774	0	564	2733	14	6	647	1126	122	7571	12040	9003	571	14	2183	1	1115	0	526	6	0
ENSG00000077800	0	0	0	0	0	0	0	0	0	0	0	0	0	0	0	0	0	0	0	0	0	0	1	0	0	0	0	1	3	0	0	1	0	10	0	3	1	2	6	2	3	0	0	0	0	0	5	4	0
ENSG00000077935	4	0	457	1	0	0	0	0	4	0	0	281	0	1	1	12	1	3	90	0	6	31	58	0	0	1	35	8	2	5	24	22	75	13	0	680	0	1	451	15	5	180	4	6	10	1	357	0	0
ENSG00000077942	7	77	1540	7791	17	7	200	1357	295	0	68	1835	287	14	3	478	0	6	8	0	1821	317	3	0	133	0	2701	7780	2456	0	149	1030	336	56	145	334	1063	1925	8799	10723	1084	39	2890	0	216	0	486	138	0
ENSG00000077943	0	0	0	0	0	0	2	1	0	0	0	2	0	0	0	0	0	0	0	0	0	0	1	0	0	0	0	0	33	0	0	2	0	3	0	0	0	0	1	0	0	0	0	0	29	0	0	0	0
ENSG00000077984	0	4	0	0	0	0	0	7	0	0	52	7	0	76	0	0	0	0	0	0	0	0	0	0	0	0	18	9	0	0	0	0	0	0	2	0	0	0	0	20	0	553	0	8	0	3	5	0	0
ENSG00000078018	42	212	9	11	132	290	5303	31	219	3	109	152	33	76	0	173	69	26	48	6	11	459	6	1	27	58	139	1287	539	230	1	1639	34	4	558	229	1362	1526	1171	2432	1401	81	449	10	11677	124	314	182	4
ENSG00000078043	77	115	263	96	333	520	692	380	314	136	77	896	157	808	988	126	105	543	124	354	513	205	262	284	145	606	1444	1147	860	849	362	1834	398	192	407	425	292	1364	714	1269	1267	58	464	826	2242	798	1154	543	1819
ENSG00000078053	0	0	0	0	0	0	139	0	2	0	0	2	0	0	0	2	0	0	0	0	0	0	0	0	0	0	1	28	0	0	0	16	0	13	5	0	0	0	0	0	0	0	4	0	1411	0	16	12	0
ENSG00000078061	692	369	4093	683	760	1752	930	1834	1035	831	409	863	808	630	3008	1525	1428	1072	845	756	2139	625	1006	792	798	1347	870	1080	931	1551	1618	836	1375	1958	541	1067	913	4471	1330	650	575	1531	2195	4360	1384	3351	1341	1841	1512
ENSG00000078070	527	205	2640	494	337	498	298	724	559	247	108	1172	583	707	821	567	409	304	239	299	690	913	182	560	696	1357	868	590	1075	1071	224	380	1122	691	297	652	1172	575	356	387	467	1496	854	1736	984	1210	1997	269	917
ENSG00000078081	112	106	28	0	90	11	82	34	219	6	21	92	114	5	16	38	205	18	260	4	39	138	6	16	20	405	144	2	161	1673	17	27	150	47	144	20	165	30	36	34	13	207	1188	74	383	2472	518	1263	59
ENSG00000078098	0	38	2	9	3	3	1	91	3	1	5	309	3	2	3	3	602	6	5	0	2	0	0	2	3	1	11	297	5	4	0	10	1	5	2	118	90	34	0	4	0	20	373	3	0	3	0	244	2
ENSG00000078114	339	320	4	1	1437	228	540	2271	24	0	251	193	575	715	3286	1567	1	7	457	2583	1458	16	0	63	214	20	55	120	4592	134	974	27	3311	58	1902	733	670	104	167	405	224	16367	2170	3569	2869	2384	506	388	3843
ENSG00000078124	472	608	1517	850	656	1524	243	1112	577	505	465	975	802	273	1203	1399	918	391	303	1454	739	427	352	760	303	976	798	1406	952	523	743	363	765	283	695	885	1044	620	1407	746	601	955	516	994	648	1468	238	1227	967
ENSG00000078140	1130	968	921	1881	2659	2454	2453	2411	2134	1775	499	1599	3023	1123	3635	2209	1497	1260	1661	1655	2827	1836	1026	1215	1205	4414	1887	3141	8080	2939	2051	1752	3915	1772	2647	2495	4499	1756	2898	2112	1241	4838	3625	3112	6469	7126	2272	3473	3449
ENSG00000078142	198	114	271	234	377	519	1561	388	171	194	68	413	298	370	1635	194	139	406	170	270	656	419	317	196	203	410	619	1021	2273	1063	455	696	1397	189	775	989	392	878	748	547	350	412	666	873	2947	1504	669	363	759
ENSG00000078177	153	138	34	512	331	229	633	314	295	100	43	510	487	200	551	413	126	242	136	506	306	378	191	308	93	527	617	1584	3294	683	2220	847	446	311	206	694	569	564	805	571	135	266	370	298	4763	1152	1274	315	654
ENSG00000078237	191	256	85	240	596	103	545	943	521	257	225	425	459	233	1191	118	328	229	313	92	716	76	66	307	158	750	278	168	967	514	58	160	585	219	166	430	600	129	813	282	193	3351	322	916	114	824	89	605	902
ENSG00000078246	374	356	500	488	389	108	899	1768	498	197	129	1041	334	401	861	152	401	467	532	325	608	317	620	524	836	598	933	868	1864	858	634	732	963	550	852	844	339	809	1522	910	660	1938	1507	1018	645	1221	2516	804	668
ENSG00000078269	991	813	486	783	413	647	793	955	938	344	286	178	820	373	2206	1534	1905	2524	965	191	1832	855	695	344	310	586	812	523	2526	2813	617	1652	943	614	1642	1292	958	545	1168	915	477	810	2498	2168	2197	3031	703	445	1675
ENSG00000078295	0	0	0	0	0	0	0	2	6	0	0	1	1	1	0	0	0	0	0	0	0	0	2	1	4	2	0	3	36	0	5	4094	0	0	0	0	0	0	3	0	0	0	0	2	1098	2	8	1	0
ENSG00000078304	1895	1605	1884	1549	3146	2092	1365	5603	1186	1304	571	3574	1714	1662	3992	2772	1868	2494	1520	2096	3678	1105	797	1175	977	1485	2037	2969	3847	3150	1341	1132	1846	1417	2036	3371	2694	2524	2696	2833	1825	2818	1431	7834	4871	4721	3248	2784	4062
ENSG00000078319	39	77	184	76	38	87	81	76	113	34	24	123	64	31	109	59	117	85	39	43	126	26	17	96	66	77	82	94	256	127	67	131	94	93	207	154	131	80	74	92	49	288	120	204	46	240	269	71	118
ENSG00000078328	0	0	0	0	0	0	0	0	1	0	0	0	0	0	0	0	0	0	0	0	0	0	125	0	0	0	0	0	17	0	0	0	0	263	0	0	0	0	0	0	1	0	0	0	48	0	1	4	0
ENSG00000078369	5304	2537	8707	3712	7126	15241	4813	8834	4566	4776	641	7791	4290	4506	10909	3961	4161	2915	7676	4694	4924	6290	3224	3403	3035	8360	7515	10120	31337	8976	4543	9332	16922	5996	6788	3362	8338	13425	5053	7538	4790	17498	12212	9844	30198	15591	10561	10488	7457
ENSG00000078399	26	149	0	77	4	58	21	4	19	0	14	641	27	34	190	7	53	123	8	0	0	30	85	0	18	142	0	2004	162	421	28	203	40	76	13	15	15	3848	0	100	1565	0	204	1105	13	2449	0	14	1048
ENSG00000078401	323	843	12	446	650	34	406	200	265	144	165	1	70	89	1073	13	137	457	454	1	10	828	4	36	230	9	319	70	76	1019	12	41	805	27	3945	2818	564	182	189	238	399	1043	310	75	26	1008	64	66	785
ENSG00000078403	486	553	273	689	433	408	1102	960	222	287	244	1257	323	341	890	580	633	777	533	749	950	405	507	535	201	944	363	606	1858	950	1071	1297	1199	571	893	1053	568	412	762	433	315	7192	1076	934	1137	2160	2209	1027	676
ENSG00000078487	28	45	323	26	21	57	38	100	112	6	20	146	9	28	35	77	21	19	121	18	64	35	116	20	37	6	64	78	381	96	33	82	84	76	99	244	114	211	35	98	67	354	303	118	197	62	286	32	54
ENSG00000078549	0	0	0	0	0	0	7	5	1	0	0	13	1	0	1	0	1	0	0	0	4	0	0	1	0	0	1	295	5	0	0	1	0	0	0	1	0	4	1	16	31	0	0	0	6	0	79	0	0
ENSG00000078579	1	96	0	5	0	0	0	0	0	0	55	1769	6	28	0	0	0	0	6	850	0	0	3	0	2	0	169	164	522	0	0	0	0	0	0	0	0	0	9	396	0	0	0	0	0	0	0	0	0
ENSG00000078589	0	0	0	0	0	0	0	0	0	0	0	0	0	0	0	0	0	0	0	0	0	0	0	0	0	0	0	0	1	0	0	1	0	0	0	0	0	0	0	0	0	0	0	0	0	0	0	0	0
ENSG00000078596	37	23	0	100	0	6	7	0	605	167	1	1	2	0	0	0	547	13	160	0	10	412	0	51823	122	22	3	0	131	0	5882	1827	0	454	298	25832	1	0	459	8	2	0	0	2	0	6	32	0	10
ENSG00000078618	1708	1042	3566	1895	3088	1138	4366	2850	3339	1525	700	5381	4626	1449	4167	2810	2357	1652	1648	1420	2998	2763	761	1594	2984	2816	3655	3206	5153	2326	2287	3486	5777	2820	4209	1552	4110	2526	1255	2443	1805	14436	3602	4249	5159	8379	5334	2725	3451
ENSG00000078668	1013	1188	2139	1183	2178	1048	1681	1783	1235	1472	648	6155	3114	935	2506	857	2140	1738	1674	2008	3054	1437	1476	2368	1599	4011	1806	2308	2524	3042	1274	1131	1067	1817	2087	1551	5648	2282	2091	1690	1349	1691	4448	4918	3046	6759	4593	3747	3266
ENSG00000078674	1378	1106	975	1635	2366	841	3441	1554	927	1377	269	6015	1122	1323	2814	633	3356	2071	683	2275	3876	1519	803	2040	1023	2338	3395	6241	3269	6649	2963	3788	1763	1458	2126	4201	738	4079	3849	3599	1503	2540	2049	1603	11507	5393	10694	637	3765
ENSG00000078687	81	110	484	340	307	223	651	242	255	135	83	1355	242	379	698	138	231	412	187	123	499	127	139	489	420	467	358	161	1834	558	186	1112	531	179	469	351	25	807	744	251	297	92	1	699	1618	830	1104	136	242
ENSG00000078699	587	582	985	913	404	691	743	2418	549	345	148	1405	818	483	1859	847	401	791	241	693	818	990	605	513	514	609	1400	2249	3764	875	763	2407	905	1815	720	698	570	1628	842	1364	652	867	1072	1176	25279	1002	1874	537	650
ENSG00000078725	1	0	0	0	2	4	3	3	1	0	0	1	0	0	0	0	0	0	0	0	0	1	1	0	2	0	0	0	368	0	0	3	5	66	0	0	1	0	0	0	0	2	0	1	11	0	4	3	2
ENSG00000078747	1030	485	578	1142	973	874	897	3679	655	437	249	999	846	486	2010	1910	995	532	694	811	2365	1183	281	620	373	1024	928	1108	5859	1483	1065	788	1269	632	1293	986	1224	889	1070	919	641	2070	1602	1539	1164	1920	1675	2940	807
ENSG00000078795	0	0	0	0	0	0	2	3	0	0	0	7	0	0	1	0	0	0	0	0	0	0	0	0	0	2	0	1	3	1	0	1	0	0	2	2	0	0	2	2	0	0	0	1	0	2	3	0	0
ENSG00000078804	909	480	340	476	685	677	640	2348	888	433	338	734	1651	950	2357	541	109	763	278	981	1243	602	55	86	315	467	396	614	3136	451	1057	775	593	390	605	504	134	724	491	812	399	347	753	72	2925	1637	472	242	302
ENSG00000078808	3394	1439	8299	3179	4309	10587	2085	5117	3570	2503	2380	3948	3065	3786	6288	1823	2844	2780	4045	2474	3139	3090	4793	3559	3815	4721	4139	2697	13347	7286	2775	4352	12371	5282	2942	1865	3941	3741	2080	2761	4120	8425	5268	5519	4612	8504	4826	5100	5181
ENSG00000078814	18	15	45	24	4	38	3	29	18	12	0	27	18	7	300	6	1	81	0	2526	37	26	54	53	17	13	557	108	4828	23	25	69	110	114	10	13	2	18	26	1390	17	3	39	41	121	28	47	0	63
ENSG00000078898	0	0	2	127	0	0	0	24	0	0	4	0	24	0	0	0	0	0	0	0	0	0	0	0	0	0	1	3	76	0	0	60	0	157	0	0	6	0	41	2	2	0	0	0	0	0	0	0	0
ENSG00000078900	56	141	5	0	263	230	32	279	118	23	3	29	43	46	251	294	0	462	110	0	332	22	155	6	39	189	180	392	1585	188	53	333	426	25	97	104	325	503	97	303	172	13	483	194	6833	18	283	14	105
ENSG00000078902	1426	390	1411	1147	999	2783	2035	2486	1270	894	563	635	1148	785	2574	1900	668	1249	561	997	2072	906	487	899	1525	1793	885	964	3651	2175	1827	3820	1070	383	1631	1810	2203	1489	2604	1278	703	2303	1524	1243	1573	2973	797	707	1077
ENSG00000078967	233	303	448	176	103	221	441	472	171	195	89	649	268	125	523	185	229	235	181	133	156	132	245	193	97	234	415	420	1275	239	134	609	422	511	746	437	188	355	247	147	307	1469	245	747	310	1409	825	386	261
ENSG00000079101	1	0	4	0	7	0	4	2	26	0	1	0	26	16	0	0	0	0	0	0	0	3	27	0	3	0	295	418	9	2	2	158	8	7	40	25	0	249	75	96	31	4	3	4	207	0	82	0	1
ENSG00000079102	1	3	0	3	9	8	10	2	8	4	8	3	1	0	2	1	0	2	2	0	0	1	0	2	0	0	0	0	167	1	2	1	1	25	4	1	0	1	1	0	3	2	56	2	1705	0	2	0	0
ENSG00000079112	8252	1079	1444	10091	5268	17554	3417	6	2615	11629	1292	0	10510	25	35873	0	4098	8326	51	0	771	1176	0	1360	73	405	0	0	7162	20116	354	1007	636	9889	1716	1541	0	0	38	0	10	0	0	14566	0	35460	0	0	23795
ENSG00000079134	299	748	1151	883	337	233	781	684	313	299	379	1089	897	301	1064	862	472	1189	218	522	446	364	1178	512	342	616	838	1516	551	694	458	1194	813	581	470	912	378	888	1069	801	894	1864	701	1614	3749	1393	2412	931	1027
ENSG00000079150	18	88	0	177	101	71	194	57	87	47	8	200	36	106	99	79	31	44	34	196	1	53	51	63	42	74	218	285	593	121	115	94	83	221	29	362	168	85	315	76	98	143	261	130	335	109	60	36	125
ENSG00000079156	1	6	5	23	13	19	214	31	11	5	20	120	4	0	0	1	1	0	4	149	89	2	1	1	24	4	192	79	1778	10	1	566	3	418	26	0	63	92	110	82	0	8	6	7	320	36	17	652	7
ENSG00000079215	1	0	0	386	15	0	0	226	1	0	1	2	10	0	1	580	423	66	7	4	811	2	0	0	19	17	395	812	3	958	2	0	67	0	0	0	525	3975	0	1811	387	0	0	4	0	0	2809	985	2
ENSG00000079246	4740	3912	2005	7440	6201	3926	6898	8386	5250	4156	1582	4123	6208	2913	12129	5598	6663	3057	4876	6771	9701	6993	3270	3699	3402	7461	6434	12313	24388	7722	8276	4194	9618	2838	9429	18655	10617	7417	16655	5795	4115	14992	9167	8774	17778	15515	8266	6346	11488
ENSG00000079257	107	175	142	38	144	194	143	23	340	74	70	20	178	94	259	96	418	145	40	0	252	171	40	0	177	260	82	5	4	370	111	124	310	79	99	304	0	92	151	49	116	419	77	207	57	690	431	294	291
ENSG00000079263	9	0	23	10	2	3	1	5	11	4	2	4	3	56	10	8	17	6	11	1	4	49	2	8	0	5	4	13	12	11	2	10	2	10	4	0	6	1	0	3	4	3	10	18	3	15	5	3	10
ENSG00000079277	410	347	811	622	464	293	896	823	674	328	459	573	631	263	946	643	325	601	462	332	391	397	3431	334	911	890	875	696	599	608	1994	1265	928	456	376	274	1027	360	183	796	706	2764	526	479	313	2643	1269	1281	652
ENSG00000079308	73	55	171	483	18	7	3593	771	3723	0	66	72	27	191	722	64	19	3	11	80	249	330	2786	3	16	0	1672	1593	161	87	4464	8	3971	7	1864	5594	555	678	413	489	73	51	162	32	539	16	7584	174	43
ENSG00000079313	492	507	742	778	972	761	991	1701	707	578	216	868	548	184	1529	661	1021	1904	1182	783	1497	596	895	581	1206	859	948	984	1906	1386	2257	558	1535	567	907	790	662	977	1705	786	990	1763	1873	1878	1651	2623	1160	725	991
ENSG00000079332	1218	1192	1696	1465	1253	1993	2273	2572	2112	1150	679	1713	1108	1095	2191	1212	2427	1480	1243	1496	2050	971	1095	1917	2646	2160	1855	2790	2510	3348	1312	816	2570	893	3561	1919	1346	3923	1828	1655	1285	5682	3031	2013	3099	5240	3917	2066	2465
ENSG00000079335	65	60	97	125	132	60	123	70	84	68	6	510	56	84	103	103	220	156	118	65	85	178	2	204	90	208	106	297	574	125	184	140	46	127	134	22	70	202	73	269	95	264	18	143	286	1031	142	84	150
ENSG00000079337	758	336	877	95	128	654	31	558	178	89	212	27	603	77	701	1196	139	594	462	47	1564	1777	14	12	68	93	658	2006	239	320	28	38	189	285	513	87	211	596	726	2496	2466	30	1163	198	3	91	2145	183	126
ENSG00000079385	2934	480	62	782	3736	2453	566	804	887	1199	486	0	6724	1829	13961	2200	2023	1202	531	8	4649	727	0	20	1626	498	3633	843	6250	644	305	593	572	284	391	856	68	0	660	136	218	3	94	5802	475	5136	49	62	1062
ENSG00000079387	271	175	267	272	470	280	754	238	279	222	87	1226	429	169	793	566	539	192	342	262	1083	484	225	447	70	480	594	1109	2324	530	617	494	293	490	686	342	218	542	854	359	254	665	1042	778	1830	886	1105	526	575
ENSG00000079393	0	2	0	12	0	0	22	0	6	0	0	7	0	0	0	16	0	0	1	0	40	3	0	0	1	0	1	1	1	2	1	29	0	0	3	0	2	0	1	1	2	0	22	0	0	0	6	10	0
ENSG00000079432	2057	556	1614	1692	1328	1982	2762	4414	1563	831	240	1928	1554	1136	4895	3068	1241	1341	1372	1050	3912	2514	831	1386	1075	2806	2348	5598	6077	2940	2869	3001	2348	1043	2372	1877	2076	3942	2774	3102	1584	1996	1700	2611	8015	2780	3309	1516	1128
ENSG00000079435	241	57	134	172	25	101	0	138	59	36	20	4	51	8	453	167	33	100	105	0	74	92	12	58	86	626	106	76	588	62	146	131	82	158	4	0	15	8	190	31	3	67	72	413	804	176	73	68	296
ENSG00000079459	4297	2986	2319	2532	8099	2182	2351	2393	2514	2708	938	2151	2561	2090	3920	678	3606	2403	1107	4835	8813	1513	662	8347	8511	3185	3141	4347	977	6335	2189	1267	3220	7533	1614	4673	2052	2537	4926	2290	2763	6404	1735	4690	1708	11883	2512	2810	13574
ENSG00000079462	626	579	1295	2033	297	573	604	1320	232	302	218	742	326	252	1757	571	372	1426	744	804	612	523	860	1189	797	1942	744	1899	3061	526	1009	620	694	818	573	1080	438	1167	1178	800	1585	1208	885	2953	2326	1315	698	908	1285
ENSG00000079482	239	104	237	177	181	357	226	277	263	80	55	273	177	210	873	230	59	100	80	80	345	388	53	148	55	146	388	1626	360	271	174	178	203	220	273	360	68	498	310	366	250	3101	433	372	393	536	410	239	488
ENSG00000079557	2	0	0	0	3	0	4	0	0	0	0	0	0	0	0	0	0	0	0	0	0	10	0	95	0	0	0	0	0	0	0	1	0	0	0	39	1	0	4	0	0	0	0	0	1	0	0	0	0
ENSG00000079616	810	755	3426	2732	918	1274	649	2267	716	746	287	1204	340	365	2459	1012	2077	2018	617	2176	1345	743	949	1103	1903	1733	1210	2684	3343	1455	1514	1366	1349	1385	369	909	1683	3809	2101	810	976	4090	1938	2234	4429	4095	4092	677	1888
ENSG00000079689	6	4	121	412	0	101	1344	0	10	4	0	0	0	3	29	0	0	4	2	0	0	1481	3	1	0	0	1	0	3903	0	304	645	6	438	66	31	0	0	0	0	0	0	0	0	3522	0	0	0	0
ENSG00000079691	1389	617	735	1098	2217	536	1895	854	676	2028	165	203	1166	584	2793	432	2563	1039	402	733	2305	1393	125	1871	882	2330	770	1552	6163	4506	487	1098	1082	971	1704	3204	1147	1142	670	1123	842	3165	527	936	1980	3132	1598	457	1528
ENSG00000079739	1552	241	2388	647	659	599	3383	1718	1415	647	82	2217	2253	1606	1732	1867	876	249	1217	338	1442	1894	195	136	967	1823	2404	1161	354	2161	996	964	3084	297	2012	426	2274	806	367	1109	507	6828	2036	715	841	4422	1092	1405	7841
ENSG00000079785	2001	1389	985	2594	2231	2013	2407	4348	2037	2004	804	2760	2537	1223	5288	721	3135	1561	1408	2066	4171	1704	1233	1529	1687	3372	1829	3209	176000	3271	2415	1722	2964	2357	3822	3929	4328	1930	1863	2045	1322	5099	1920	5434	4617	6960	5175	2675	4334
ENSG00000079805	13836	2915	2700	2511	4924	5177	3252	6058	6279	6237	1069	2041	3141	1558	19785	1825	5145	15958	3300	3498	11084	4506	2466	2004	5209	9739	3456	4012	2950	22096	4773	2021	16514	4050	3508	3365	2197	2465	3100	5069	3389	8578	2701	7557	5421	24241	4111	2622	9623
ENSG00000079819	469	629	129	1621	677	1458	468	325	829	879	768	865	809	7	8007	33	4255	104	700	766	91	1349	128	554	612	677	869	1332	5209	2103	1097	207	267	317	1278	1179	402	698	3306	568	135	75	56	5844	0	18797	1848	122	8481
ENSG00000079841	0	0	0	0	0	0	0	0	0	0	4	0	0	0	0	8	1	0	39	5	0	4	0	0	0	0	0	0	16	0	0	737	11	0	44	16	0	0	32	0	0	0	0	0	0	0	9	0	0
ENSG00000079931	126	101	0	0	6	0	0	24	2	0	3	53	45	0	0	0	6	2	97	2	1	72	7	0	219	0	4557	5498	51	1	82	408	10	0	61	23	79	45	748	3693	14	0	0	0	0	20	25	5	0
ENSG00000079950	1697	1268	810	1348	1571	2652	1687	1568	1106	1142	486	354	1101	516	2289	721	1486	2167	818	257	1120	1790	252	2089	2303	3003	990	1308	2674	2926	860	620	2069	267	3794	3618	770	1131	1760	1185	659	2419	994	1367	1038	2546	1542	514	1803
ENSG00000079974	164	199	200	323	164	145	234	935	190	135	42	362	145	261	650	161	382	395	268	124	253	469	162	251	186	336	490	1025	1792	435	259	462	614	299	640	412	437	592	905	796	504	218	874	606	734	926	823	272	435
ENSG00000079999	1304	550	746	701	1656	1141	1268	2060	1401	932	329	1322	1049	346	2229	1078	1218	1344	1014	990	3248	1200	1039	1123	2112	1739	1441	1621	1631	2566	1734	1336	2152	1776	1100	1507	1837	2486	1799	1016	1046	2503	2070	2838	2782	4472	2442	1678	2115
ENSG00000080007	0	152	0	0	239	0	0	0	0	0	48	115	0	58	0	0	72	0	196	0	0	148	98	0	0	144	0	0	274	0	115	116	0	0	0	0	0	0	5	0	383	0	247	389	0	0	0	0	0
ENSG00000080031	3471	506	3218	480	1982	3610	358	888	798	2631	335	146	3452	360	4782	895	1825	518	454	56	2208	1604	150	576	785	4062	151	0	54	4254	638	485	2969	181	1217	1282	95	4	37	8	10	2931	362	282	991	4122	1	215	1785
ENSG00000080166	0	0	0	0	0	1	2	2	0	0	0	28	0	24	0	0	0	0	0	0	2	0	1	0	1	0	12	24	422	3	2	5	0	1	9	19	0	2	0	29	5	2	17	20	17	0	5	0	0
ENSG00000080189	972	848	2324	1753	914	985	892	3782	629	652	431	1169	1893	431	1933	1175	990	1077	782	1048	1339	1252	788	645	1183	950	926	872	8788	1386	1081	1098	1462	1448	1352	673	1046	728	439	680	910	2080	2079	2448	1269	2084	2415	747	923
ENSG00000080200	697	410	3	114	489	270	476	719	900	247	56	32	539	358	954	814	1387	610	305	2	2229	356	96	234	68	957	174	22	2633	1459	536	516	831	132	1033	73	1230	655	361	1137	27	1556	1288	913	3717	2576	861	1295	837
ENSG00000080224	0	0	0	4	0	0	230	0	0	0	0	158	15	0	0	0	0	0	2	0	9	4	0	0	0	0	4	0	201	0	59	1	0	0	31	252	4	387	19	48	0	0	0	0	0	0	99	1	0
ENSG00000080293	34	92	12	27	0	0	7	0	240	0	1	0	1	0	0	0	13	0	86	4	0	1868	66	0	1	0	3	0	8	0	51	0	87	2	388	3275	0	0	0	1	7	0	0	0	41	0	0	0	0
ENSG00000080298	135	222	45	333	133	103	267	104	90	233	109	475	158	102	342	33	144	257	175	113	213	175	42	204	46	470	561	730	935	613	201	2003	925	234	638	520	30	1839	876	676	458	200	1291	1225	3891	278	1401	78	553
ENSG00000080345	1396	925	364	1328	2204	849	4197	2219	1539	597	216	3328	2291	945	3752	1573	3133	825	985	1604	2675	1846	794	758	1163	2137	1917	3783	7324	2273	2721	2378	1434	1057	4517	5756	2595	2199	3603	1164	899	3189	3595	2371	7419	6751	8978	2147	1621
ENSG00000080371	985	767	862	1129	1880	1266	1802	1369	1328	649	631	1193	1231	705	2876	1726	1214	1015	1246	543	4328	1006	604	1072	877	1809	969	1518	3587	2129	719	1088	1807	949	2639	1606	1083	1720	1564	1111	753	1820	2101	2527	2564	3598	828	1778	1664
ENSG00000080493	919	429	258	673	136	803	3727	2	694	1450	53	0	1015	865	4	2	1440	509	201	0	3	4245	15	2813	593	7595	4	1	160	1242	1961	8	744	197	1680	5105	482	220	3362	4	22	0	6	11	298	4858	30	2	49
ENSG00000080503	697	304	153	179	1362	1359	288	773	510	1107	115	48	799	530	2523	583	155	1030	576	648	1831	861	326	661	259	2357	2674	1179	706	2489	884	1320	4036	1321	1942	1271	481	1332	1345	526	831	4157	2723	4418	1431	2629	675	1719	1667
ENSG00000080511	0	0	0	0	0	0	1	0	0	3	0	0	0	0	0	0	0	0	0	0	0	0	0	0	0	0	0	0	0	0	2	0	0	0	0	0	0	0	0	0	0	0	0	0	0	0	0	0	0
ENSG00000080546	176	463	645	251	424	334	476	380	243	176	88	260	392	826	1915	306	112	368	55	80	686	218	462	416	61	523	617	404	1076	788	503	353	660	293	500	478	227	123	505	292	236	1038	160	3141	816	604	389	154	1479
ENSG00000080561	2	17	43	8	24	4	232	117	91	0	20	1	86	40	204	416	82	24	60	35	139	70	26	35	56	0	25	136	42	116	135	43	4	17	135	22	122	45	102	137	18	245	389	90	73	221	20	64	1
ENSG00000080572	0	0	0	0	0	0	0	0	2	0	0	0	0	0	0	0	0	0	3	0	0	0	0	0	0	4	0	0	2	1	0	0	1	0	3	0	0	10	0	0	0	0	10	0	2	0	19	0	0
ENSG00000080573	25	0	262	7	12	31	314	58	44	13	1	3	19	0	239	0	32	17	4	0	2330	10	8	4	2138	58	1	4	0	165	5449	39	573	10	1	9	5	10	0	40	1	0	0	11	0	12	0	13	12
ENSG00000080603	167	49	87	175	158	124	241	267	160	105	37	225	102	166	556	239	283	86	70	175	561	297	103	104	73	202	307	581	697	365	301	319	291	274	200	143	238	434	234	254	104	346	257	690	725	681	562	52	134
ENSG00000080608	446	387	289	818	573	676	357	832	306	900	150	624	471	140	1183	206	1060	479	612	374	914	306	165	561	392	747	587	940	439	1025	331	288	1236	657	767	829	770	536	868	674	371	1751	3838	5320	944	2391	895	2479	1508
ENSG00000080618	0	0	0	0	0	0	195	0	0	0	7	2	4	0	0	0	0	0	0	3	0	19	0	0	0	0	12	2	283	2	2031	28	0	21	1	763	0	0	13	9	10	0	0	0	0	0	1	0	0
ENSG00000080644	0	0	0	0	0	11	0	2	1	0	14	254	0	0	0	10	0	1	0	68	26	0	0	0	5	0	99	504	92	1	0	262	0	0	4	0	0	0	0	143	0	0	0	0	203	10	7	2	2
ENSG00000080709	0	0	0	1	0	0	0	4	0	0	0	1	97	0	0	0	0	14	0	0	0	0	0	0	9	9	2	31	52	0	0	3	0	0	0	0	0	38	0	12	0	0	0	58	1	188	4	0	4
ENSG00000080802	309	290	404	473	414	317	900	457	224	243	128	557	179	192	916	306	424	315	276	246	874	354	112	379	114	574	469	672	1292	538	384	766	621	341	886	809	399	660	685	503	368	1518	646	621	521	1559	1535	595	474
ENSG00000080815	2037	1426	2218	1921	1600	3146	1328	2804	2338	1728	625	1348	1650	937	3586	1560	1519	1678	1138	703	2930	1641	343	1047	809	2804	1626	1927	1515	4074	690	989	1690	766	2681	2390	2128	1753	1457	1359	1238	4424	3851	2795	3149	6290	2305	1065	2911
ENSG00000080819	461	388	767	733	1087	474	736	858	363	355	171	515	364	579	1166	479	1303	881	275	155	2126	491	147	402	102	815	425	434	831	1173	297	277	616	528	744	477	789	308	563	393	212	1532	951	2266	632	1944	1053	785	1047
ENSG00000080822	672	774	630	634	683	705	1036	1604	614	338	349	1095	949	316	1204	1922	2462	974	391	552	2183	390	325	417	386	917	1116	1439	2133	1474	342	1133	1061	748	1440	1381	2271	1151	1218	872	770	1048	2756	1722	2181	1672	2629	1376	1389
ENSG00000080823	293	689	554	339	136	716	217	1667	434	213	110	298	231	329	1057	866	947	1268	934	63	156	177	131	134	108	692	124	398	1016	686	199	55	244	422	333	254	100	965	366	436	323	422	1028	350	1063	289	1200	390	166
ENSG00000080824	13222	44511	47089	54844	19264	50489	14940	68417	17605	32261	15121	38310	10788	12374	42418	21207	26374	30174	17546	20640	55836	15312	7548	21413	25041	41953	14243	28214	51505	38616	11530	34258	17209	30666	17578	35787	61278	21589	56038	13207	19221	33376	40492	67531	71267	58151	31595	91134	68043
ENSG00000080839	366	99	120	295	375	164	291	771	139	221	30	292	288	130	672	302	481	201	202	217	530	269	180	196	172	225	190	515	806	278	586	267	290	173	208	283	614	190	460	56	89	564	1060	810	879	929	754	355	431
ENSG00000080845	1082	1249	1685	2806	1653	1287	1997	7630	1500	430	776	1513	1345	834	4974	1311	1003	1181	1718	1988	2373	1380	1655	749	1132	729	1943	3135	4130	1229	1778	5016	1149	2697	2392	2316	1046	1886	1500	3186	2325	2099	2922	2077	5290	2759	1929	978	1456
ENSG00000080854	10	25	22	16	249	51	0	73	41	11	21	103	74	1655	151	13	9	13	5	0	40	0	0	25	28	95	0	4	466	4	168	168	70	51	0	23	0	0	168	0	38	29	0	34	1156	100	4	4	11
ENSG00000080910	0	0	0	0	0	0	0	0	0	0	0	0	0	0	0	0	0	0	0	0	0	0	0	0	0	0	0	0	0	0	0	0	0	0	0	0	0	0	0	0	0	0	0	0	0	0	0	0	0
ENSG00000080947	26	46	165	70	44	235	42	129	20	7	18	281	39	109	123	36	20	95	47	62	40	72	51	20	54	103	175	398	245	28	73	228	169	49	45	73	42	227	170	176	224	50	212	47	1255	114	281	26	30
ENSG00000080986	266	357	667	617	452	234	299	341	325	337	188	1012	649	156	804	511	359	484	239	492	399	261	543	501	234	565	444	755	630	334	406	733	471	392	158	369	568	872	905	155	248	5817	397	531	3150	1414	2019	388	1039
ENSG00000081014	206	103	306	130	291	221	396	442	409	243	37	472	432	150	561	380	504	217	186	307	823	241	41	289	72	652	329	555	970	664	280	374	176	180	340	346	577	263	303	268	184	1018	280	405	575	1206	460	933	513
ENSG00000081019	458	160	492	368	532	187	1274	405	199	294	46	1116	286	257	1016	385	284	549	207	371	360	441	326	244	117	742	721	1098	1738	1254	523	692	1174	684	891	339	569	1162	432	644	399	450	533	656	2340	1989	1440	448	1575
ENSG00000081026	671	302	628	512	978	273	1559	657	431	405	43	183	319	369	1104	267	565	383	412	526	466	1039	550	414	136	713	727	416	1950	388	612	904	765	925	908	472	621	544	452	533	313	205	438	565	1371	3229	1382	223	688
ENSG00000081041	74	112	220	76	409	17	2136	35	109	77	84	0	39	116	67	42	1766	73	226	2	464	502	3	181	169	19	670	14	3	311	20	1	296	4	941	338	392	200	9	20	742	56	479	267	18	800	84	520	121
ENSG00000081051	76	0	0	9680	0	5	10	0	0	5	3	0	2	0	2	0	7	0	0	0	0	24	0	74	0	1	6	0	269	3	89510	2	0	59	0	4	60	0	0	0	0	0	19	0	2	2	0	4	0
ENSG00000081052	107	658	4	17	37	0	1305	40	94	1	0	1	600	4	1	11	9	0	6	54	345	2129	0	0	290	4	0	20	768	16	1	20	67	1467	146	127	289	34	573	1	21	683	661	8	66	320	92	0	0
ENSG00000081059	135	105	469	314	2093	704	110	363	102	89	129	742	251	640	1577	69	76	102	242	729	777	84	327	37	489	84	1940	1225	1843	143	158	35	541	27	764	1	189	379	477	1701	178	149	348	3451	368	1669	1843	129	980
ENSG00000081087	171	150	171	246	315	370	440	304	518	85	119	1486	292	121	445	396	352	163	123	58	378	160	110	96	67	557	415	399	487	476	120	457	418	141	699	769	572	157	290	442	295	877	741	264	475	923	217	196	295
ENSG00000081138	0	0	1	1	0	0	0	0	0	0	0	0	0	0	76	0	0	0	0	3	1	0	0	1	0	0	0	0	68	0	0	0	0	0	0	0	0	0	0	0	0	0	0	0	1234	84	1	0	800
ENSG00000081148	3	2	2	3	2	1	32	8	8	5	0	9	10	1	0	5	0	0	10	0	10	21	4	0	0	0	23	30	21	14	7	34	5	0	12	17	5	16	0	8	6	22	9	4	90	0	139	1	11
ENSG00000081154	1466	1206	1224	1899	2293	1826	4077	2473	1415	1243	477	2225	2206	1247	3339	1585	2297	1361	1162	997	4836	1396	676	1565	719	3264	1701	2801	8454	2793	1297	1942	2934	1545	3410	3505	3799	2802	1787	2315	1192	3062	5689	4862	5861	7766	4985	4200	3664
ENSG00000081177	458	403	295	618	355	256	564	1169	416	344	127	513	207	336	747	322	454	477	384	270	772	570	185	375	165	877	761	1123	1120	1054	679	851	329	426	530	610	558	812	753	693	539	1179	2247	1133	2168	1445	732	877	615
ENSG00000081181	71	24	13	221	34	124	7	368	112	27	59	257	66	65	123	233	36	42	43	518	121	94	2	68	16	159	288	253	570	190	372	792	68	148	24	17	113	74	195	248	334	61	75	210	1110	387	166	919	928
ENSG00000081189	19	41	6	14	79	13	23	17	32	34	28	145	18	5	30	103	10	11	82	0	7	28	4	21	6	3	4	7	15	6	1	12	39	6	71	28	19	35	27	9	18	32	258	10	409	132	130	13	174
ENSG00000081237	0	16	0	32	0	0	2	0	0	0	0	54	15	0	0	0	3	1	0	0	3	9	2	0	0	0	0	0	1	0	0	3	0	1	0	9	0	0	0	0	26	11	13	13	0	29	0	0	1
ENSG00000081248	0	0	0	0	0	5	0	2	0	0	0	2	4	0	2	0	0	0	0	53	2	0	0	0	3	0	56	2	232	0	3	0	0	1	0	0	0	0	0	0	2	0	0	0	0	1	0	0	0
ENSG00000081277	340	443	1	17	5	179	5	10232	607	1	35	2	174	149	198	758	14	0	938	1500	12520	13	25	0	16	0	886	931	240	9	0	2	29	1730	3016	18	883	189	381	4956	42	856	4245	1156	32	247	13	5482	8
ENSG00000081307	521	793	512	609	1025	471	1172	945	1147	528	175	1210	905	773	1055	797	922	701	385	626	2224	626	568	554	257	1489	1025	1534	657	842	1007	872	1489	858	1191	1232	1115	531	1038	631	674	2452	1314	2418	1354	2939	2416	1584	1790
ENSG00000081320	695	340	76	435	745	318	57	1438	584	417	154	116	1251	370	1643	748	599	634	482	225	769	586	55	232	301	263	365	497	468	987	103	130	413	388	700	200	778	284	386	342	107	1101	1078	623	455	2912	432	972	391
ENSG00000081377	489	426	383	802	1048	498	743	1080	288	332	118	250	601	483	1455	522	547	704	475	480	530	580	161	732	300	1478	810	574	634	1799	398	113	869	241	481	766	501	509	937	669	418	2965	803	1234	196	1297	662	416	764
ENSG00000081386	130	112	123	145	279	74	316	366	81	85	39	250	273	117	336	230	126	216	159	121	136	134	81	212	63	294	283	877	647	392	220	704	235	255	253	515	290	574	395	424	191	753	193	539	767	644	452	145	347
ENSG00000081479	0	1	1	559	5	2	0	5	1	0	49	1	1	6	0	71	28	1	2	0	11	642	11	0	0	0	13	0	94	0	78	8	0	7	5	35	4	131	72	16	86	22	0	0	4	0	46	0	0
ENSG00000081665	110	10	249	327	173	197	194	375	273	121	59	137	189	51	611	222	366	476	0	7	106	190	233	349	172	264	0	473	1390	679	194	452	350	429	244	464	36	0	729	0	5	930	0	372	1192	775	0	36	219
ENSG00000081692	263	398	1302	634	467	374	643	887	300	221	147	554	536	210	747	465	332	471	580	390	953	305	1003	412	511	832	590	419	1462	590	372	692	697	528	541	759	538	432	783	452	552	2395	785	934	496	801	709	388	457
ENSG00000081721	144	186	264	242	311	279	509	874	138	136	157	473	376	324	578	250	225	256	269	608	494	175	269	348	759	420	325	365	1206	332	293	356	332	421	276	846	455	414	844	178	278	576	448	767	665	876	709	284	296
ENSG00000081760	1171	732	2525	853	1632	1135	970	1100	1403	402	317	1270	792	1778	3382	533	822	337	583	515	1374	1225	281	1781	483	1120	956	457	1809	833	980	1789	1158	1609	997	2179	488	720	838	1013	577	2591	1831	1786	5079	2961	572	744	1954
ENSG00000081791	459	479	1224	594	1017	999	907	1791	967	697	167	1175	617	311	1726	700	764	881	630	880	1542	544	407	907	567	1333	1309	2016	2411	1138	1765	982	1734	826	775	925	802	800	1318	690	724	1673	718	2343	1669	2567	4155	317	1514
ENSG00000081800	0	0	0	0	0	0	454	0	0	0	0	0	0	0	0	0	0	0	0	0	0	0	0	0	1	0	0	0	0	0	0	1	2	0	0	7	0	0	0	0	0	0	0	0	0	4	0	0	0
ENSG00000081803	243	175	690	275	795	591	4021	2	182	251	47	5	156	960	651	161	492	318	194	225	151	683	302	485	30	750	243	66	1317	725	483	1796	691	486	2288	325	527	74	1054	172	43	519	528	627	1131	1238	721	0	768
ENSG00000081818	5	0	0	30	3	0	6	0	7	0	0	31	21	1	0	0	1	87	0	1	117	9	72	24	30	13	33	211	310	48	93	313	0	184	11	123	80	71	1085	0	55	15	8	0	292	0	522	0	0
ENSG00000081842	0	0	0	1	5	0	4	141	0	0	0	0	1	0	0	0	0	9	0	0	8	0	2	0	0	0	4	1	61	0	11	64	0	3	0	301	3	8	0	8	0	3	0	0	31	0	258	0	0
ENSG00000081853	4	12	8	9	2	3	17	39	90	0	5	111	11	3	5	30	2	13	13	0	28	11	53	5	0	33	1	11	32	15	15	6	10	12	93	268	64	26	9	2	13	174	10	15	5	17	142	3	62
ENSG00000081870	187	159	785	283	174	118	348	258	184	139	123	745	406	154	374	449	190	162	182	242	226	202	98	187	465	323	273	691	768	243	231	372	470	237	323	237	444	445	336	269	446	1309	304	300	1080	519	778	437	474
ENSG00000081913	383	27	271	216	508	703	378	261	301	195	41	23	220	326	1934	423	222	677	142	711	448	260	398	338	121	418	981	1184	1134	1391	822	636	486	138	584	434	382	486	394	540	224	455	353	732	1819	1277	332	292	667
ENSG00000081923	4279	302	1230	719	2516	4569	1917	1295	1793	1964	202	1	1937	1425	13435	1465	1091	2503	645	2152	3678	2592	227	1546	453	4309	1493	1902	1963	6175	3532	4736	7578	1117	4179	1697	3048	418	1361	1453	963	1482	1146	5210	1186	8392	887	647	12352
ENSG00000081985	2	0	0	0	0	0	0	16	0	2	20	0	91	0	0	31	2	0	36	1	3	30	5	0	80	0	4	1	329	1	22	88	0	2	0	0	5	12	0	0	0	0	47	0	19	119	89	1771	11
ENSG00000082014	7	25	726	369	17	12	600	80	6	36	25	2946	22	109	45	87	7	413	30	0	286	26	293	39	32	82	637	517	71	9	147	41	34	6	187	63	39	533	887	279	1507	77	69	29	19	54	200	221	17
ENSG00000082068	323	230	752	735	385	383	536	902	227	223	74	577	317	517	603	517	689	431	250	416	782	799	327	305	523	498	490	673	1984	671	459	249	940	407	472	535	990	530	455	530	356	1144	1013	1371	914	1075	2107	1006	777
ENSG00000082074	305	108	2	82	3	0	0	3321	466	0	189	0	554	0	6	2446	84	0	248	0	761	2857	0	25	537	0	2	0	29	1	16	3	23	8	2	0	4233	0	0	0	12	1	426	183	0	264	11	1151	1
ENSG00000082126	2	0	0	0	0	1	1	4	2	0	3	1	1	1	0	0	0	1	2	0	0	0	2	1	0	0	5	8	3	0	0	2	4	0	0	1	0	1	2	8	1	0	2	4	4	1	1	0	0
ENSG00000082146	314	179	124	549	107	249	830	422	276	174	23	547	205	104	922	265	442	389	83	112	303	154	239	154	102	459	318	713	257	387	434	583	308	253	479	1203	126	271	608	263	244	559	403	510	147	1752	445	153	445
ENSG00000082153	5943	3345	1078	5539	10315	4637	5819	14732	4269	3351	2156	5271	6628	4015	17531	5263	8280	3320	4636	5139	9090	4660	1824	2965	2138	7305	4712	8366	15944	3655	4687	3420	5714	2086	7900	18970	14321	7086	10079	5208	2540	40669	11678	7319	5046	14374	8128	6004	10432
ENSG00000082175	0	0	6	0	0	0	0	0	0	0	2	0	0	9	0	0	0	0	0	0	0	3	0	0	0	0	240	39	3	0	0	0	1	0	0	0	0	156	0	736	0	0	0	0	0	0	10	0	0
ENSG00000082196	30	75	57	83	23	50	62	42	16	39	8	20	11	77	69	54	2	204	21	42	43	1315	23	25	18	56	96	170	255	26	139	102	171	32	86	126	24	30	2070	111	77	97	28	121	358	55	259	41	84
ENSG00000082212	268	134	1358	270	1194	840	1869	489	267	407	157	890	291	662	2949	0	366	320	0	144	884	410	306	647	138	1970	1110	793	1801	1132	703	991	446	249	1200	505	937	386	978	711	563	1251	962	1673	2315	3728	761	690	2403
ENSG00000082213	428	153	380	606	902	398	662	749	405	252	73	669	345	1011	666	488	696	421	271	255	1205	1070	251	308	500	840	602	682	1538	1056	360	303	1445	521	870	781	1196	724	688	527	441	1525	673	1132	867	1288	2206	785	1014
ENSG00000082258	1275	1393	361	981	1075	770	1117	1765	1056	515	330	984	931	713	2898	891	1110	910	546	730	1429	1251	511	990	454	1209	1262	2088	3497	1324	1313	1449	2177	515	1463	2590	1010	1102	2898	1209	1087	1323	1303	1289	3037	2980	2822	931	1586
ENSG00000082269	719	714	328	840	1357	904	820	453	720	852	433	325	747	632	3119	233	2606	693	214	190	734	609	160	1127	205	1801	1100	525	1256	1348	641	357	1266	389	2910	466	409	247	724	541	234	89	528	936	1364	5756	501	173	1481
ENSG00000082293	1	0	0	0	0	0	0	0	0	0	1	0	0	0	0	0	32	0	0	0	0	0	275	1	0	0	0	0	7	0	861	0	0	0	0	0	0	0	9	0	0	2	0	3	0	0	1	0	0
ENSG00000082397	151	0	0	6	1384	596	0	9	22	278	65	0	0	952	0	0	0	0	0	251	1	0	1169	0	0	441	91	91	2973	0	0	1093	16	0	0	5	0	0	0	11	0	7	3	0	6580	0	0	3	480
ENSG00000082438	432	259	325	873	1191	650	1302	672	992	448	125	3098	1492	481	1738	1020	814	398	134	73	4223	2409	679	349	523	928	230	306	3258	1951	3713	546	601	157	910	969	1028	735	3655	86	553	114	465	1289	564	640	819	860	514
ENSG00000082458	1226	706	1444	778	3061	1538	1542	1775	852	1641	572	652	1691	816	4358	2279	1909	2217	951	1194	5419	1447	2531	876	926	1980	1388	2981	1417	2438	2318	478	2387	1132	2811	2049	911	1225	2341	1395	1258	4342	1854	3899	3761	8220	1041	263	2883
ENSG00000082482	0	0	0	0	0	11	62	63	1	3	0	0	0	0	0	0	0	4	10	11	15	4	35	0	14	2	0	22	0	2	0	53	0	12	42	0	192	54	0	0	0	0	3	0	183	0	19	0	0
ENSG00000082497	89	307	0	46	17	8	0	284	61	1	73	85	115	256	12	226	0	0	273	2	1157	98	0	0	76	10	117	1012	613	1	0	4	577	45	384	0	513	229	14	145	419	1329	120	14	1396	435	63	214	283
ENSG00000082512	370	1914	48	445	487	262	761	329	540	23	294	1025	448	1299	2689	227	219	350	422	364	696	313	518	169	58	234	1224	833	1279	462	633	472	762	815	944	63	183	1071	1845	931	501	325	608	3906	1294	1407	114	271	1995
ENSG00000082515	343	287	574	407	534	457	582	621	199	364	121	289	202	119	577	226	470	477	459	515	1008	186	312	331	609	756	341	451	1592	604	590	394	502	392	473	631	591	557	575	330	415	842	633	1067	793	1372	1518	305	1039
ENSG00000082516	353	165	141	318	309	220	954	915	144	319	63	1033	270	120	802	234	1173	348	315	266	1085	220	261	234	426	626	543	802	2796	519	746	341	448	386	530	665	894	626	808	569	321	1056	818	1925	1424	2050	2105	276	569
ENSG00000082556	0	0	122	0	23	0	0	0	8	0	0	0	3	31	0	0	0	2	1	0	22	0	0	0	51	1	4	358	286	0	0	39	0	81	0	0	29	37	0	1046	92	0	0	1	152	0	0	0	0
ENSG00000082641	4994	1715	2779	3389	3279	2838	4948	4232	4471	2633	1230	2975	4895	2539	4971	4230	4094	1465	3536	2769	6723	3927	3198	5343	4871	4451	5282	6105	15606	8064	3034	6501	5799	4449	8835	3340	5190	2568	3231	4558	3828	21135	7062	8066	5095	7723	6354	4393	3729
ENSG00000082684	39	7	0	11	0	0	86	68	53	0	0	1	0	0	0	1	0	0	4	16	46	13	37	0	0	0	489	2559	30	0	0	14	9	18	5	36	36	12	3	1612	113	27	197	0	4	0	5	1	0
ENSG00000082701	1039	659	1066	1335	1982	1168	2697	1491	1882	756	221	1786	1791	687	2274	1570	763	894	1092	1182	3769	2128	433	930	259	2087	1774	2443	5557	2154	1121	1496	2378	980	3994	1718	2396	1468	1503	1605	619	2801	2839	3029	6770	3369	2037	2229	1403
ENSG00000082781	3285	1581	3036	2600	3833	3881	6323	4974	3287	740	1314	639	3634	1649	5390	2390	1961	979	2474	583	4144	6654	919	670	1039	1183	3030	8741	914	1568	906	2475	6906	1510	9884	10727	5627	1245	5332	1178	1199	3606	9136	3884	32	5347	5113	2541	2169
ENSG00000082805	619	237	532	641	183	284	1671	4266	600	210	218	2327	678	331	1914	281	1156	267	290	507	596	721	457	250	246	1108	1459	2051	3670	1270	1111	1015	1375	716	1586	948	1277	1577	1702	1333	600	2681	2144	1301	1727	1950	3526	1769	871
ENSG00000082898	3125	2699	1928	4323	3803	3011	3195	5690	2660	1867	881	9510	2978	2638	7998	3361	6187	2406	2110	2495	6470	3193	1091	3259	1610	3954	4805	7044	11405	4068	3926	4300	4281	3266	5350	4778	7000	6372	6406	4594	3011	9575	4485	8089	9957	13491	14723	4271	5649
ENSG00000082929	0	0	0	1	0	1	0	1	0	0	0	0	2	0	0	0	0	0	0	0	1	0	0	0	0	0	0	0	3	0	0	0	0	0	0	10	2	0	2	3	19	0	0	0	0	0	7	6	0
ENSG00000082996	636	661	681	945	1117	818	2410	891	1395	813	352	803	1982	646	1322	1215	1120	979	549	427	1686	1844	484	431	1405	1382	609	683	2351	2103	603	622	2145	714	2331	1721	2861	619	1203	649	466	1498	1207	1841	818	2424	1218	1225	1599
ENSG00000083067	0	0	0	1	0	0	0	0	0	0	0	221	6	1	0	0	0	1	0	137	0	0	0	0	1	0	46	44	133	0	4	22	0	42	0	0	1	3	0	6	0	0	0	9	50	0	0	0	17
ENSG00000083093	342	1169	275	294	468	237	567	582	234	257	61	420	253	180	714	788	517	443	236	194	980	306	86	262	280	688	365	505	1286	1063	286	141	797	466	384	584	633	707	447	343	216	1540	496	814	818	1297	1136	258	721
ENSG00000083097	740	390	232	465	492	461	382	392	592	428	122	163	254	456	1642	617	946	1186	160	241	846	359	279	674	187	939	817	1717	1777	1445	682	339	876	219	963	537	249	303	712	971	537	839	466	905	2513	1522	800	237	966
ENSG00000083099	427	571	1054	713	679	804	519	792	587	477	299	942	359	385	769	397	1012	628	329	577	878	407	389	796	288	1233	660	899	1874	826	435	407	1154	426	911	500	622	376	1231	422	520	1842	1125	887	2111	1939	982	616	1065
ENSG00000083123	278	192	409	449	329	610	236	140	413	376	120	960	269	296	638	227	320	471	136	99	272	256	47	851	178	1584	451	492	523	1202	162	242	1019	649	386	152	169	147	660	292	205	705	198	724	342	1319	535	163	1305
ENSG00000083168	785	492	536	684	1008	425	1511	1021	1034	635	215	2832	3726	704	2055	1578	1556	595	1320	928	2745	1961	558	715	480	1272	1612	2869	3857	3525	1520	2552	832	1119	1966	1411	2073	3095	1522	1965	559	835	5387	2297	6928	3795	3003	1133	1245
ENSG00000083223	603	402	661	489	1094	620	947	1074	421	781	320	796	1559	423	1545	851	669	517	491	200	1484	540	255	373	376	867	837	1218	818	1348	341	634	925	386	875	1325	1057	605	624	963	1519	4302	437	1482	621	2335	1078	526	1120
ENSG00000083290	54	24	172	67	307	16	670	125	72	58	18	579	271	242	649	410	16	290	81	202	16	156	222	0	296	773	796	1380	733	204	486	853	490	54	565	440	159	1304	484	385	329	741	299	735	2465	166	1166	124	474
ENSG00000083307	660	1058	542	2458	654	1120	9	1623	1084	659	381	0	893	487	2403	1322	355	604	841	570	1149	1285	1033	770	574	1570	1555	1479	1507	2497	1341	6	1294	1040	1214	1511	2346	2196	1928	1395	889	5839	3910	1891	2139	3287	1860	929	1300
ENSG00000083312	2156	1239	1042	1978	3291	2666	3458	3080	1681	1760	557	3511	2691	1047	5612	2258	2425	1249	2075	2678	4267	2424	920	1549	898	3386	2911	5000	11255	4532	3697	3342	659	1177	4217	3963	10271	3600	3405	2919	1026	5111	2699	4822	7786	11579	6238	1831	4038
ENSG00000083444	1164	1305	2024	2554	2181	2287	1056	2957	2387	916	2534	3927	1161	1939	1930	1976	2254	1388	2110	965	1151	2102	1446	1671	3250	1830	8290	6061	3021	3039	3020	1567	1831	2356	810	1050	2896	3376	1064	6689	4974	3652	3330	2069	1576	4252	2936	1739	4688
ENSG00000083454	0	0	0	1	0	0	3	128	0	0	13	118	12	0	0	8	69	0	12	0	50	0	12	1	77	5	1	3	2	0	2	0	2	108	0	0	50	0	24	14	0	3	66	0	6	0	0	40	3
ENSG00000083457	94	146	201	229	119	130	406	306	75	86	44	155	100	174	292	129	104	209	53	342	323	143	96	473	228	295	223	467	954	153	165	184	175	252	110	344	433	214	349	147	223	349	408	285	355	243	515	110	439
ENSG00000083520	1046	1023	888	1566	1501	624	993	1453	1699	818	410	997	2676	592	2748	1040	1282	922	373	319	2348	402	161	763	800	865	972	1554	2595	3126	594	846	2240	723	1411	1256	1262	1221	830	1020	583	5160	968	2404	1089	4012	2029	743	1632
ENSG00000083535	364	317	211	345	346	226	232	350	523	225	89	296	505	235	668	191	287	262	140	73	510	164	61	250	368	274	383	625	1069	743	224	292	586	256	491	689	319	681	523	329	200	731	236	650	403	1007	1192	120	727
ENSG00000083544	239	249	604	247	421	302	265	364	318	221	111	188	321	196	594	174	222	316	83	190	540	245	418	299	297	437	468	678	1503	508	341	458	637	321	413	504	274	348	339	236	355	370	84	1031	209	786	225	265	799
ENSG00000083622	0	0	0	0	0	0	0	0	0	0	0	0	0	0	0	0	0	0	0	0	0	0	0	0	0	0	0	0	0	0	0	0	0	0	0	0	0	0	0	0	0	0	0	0	0	1	0	0	3
ENSG00000083635	128	164	281	368	143	113	156	387	191	77	89	315	304	64	397	109	327	161	83	190	314	151	125	161	149	312	185	282	691	306	172	122	271	220	213	221	221	334	256	247	96	525	373	766	272	271	228	163	346
ENSG00000083642	491	626	765	1153	966	726	611	1025	569	588	262	950	892	535	1462	615	564	457	215	774	1168	823	236	237	355	874	840	770	2669	758	937	906	1195	1265	371	1174	1131	993	1478	749	492	1659	496	1390	1928	1613	1865	323	393
ENSG00000083720	697	82	15	242	113	705	14	1174	291	81	53	1064	471	1470	20	701	15	497	262	226	323	65	49	0	66	646	353	1494	1837	13	375	48	165	569	16	5	1096	1128	732	651	144	3504	538	1468	798	1825	3247	1556	928
ENSG00000083750	83	78	61	141	200	116	408	112	223	60	80	262	66	74	379	453	155	235	112	114	296	119	210	136	165	327	212	553	380	286	274	125	340	290	295	405	219	684	363	261	182	753	240	482	899	359	380	164	249
ENSG00000083782	0	0	0	0	0	0	0	0	6	0	0	1	0	0	0	0	0	0	0	0	2	0	0	4	0	0	0	59	0	0	0	0	0	0	0	0	0	0	0	0	0	0	0	0	0	0	0	0	0
ENSG00000083799	350	176	204	180	569	557	1967	1476	552	338	125	230	286	348	806	1003	303	372	389	474	2889	882	138	368	418	772	446	820	1363	1046	278	730	936	418	1420	859	720	193	676	599	484	4502	617	1031	2190	1836	1190	544	565
ENSG00000083807	12	3	109	15	40	65	58	22	53	18	26	133	162	10	119	46	125	302	47	48	42	41	204	161	228	587	39	88	203	275	31	159	54	614	37	15	43	54	8	45	67	267	230	1624	80	312	113	207	279
ENSG00000083812	176	108	265	218	175	276	193	468	170	141	45	149	212	103	702	244	220	212	157	210	277	227	196	117	205	544	224	361	1063	448	218	262	305	191	405	227	214	221	199	365	181	727	273	446	1093	529	340	236	209
ENSG00000083814	0	0	2	28	15	59	77	130	147	23	7	75	28	0	0	0	0	0	0	0	0	0	75	0	31	0	0	0	139	0	0	18	3	0	0	9	110	196	0	6	0	215	4	0	1	0	0	0	0
ENSG00000083817	62	51	84	154	86	94	150	245	105	40	16	62	131	29	304	164	122	114	99	68	31	94	154	144	69	225	64	246	329	399	76	65	78	117	231	193	158	196	139	160	41	365	127	284	210	60	140	127	119
ENSG00000083828	147	54	4	156	123	48	58	188	89	63	11	100	118	70	388	57	84	131	28	73	116	130	110	100	56	493	11	380	565	183	87	233	153	104	86	116	77	185	41	151	100	153	86	335	160	343	130	136	324
ENSG00000083838	159	140	467	249	87	183	285	508	129	115	27	154	123	149	567	278	208	167	88	130	224	285	391	180	194	495	291	510	871	310	266	266	312	296	400	254	226	323	283	308	348	371	324	325	857	336	491	67	266
ENSG00000083844	562	287	365	757	799	430	679	1134	578	258	94	557	539	297	1519	551	701	421	542	297	896	721	743	425	421	1881	579	1493	2184	1068	570	472	935	274	1073	864	773	969	967	613	410	826	440	0	1066	2	548	585	370
ENSG00000083845	5623	4183	7841	19192	5569	6028	6342	21810	5729	8908	1935	4334	9747	3112	30226	8604	14111	10170	7710	9006	15552	3936	26531	8739	15073	29495	7185	10210	25262	10463	20018	3655	10246	14236	6613	8372	6013	8511	6552	4952	5565	26600	10319	52314	7787	16501	8593	10225	16852
ENSG00000083857	6298	3091	193	2443	7633	4824	8949	3047	5435	6501	1272	10	8419	6808	17720	7613	1824	2941	5363	2434	11136	9958	849	735	2438	9843	4969	451	478	16745	11250	34	7985	1291	14683	3760	20630	1730	8987	993	5366	21820	3991	24738	5924	108385	3775	1716	9303
ENSG00000083896	982	1072	1669	1717	1662	1492	1855	1956	817	886	415	1051	1398	754	2360	1412	1272	2151	986	1367	1910	1533	1040	1501	1063	2153	1718	2396	5023	3076	1981	2074	2126	1118	1876	2720	1789	2158	2179	1698	1350	2649	2474	2620	4465	3700	4822	1077	2375
ENSG00000083937	2134	737	1259	1387	3172	3058	814	1123	2366	1469	408	404	1620	548	3537	1661	1865	1119	952	800	4353	1264	539	795	918	3243	1124	1100	1167	3018	2312	649	2420	664	2997	2208	1165	1088	719	793	482	3281	1116	3207	711	8795	1802	693	2995
ENSG00000084070	350	130	275	291	426	552	627	538	351	400	78	707	541	223	830	323	836	376	345	498	508	261	278	421	668	840	384	654	1674	519	528	642	687	451	363	149	458	183	472	971	248	1113	367	858	829	1362	551	542	692
ENSG00000084072	511	658	1572	756	687	305	1084	757	782	468	153	842	1063	250	1218	675	675	637	479	796	729	433	705	757	1242	974	657	874	2069	930	685	370	1071	703	789	458	749	1170	365	604	773	1364	750	963	1239	2183	1135	653	1402
ENSG00000084073	1004	563	1099	844	1149	730	3924	1586	2807	1227	567	1271	3260	693	2115	1334	1030	683	1167	678	1879	1503	382	739	1891	2314	1134	1765	3638	2164	891	1435	4298	1110	3172	1159	2584	2126	1291	1689	899	5457	1137	2242	2380	2953	2251	2805	2045
ENSG00000084090	2540	1051	5513	3399	2580	3325	3963	6114	2249	2691	627	4725	3840	1798	7177	2720	3910	1489	1824	2880	3910	2288	1834	2074	1748	5312	2251	2878	8895	4541	3326	2170	3440	3425	3508	4538	3719	2705	4208	2227	1161	6752	5105	6765	5645	11327	7161	2500	3590
ENSG00000084092	351	151	326	349	867	489	899	895	252	489	101	479	823	275	1403	537	763	500	478	329	1396	401	265	462	620	847	593	1003	1050	1126	978	464	1113	519	636	1046	981	718	547	785	382	1905	710	1565	945	1932	1648	295	1658
ENSG00000084093	513	969	767	1135	756	1280	1133	1809	683	400	340	999	1117	568	1602	646	681	912	807	1437	1394	1007	789	856	582	1066	1300	2530	517	2143	1129	93	1641	454	1440	1658	1058	1630	1965	1682	1927	1280	1286	997	46	2152	3856	1115	998
ENSG00000084110	118	116	1	88	0	7	2	120	4	4	2	7	273	8	27	142	14	52	15	4	98	354	13	21	17	15	120	8	35	9	49	9	14	5	15	0	310	24	12	67	13	25	282	27	17	18	37	0	37
ENSG00000084112	670	252	560	581	776	370	1165	1194	687	268	182	1908	650	317	1872	1633	980	382	705	383	966	756	157	472	204	931	1538	1439	1671	1370	850	1385	1248	758	1136	918	1733	1401	812	1407	361	1463	1837	1436	1699	2405	1350	1372	817
ENSG00000084207	10119	19785	37940	21609	10270	25548	0	9482	8141	4655	7025	4924	6994	3267	22734	12419	6980	8727	10037	27632	17496	5098	9875	13986	17983	19258	12437	7051	8223	15931	3071	166	13782	7038	11375	14074	47945	8818	11383	6628	10548	6509	19914	18404	1961	9	12815	13593	12882
ENSG00000084234	13609	4373	7391	20289	7244	12832	4205	18212	13286	4871	5891	11960	25903	15797	12917	29870	11566	4686	12771	4543	22923	12036	7883	5966	9070	7681	15733	11869	7618	14442	5779	6375	8122	4393	22091	12834	11981	5567	18163	16803	19431	25755	18727	5540	8809	13584	9323	7332	7373
ENSG00000084444	46	58	5	145	72	12	111	669	76	10	23	633	147	37	57	92	67	26	109	70	309	27	106	55	44	251	273	288	1118	96	126	359	118	50	157	24	89	253	95	144	129	372	157	221	403	371	247	195	56
ENSG00000084453	5	0	0	452	0	0	0	0	45	1	78	116	112	1	4	0	0	0	0	20	0	0	22	2	6	2	0	0	713	47	24	18	1	2	0	9	146	0	0	5	0	0	3	33	0	0	136	0	0
ENSG00000084463	1629	1100	1596	2830	1381	626	1605	7511	1334	617	481	2074	1428	661	2985	945	2746	1292	1971	1325	3762	873	1243	1834	637	2159	1426	2175	8621	2416	2062	1552	2237	1959	1913	1848	1935	2163	4301	1230	901	5743	3519	5074	1705	6382	3836	2292	2131
ENSG00000084623	2311	1956	6139	2589	3808	1667	4159	3725	1031	2398	1436	3878	5018	1279	6318	2207	3481	3121	2904	1861	4073	1841	1836	2159	2328	4326	2217	2786	5434	2932	2685	1450	1874	3346	3273	1222	3244	2977	1388	2159	2571	10587	3537	7127	2282	8184	3910	2902	5397
ENSG00000084628	0	5	0	9	0	0	0	9	4	0	0	93	3	0	9	1	5	0	2	4	65	0	54	0	0	0	16	277	607	1	1	107	0	315	1	0	0	14	14	1	0	65	1	0	94	7	46	0	0
ENSG00000084636	203	838	10022	64	263	208	1408	2481	309	121	706	20	3175	644	1297	679	138	1836	430	49	437	267	10	585	714	27	2216	168	437	2082	7	573	419	36734	189	60	118	698	136	518	185	356	1806	858	299	610	431	2670	181
ENSG00000084652	1237	655	1819	1192	1503	940	3885	2164	719	989	426	3307	2817	1174	2377	1702	1500	1032	1327	1006	1483	1391	1190	929	1214	2408	1606	2231	4421	2939	1459	2675	1233	1793	2524	826	2303	1454	1052	1670	1271	5868	1487	2170	4389	4343	3798	1134	1670
ENSG00000084674	2	0	7	452	0	480	16612	0	2	986	20	0	6786	0	41	0	4	20	0	0	75	309	0	0	0	0	8	0	57	22	81644	17	132	30	4	23044	1	0	8	0	0	0	0	33	0	0	10	0	0
ENSG00000084676	524	294	846	615	606	825	1251	754	743	227	219	701	861	494	1934	167	1124	480	323	454	1005	755	677	469	329	1189	1262	1436	2691	1118	1372	1636	1281	732	1963	1568	739	1082	935	716	630	2414	1116	713	2173	1772	1675	178	605
ENSG00000084693	297	166	548	548	532	218	1121	1296	467	70	99	1525	523	283	757	365	449	226	287	535	871	427	635	298	492	1053	990	1631	2007	974	528	543	1565	383	1042	831	387	2772	777	943	610	675	924	1931	1367	896	4352	277	986
ENSG00000084710	5	0	251	24	22	7	44	17	9	0	26	358	4	31	9	0	9	0	0	245	7	0	32	29	0	10	123	714	453	6	20	907	36	59	17	3	2	394	89	154	271	79	843	13	7373	93	68	7	33
ENSG00000084731	159	275	16	231	54	222	1228	662	364	2	203	775	655	154	644	129	31	4	329	312	298	392	194	2	93	63	689	913	609	34	29	162	69	71	1800	376	142	502	534	612	155	2804	1116	307	3029	369	515	946	128
ENSG00000084733	2952	2544	1668	2591	4059	3868	3673	7423	2934	1283	1027	3196	4122	1862	12004	3231	3275	1637	2162	1563	10022	3364	919	1686	1782	4921	2592	4820	7582	3889	1859	1374	4130	2033	10014	4742	7168	3193	3344	3541	1970	9199	4694	7761	5145	10214	4033	3239	5741
ENSG00000084734	230	116	314	35	8	285	273	1	279	16	37	1	15	35	88	2	147	9	10	0	0	296	0	11	4	112	6	0	1	27	101	498	395	4	98	218	2	1	41	10	3	14	5	2	0	2	0	2	14
ENSG00000084754	4278	1231	3668	2995	3891	7076	3939	7448	3998	2490	1155	3299	3491	2261	11571	2806	5568	2268	2840	3069	6741	3575	1917	2774	3268	6268	2369	3594	3996	5818	3932	2355	3496	3532	6380	5890	4715	2504	2545	1950	1770	8213	4950	6915	3637	10321	4996	2258	8306
ENSG00000084764	311	253	293	47	154	295	512	326	176	5	410	308	81	144	2009	341	41	666	220	0	239	132	266	14	167	178	738	188	579	17	119	1619	141	203	641	63	516	372	184	642	255	199	235	552	1033	874	531	432	538
ENSG00000084774	1312	668	451	2164	723	1080	1466	4872	1530	360	292	4926	1357	432	5821	966	3360	1511	1464	2674	2645	1043	1048	1358	1645	1669	1675	3375	7307	1791	2255	1457	1338	2423	2016	1355	2418	1975	2151	2290	866	2845	3273	5853	2765	5181	5226	2774	1917
ENSG00000085063	7012	4489	3278	4778	9574	4041	13561	13274	6698	1558	6739	995	5847	3256	8143	12560	6137	1457	6122	483	6530	4913	1900	1720	12775	12720	10042	3534	3434	6477	1360	2516	7891	853	15682	18866	16772	6766	3498	3954	5775	17618	6882	2643	1031	6710	2108	9284	5453
ENSG00000085117	2518	1284	6417	618	3175	4123	930	4152	2352	2665	539	327	2298	993	4211	3031	129	1419	1015	7	9121	1639	416	1713	1863	2920	645	290	624	4450	37	2514	6596	423	2271	2810	2552	1168	407	668	1707	8667	368	622	736	464	3679	969	1831
ENSG00000085185	152	192	72	658	79	542	643	766	150	74	127	1453	404	124	1018	148	263	204	281	464	983	404	349	203	386	417	776	511	877	426	445	786	306	421	820	926	201	982	1416	559	583	571	428	556	1069	602	1072	356	111
ENSG00000085224	1380	2733	2836	2568	2530	3171	3627	4758	2114	956	1496	3608	2170	1557	7912	2908	3026	3389	2011	3438	5716	1881	2458	3213	1510	3008	3596	6587	5861	2964	3108	1984	4233	3237	5119	5542	2260	3899	6746	3793	4404	4924	8623	4368	10917	4823	3593	3867	3264
ENSG00000085231	170	143	425	177	373	374	450	226	126	262	73	227	87	104	384	141	303	453	150	139	533	141	165	317	220	438	229	394	1436	574	293	213	154	262	457	533	447	437	344	251	253	729	324	325	454	803	550	267	718
ENSG00000085265	0	0	0	0	0	0	0	0	0	0	1	0	0	0	0	0	0	0	0	0	0	0	0	0	0	0	0	0	0	0	0	0	0	0	0	0	0	0	0	0	0	1	0	0	0	0	0	0	0
ENSG00000085274	274	323	526	340	599	276	604	481	415	268	118	801	218	167	616	435	396	367	225	205	876	647	266	329	361	691	428	807	1026	656	334	472	1057	231	672	632	891	543	638	381	254	681	646	591	836	1311	1637	381	608
ENSG00000085276	2370	1411	1751	1085	1811	1411	7	642	3445	1684	745	368	1494	1432	3929	1629	2452	688	919	190	5781	3693	1018	1422	3145	3668	3190	3358	298	2720	1187	3279	3800	421	1074	641	1328	8886	1268	2778	1855	13	349	2922	61	4525	9642	570	6367
ENSG00000085365	984	381	543	510	1231	1050	1513	764	468	721	171	828	690	471	1334	816	477	702	659	376	3216	643	350	410	309	1835	1211	1628	6054	2881	1246	0	745	505	3116	869	2075	979	952	775	434	4344	1043	951	5321	1897	2517	667	1907
ENSG00000085377	1091	750	2156	1184	329	1731	252	1119	640	1615	433	937	679	748	5062	645	1886	1152	522	629	2458	312	397	1798	408	2090	1077	1555	1623	1525	405	384	1893	651	723	894	798	393	739	1782	1286	1788	914	4232	1489	5099	463	565	5009
ENSG00000085382	182	60	84	116	99	62	155	164	121	164	21	542	164	234	171	139	143	116	74	79	297	141	141	155	34	525	320	617	615	375	137	331	329	131	232	318	185	390	270	228	196	352	360	234	1264	431	544	247	244
ENSG00000085415	583	1126	1183	1210	595	506	1228	1315	672	754	495	880	2665	394	2497	1345	1151	838	375	527	904	450	479	870	690	1229	728	1212	2408	1082	661	775	1218	764	689	969	780	579	891	488	450	3333	977	1716	3697	3124	1607	1694	1721
ENSG00000085433	193	62	98	75	343	96	1293	377	102	136	38	312	152	124	343	425	150	183	121	125	283	221	69	125	164	419	244	503	1118	502	119	303	202	255	994	179	580	555	140	745	125	852	563	171	1532	662	908	825	310
ENSG00000085449	1220	713	498	1157	2089	937	1476	2281	1539	664	275	1714	1772	858	3206	1706	1709	707	994	1544	2316	2466	499	804	584	1556	1245	2265	3510	2796	2159	492	3074	300	1616	1702	1452	2430	2043	1262	379	1911	1949	2062	1730	4840	1383	749	2592
ENSG00000085465	47	32	16	68	3	108	228	45	10	17	6	32	74	6	250	18	7	230	63	83	46	68	85	23	203	17	131	88	222	112	206	680	157	172	105	91	86	10	59	228	38	37	72	164	115	150	119	6	131
ENSG00000085491	2285	634	424	1068	1904	855	2573	1731	562	1696	110	1229	1158	388	4937	1338	1326	622	1220	193	1591	1402	253	989	397	2882	1235	1489	1613	3340	797	823	1389	1284	2865	1128	1986	942	1012	1004	604	3809	2054	1754	1212	8455	3087	983	3342
ENSG00000085511	462	280	303	533	621	411	454	909	532	386	86	389	336	412	1117	731	568	640	354	269	1192	318	428	536	245	914	614	1135	1342	1315	519	1277	452	514	782	618	724	318	922	539	242	831	721	964	3495	1377	1020	717	749
ENSG00000085514	17	0	23	0	0	0	13	3	17	0	0	9	1	0	2	1	2	4	1	16	51	36	8	1	17	0	40	51	20	33	8	26	16	6	4	3	1	43	6	41	340	6	4	18	27	0	280	5	7
ENSG00000085552	1193	849	1032	1416	126	1969	209	1821	556	2551	429	986	629	311	4100	370	918	1448	301	3891	468	289	428	2934	1322	5846	2488	4808	2514	193	928	784	912	575	1321	754	405	3552	1952	1980	692	1355	3559	1425	7352	4231	1570	766	230
ENSG00000085563	140	0	0	0	1	3	7781	2	39	124	2	3	0	0	5	0	0	0	92	0	2	37	0	0	2	0	1	1	112	10	0	0	18	50	623	6895	6	29	0	0	0	0	0	387	0	5629	2424	0	7
ENSG00000085644	200	149	799	381	403	346	368	636	263	278	82	403	216	199	964	489	513	228	114	183	659	199	240	270	342	522	376	593	482	580	236	258	689	393	528	568	261	438	302	338	425	527	328	665	1214	789	787	52	526
ENSG00000085662	263	215	399	1188	332	199	836	52	114	515	280	2919	317	21	1	1784	15	21	360	226	1144	2260	0	795	259	2113	1042	715	2018	17	69	2449	394	43	13	167	4682	1010	848	667	0	6353	5201	2	812	5	767	3609	0
ENSG00000085719	968	887	810	1881	2017	1227	3632	1468	1337	2265	423	2802	2147	821	5000	2337	1308	1082	1076	800	5009	2133	1152	1488	1413	5397	2011	2951	3320	4660	1803	1169	3372	2506	4833	2184	3987	1783	1515	1668	571	12092	4302	3731	4446	6506	5473	2940	2722
ENSG00000085721	664	344	722	1012	1410	516	1394	1794	881	605	282	710	570	476	1865	1215	1339	835	432	696	2030	686	208	670	889	1882	1164	1634	3092	1747	829	862	1882	726	1083	1351	1310	510	1541	1156	832	3188	1525	1895	2601	2655	1600	634	1339
ENSG00000085733	7536	6235	8767	9190	5235	9831	2075	9881	4427	4603	3177	3189	8982	3382	12700	5822	9709	6119	4112	2485	11175	7815	1435	3620	7019	9945	5854	3856	4106	9354	2358	2702	10943	2086	7825	5248	9814	4748	4387	5222	3629	16963	10519	8569	4627	16238	6708	4336	6854
ENSG00000085741	26	6240	3	421	56	335	6	203	102	6	111	75	74	12	2262	3	31	3	143	162	63	10	313	1	17	7	243	667	68	131	5	3	41	1	15	21	3	113	28	604	61	956	32	20	2070	134	185	0	11
ENSG00000085760	752	576	688	715	997	816	1074	2074	295	1082	188	1018	770	632	1860	688	1638	731	557	648	2286	563	576	826	627	1873	560	796	2344	1523	758	431	1422	856	1709	1392	1207	809	752	622	424	1845	927	2916	1338	5019	2368	1045	2142
ENSG00000085788	506	457	601	490	805	358	2165	1184	530	472	290	4210	3732	608	1208	1819	732	1106	402	1084	1362	979	426	137	327	1551	1939	2508	877	2473	827	850	625	378	1368	437	2076	1385	707	1235	545	1423	803	1477	2875	1763	1729	1299	1120
ENSG00000085831	1271	235	446	251	645	542	1526	310	1129	319	169	50	2143	487	1113	335	825	216	1287	84	948	1142	528	18	680	852	442	139	1209	446	903	1200	877	1172	1846	36	417	87	312	235	348	5042	540	552	342	1787	512	140	1146
ENSG00000085832	1056	604	663	695	1030	425	2148	1148	771	676	353	834	1487	375	1848	730	1100	762	657	479	1314	1053	347	687	622	1558	1034	1357	1541	1978	860	1303	2321	817	2563	741	985	1079	541	897	709	5420	1178	1369	1350	3830	1707	1238	1190
ENSG00000085840	139	42	168	182	233	86	253	275	152	175	18	662	286	81	351	127	565	92	147	445	211	141	38	201	314	295	190	501	629	198	312	198	278	255	57	68	596	160	141	93	71	697	285	685	536	1145	435	203	405
ENSG00000085871	565	1260	1368	969	927	1415	630	466	785	953	407	72	564	371	1513	622	371	872	560	561	790	625	340	663	659	990	899	287	1207	986	852	977	994	697	398	969	576	488	963	391	676	880	582	2008	519	2430	2282	163	1458
ENSG00000085872	610	488	987	1141	1195	667	1054	2222	869	711	281	1535	732	309	2095	869	1600	1589	1018	981	2116	784	962	1106	1539	1804	1266	1550	6686	1695	1889	1403	1943	2025	877	803	1676	1592	1659	1557	941	5826	1384	3542	3258	2193	3287	831	1253
ENSG00000085978	934	682	386	517	2554	803	824	3088	495	588	345	676	747	391	4297	825	857	600	839	416	1599	510	412	314	659	768	506	698	783	1451	427	423	485	311	989	1222	783	501	1079	901	392	1252	773	1084	820	3801	901	316	1057
ENSG00000085982	855	761	651	825	598	1109	1388	2356	581	546	316	1022	948	552	2694	923	999	1629	643	455	965	1075	1180	940	545	1352	1242	1410	764	1665	852	1300	646	531	1263	1706	2056	1099	1488	677	895	1912	2268	1526	994	2278	1289	231	948
ENSG00000085998	598	581	2169	773	1065	351	3724	1051	966	487	407	1872	2830	764	1525	727	796	988	650	598	966	892	747	759	2225	1806	1945	2175	1921	2010	816	2234	2366	1170	2504	662	1913	1227	903	1029	1518	1536	929	2048	1498	2629	3145	977	1068
ENSG00000085999	218	98	452	482	187	105	153	319	207	159	53	446	191	69	401	103	391	435	198	231	208	188	192	476	1074	549	291	775	731	167	218	143	478	404	45	69	314	554	275	205	191	419	512	705	1185	1349	903	312	577
ENSG00000086015	2952	1918	1823	1734	1169	1242	2587	1274	1579	1943	784	2333	3857	599	5923	1023	1326	4035	1118	820	718	1168	546	2168	2494	1089	2470	3649	3520	2583	1480	1156	3454	1804	2884	546	979	1548	567	3117	1285	5010	2200	2409	3283	6660	3773	937	3596
ENSG00000086061	2169	1455	3865	5190	2660	2242	2588	2521	1821	3708	687	5036	2965	3374	4369	1880	3456	1565	2048	1610	1876	2243	1107	2335	1244	6905	2662	3044	13491	5268	1199	4598	3875	3179	4300	3977	3565	3752	7583	3181	2027	7953	4365	9961	8983	7764	5118	8380	4031
ENSG00000086062	2681	1070	2769	2912	3178	1214	2196	4425	7665	3278	1112	1710	6514	5242	5049	5570	2259	685	3884	2898	2130	6548	827	824	985	3284	7923	8725	2986	4098	1134	854	6899	1487	5510	2707	8608	2745	1870	2790	5217	10100	5137	5651	1295	9350	2645	2647	2377
ENSG00000086065	831	636	1668	849	1978	812	1224	832	1060	1554	330	1366	2442	1978	1423	3769	655	1421	764	422	1743	1389	308	432	422	2744	865	1132	1808	3639	435	846	2970	810	2612	2415	1565	1300	1464	887	683	3395	1996	2587	2007	4238	1660	6900	1947
ENSG00000086102	781	533	1530	661	821	632	648	1548	867	960	154	1326	1150	1515	1647	1236	1046	1308	822	697	1421	672	719	726	471	1220	971	1501	2894	1181	1073	1295	2288	1039	1767	1224	972	1214	993	1386	945	2138	1022	3910	2058	3165	1953	3920	1546
ENSG00000086159	6	4	4	4	8	0	0	1	83	0	2	5	0	117	41	24	0	9	17	0	25	0	0	0	10	1	37	119	8	1	0	3	2	1	23	0	12	372	1	17	0	4	0	232	0	0	15	0	27
ENSG00000086189	270	225	109	213	332	251	427	659	85	215	60	509	192	76	594	228	651	292	247	229	884	141	223	316	182	831	458	369	1259	325	686	198	255	333	417	313	928	348	466	267	419	606	534	971	160	1179	307	594	432
ENSG00000086200	315	116	273	253	439	294	558	505	159	317	43	586	211	116	552	264	544	163	324	223	932	299	205	216	98	560	445	784	2006	583	577	234	331	311	812	471	684	546	523	281	187	1526	484	867	1179	1850	978	336	1075
ENSG00000086205	58	0	0	20	0	4	0	0	0	0	0	0	36	0	0	0	4	0	0	221	13	44	0	0	3	0	716	33	39	0	0	89	0	89	1	1	0	132	21	118	57	0	29	0	0	0	52	67	0
ENSG00000086232	2727	1650	2951	2658	2188	2695	4957	3475	1156	1617	877	3816	3091	1810	6417	2355	3853	2412	2012	1929	4201	1706	3651	2630	4745	3908	3457	4016	7562	3987	3273	5843	4400	4256	6852	4919	2946	2383	2508	2794	1989	11044	7588	8870	2450	8984	4200	1824	4396
ENSG00000086288	0	0	0	0	0	0	0	0	0	0	0	0	0	0	0	2	0	0	0	0	0	0	0	0	0	0	7	0	23	0	0	0	0	32	0	0	0	0	0	0	23	0	0	0	0	0	0	0	0
ENSG00000086289	509	65	0	0	621	453	2595	9	956	0	35	891	250	435	0	646	2	42	484	1	243	315	141	0	296	0	227	238	549	0	0	174	401	0	1333	1198	485	0	709	10	48	2	0	1540	96	3469	210	421	570
ENSG00000086300	102	91	42	17	394	11	2151	154	120	3	23	422	339	35	73	183	962	91	80	123	140	590	64	0	10	1184	221	165	673	150	93	1127	149	399	1570	425	208	68	492	95	198	2482	3	693	93	479	229	627	108
ENSG00000086475	614	816	1582	1436	949	977	2687	1935	578	697	411	991	565	499	1702	796	864	1000	712	959	1196	925	885	2017	995	1602	1376	2679	3907	881	1553	1198	1608	1162	1577	2090	966	1100	2665	771	901	14575	1727	1686	4372	1883	3348	1094	1455
ENSG00000086504	396	581	2668	1435	568	802	831	1681	549	609	224	875	307	362	788	945	2060	1041	623	2127	1510	738	393	1046	1109	1459	798	1056	1557	912	509	675	697	834	365	873	1121	509	1422	679	1100	1835	2994	1358	1278	1382	1297	775	764
ENSG00000086506	0	0	9	82	0	0	0	0	0	0	0	7	0	0	0	0	0	0	0	2	0	0	0	0	0	0	0	3	2	0	0	122	0	0	0	0	0	0	39	11	8	13	0	0	0	0	0	0	0
ENSG00000086544	1067	1551	784	1298	928	942	923	2688	778	453	223	302	906	422	3229	1704	497	786	629	410	1448	1661	510	336	699	2129	573	629	894	1129	869	250	743	389	1548	828	924	763	601	800	360	1889	872	1654	341	1956	888	1418	459
ENSG00000086548	76439	26635	77	8845	53170	47263	1280	20072	11975	28773	14300	0	122657	1296	100171	33545	13148	5194	12252	3413	14118	11742	0	2997	2934	18079	77	33	89	259	4068	4	36172	806	2330	13993	39524	0	829	635	0	2	5104	29579	200	29725	0	107	2938
ENSG00000086570	0	8	0	8	0	2	4	8760	4	1	4	1	0	0	0	951	0	0	0	0	12023	6	0	0	1	0	123	295	10	0	0	8	0	0	0	0	1977	1315	1	4766	321	0	11	1	15	7	1427	1355	0
ENSG00000086589	754	396	801	710	949	895	1016	1821	337	600	162	631	457	174	1226	554	760	839	579	744	1831	579	640	628	715	1175	796	1362	3172	1410	1166	740	1409	527	1312	1166	1199	1112	1125	827	507	1324	1002	1951	2438	2929	3556	652	1283
ENSG00000086598	5389	2823	3071	2192	5653	4035	6919	5218	4900	3618	1809	3915	10433	5696	11957	4097	4852	3804	3937	3288	7715	8004	2434	4609	3508	8152	6046	7611	15461	10725	7288	4484	7546	7767	15206	5966	5186	5668	7545	3944	3140	14724	9677	9172	6074	12587	4395	7114	8664
ENSG00000086619	6	72	390	13	7	0	351	100	115	3	35	1166	152	114	14	283	6	64	10	2	44	157	2100	0	51	80	54	11	750	28	668	2061	78	415	35	184	0	37	621	148	166	2	25	13	3170	4	22	6	41
ENSG00000086666	1249	902	638	906	1393	1351	1306	1155	1313	1008	224	1025	1374	512	2275	1291	1227	892	721	455	1687	952	446	653	615	2681	1205	1075	1786	1638	695	1284	1975	982	1766	1772	1218	873	1649	1100	1072	3275	1196	1339	1015	3062	2202	875	1831
ENSG00000086696	2544	830	1171	554	488	3652	229	66	2165	2981	371	0	261	86	4399	340	487	8219	91	0	49	1986	0	1114	617	3098	28	14	116	10556	31	23	5674	19	404	1679	5	0	161	12	6	0	0	6	0	235	0	28	336
ENSG00000086712	339	315	405	688	374	393	822	821	353	346	183	973	464	255	1738	374	1194	496	319	524	1055	496	586	275	573	1258	306	929	3673	728	582	453	901	1175	608	512	771	554	654	430	581	1043	925	3115	1067	3122	699	2581	1144
ENSG00000086717	2	0	2	2	0	0	7	10	9	2	0	1	0	0	0	1	1	0	1	9	2	1	5	3	6	3	11	27	397	3	0	2	8	38	5	0	10	1	1	2	2	2	10	3	3	0	1	7	1
ENSG00000086730	21	53	4	45	27	35	1110	29	43	0	126	10	20	5	5	12	13	14	157	2	21	8	50	15	8	24	27	16	190	40	10	84	2	26	1181	2491	8	4	172	19	36	539	566	72	125	79	8	15	2
ENSG00000086758	3854	1329	3760	3145	4081	3597	5617	7053	5649	2650	1276	10682	5218	3049	14918	7260	8869	2160	4482	1856	11554	5292	1887	2405	2753	5934	7214	10252	11060	6626	8353	7514	6866	6750	6928	4539	8300	6363	4572	7395	3162	14997	12353	12939	17758	12550	9964	2832	4704
ENSG00000086827	385	126	462	513	356	366	243	564	393	301	124	844	536	268	682	492	763	214	257	391	792	396	171	316	170	701	504	597	630	771	354	310	709	391	492	420	378	508	491	600	202	1281	1036	1599	784	1652	894	411	772
ENSG00000086848	111	25	96	238	91	128	81	156	68	85	35	240	155	113	257	166	247	166	83	181	103	152	104	254	50	218	191	451	372	244	231	325	143	180	171	184	96	189	218	226	91	283	627	745	428	325	183	82	210
ENSG00000086967	0	0	5	0	0	0	2	4	0	1	1	4	3	0	0	0	57	0	0	0	0	0	331	1	4	0	50	34	7	1	0	3	0	3	0	0	0	114	4	246	18	0	0	0	0	0	0	0	0
ENSG00000086991	0	0	0	11	0	1	0	2	0	0	0	1	34	0	0	0	0	0	0	2	0	0	0	0	0	0	11	9	11	1	0	0	0	3	0	0	0	55	0	41	7	0	16	0	0	0	425	2	0
ENSG00000087008	109	134	1360	126	368	307	359	381	110	194	120	171	314	211	613	377	209	522	189	136	222	557	61	148	203	330	653	1338	541	404	469	230	259	95	312	339	213	351	206	442	266	197	409	345	390	526	221	73	389
ENSG00000087053	897	534	498	1474	759	461	514	1267	1222	477	216	1162	1629	367	1298	961	1107	350	786	709	1375	1037	30	989	273	1984	973	1295	3789	1538	604	410	868	366	1041	1249	2072	1246	1436	1019	382	2419	1389	1322	1537	2882	1518	861	1562
ENSG00000087074	800	1300	678	2534	2199	1523	1195	2726	983	411	251	474	1452	240	5849	2263	979	2121	1283	913	2579	1314	233	730	1226	2230	1615	1183	1190	4669	1689	1403	2241	329	1626	2512	1426	1402	662	1181	793	2891	1757	4625	1532	4815	1021	2116	1585
ENSG00000087076	3	4	116	38	36	2	23	11	17	0	11	547	128	4	9	13	14	3	1	40	19	23	0	3	6	70	154	36	10	14	3	41	11	6	12	5	3	514	5	559	57	44	199	3	552	25	466	47	4
ENSG00000087077	2397	1739	247	1364	33	1563	1849	4270	4617	280	54	1345	324	514	4144	1637	2127	1374	1900	466	3444	339	67	962	1413	1760	1341	2059	76	822	29	60	1613	174	1156	5069	334	2010	1764	1294	2023	9755	2341	3317	41	4074	5146	1917	1338
ENSG00000087085	1075	377	163	511	102	1798	169	11	1186	1156	136	16	2511	1	304	7	542	125	186	0	26	275	0	16	2054	661	5	17	63	1442	150	1031	415	314	370	699	1	16	65	27	19	1536	12	163	0	3284	4	10	20
ENSG00000087086	14610	8773	73612	36467	10138	49188	24785	20750	18104	13992	3017	5012	32922	6113	35241	18996	9181	12625	6891	6839	10054	28570	6907	14998	9369	44396	27443	8167	50433	23347	13005	6284	19395	13369	17605	11154	93880	14421	8236	5870	9546	49825	15622	60409	10483	17325	9331	26960	17150
ENSG00000087087	1859	1839	4697	3744	1472	2715	1721	3543	2169	1534	836	2715	1430	1178	5128	1216	3235	4246	1608	3336	3408	1372	1411	3755	2311	3152	2980	4288	6464	2774	2994	3846	2178	2797	1989	3159	2466	3421	5415	2771	2048	4105	3574	5154	5030	7414	6988	2363	2930
ENSG00000087088	968	701	2006	1668	1480	1839	2673	1810	688	562	251	743	1881	826	6986	964	1010	1807	1025	1096	1334	954	368	1899	1026	4667	1330	612	2685	1121	1480	1487	1159	1876	1799	1821	961	791	2076	919	1306	1822	1834	5976	1686	1819	707	1812	2895
ENSG00000087095	246	328	362	431	285	259	974	404	189	160	141	312	322	178	465	88	374	214	164	189	473	284	364	228	261	556	615	902	2932	332	271	650	741	393	751	625	369	244	966	602	387	1003	641	885	1661	683	714	262	461
ENSG00000087111	1203	273	2283	1130	1478	846	1433	1121	536	767	324	837	1838	494	1305	331	1158	457	627	808	1862	751	491	1159	1915	2363	1388	1300	3686	1576	719	1826	1709	1243	1674	1594	1778	907	1237	1062	669	2107	1698	2507	1174	3557	859	385	1653
ENSG00000087116	0	0	0	1	6	364	0	2	0	2	10	702	0	0	0	0	1	35	0	0	2	0	0	1	15	0	5	13	4	0	0	7	0	0	0	0	0	58	0	1	2	0	0	0	61	0	22	0	0
ENSG00000087128	18	26	0	143	3	0	0	595	7	0	105	3	9	0	13	339	1	3	58	0	75	10	1	3	0	0	15	12	132	0	0	0	0	0	5158	8	243	0	11	100	2	0	1530	8	0	24	0	367	0
ENSG00000087152	1922	1583	1205	2809	1259	943	2435	2327	1133	1476	899	870	2971	1001	3234	1704	1807	1269	1462	1284	3949	1640	1201	2192	1681	2207	1997	2657	6232	2234	1165	2030	2647	2423	2607	1672	2310	1558	2968	2319	1545	2670	4395	4121	3743	3725	4900	856	1635
ENSG00000087157	469	225	516	674	270	149	508	623	356	197	87	967	555	199	714	470	1553	263	331	240	672	317	298	337	472	489	752	1311	1541	497	326	782	622	543	563	314	380	983	512	665	494	552	661	1487	1933	733	2280	174	453
ENSG00000087191	1805	2249	5123	2813	2030	1205	2132	2610	1866	1466	1148	2653	1639	908	2420	1385	2749	2594	2273	1108	3837	912	858	3352	3258	2550	1931	2160	5305	1917	1444	2369	1844	3091	2861	2248	2996	1706	2601	1652	1963	4880	4450	5781	2447	4344	4807	1330	2908
ENSG00000087206	285	227	966	303	506	509	516	860	153	304	58	416	222	134	644	289	497	529	342	411	1022	207	351	260	771	738	455	759	1498	828	678	267	522	447	495	516	742	517	442	612	338	833	441	1283	789	1243	1543	373	636
ENSG00000087237	2	0	0	0	0	0	0	0	1	0	0	1	0	0	0	0	0	0	0	0	0	0	0	0	0	0	0	4	4	1	0	2	0	11	2	1	0	0	0	0	0	0	0	0	3	0	0	0	0
ENSG00000087245	3	2421	0	137	0	1	0	348	66	0	20	11685	23	0	0	1	1	0	1	0	66	0	0	0	1	0	7927	5427	2947	0	0	19	3	16	2	1	87	246	0	6184	1516	0	0	0	259	1	86	0	0
ENSG00000087250	0	0	0	0	0	0	0	0	0	0	0	487	0	18	0	0	0	0	0	14	0	0	201	0	0	0	290	377	229	4	0	29	0	0	0	0	0	9	0	3	2	0	0	38	31	18	22	0	1
ENSG00000087253	326	1109	155	587	177	832	0	1840	696	195	83	589	751	582	2648	856	66	371	1033	1	1759	4	92	87	252	325	882	423	1551	369	1	426	406	707	496	0	841	114	1	767	484	430	0	1119	666	1574	339	204	1233
ENSG00000087258	0	2	1	1	4	0	6	4	16	0	4	65	0	0	0	13	0	0	1	0	68	1	0	0	14	0	13	2	2107	1	1	6437	5	21	1	1	4	1	11	55	13	1	5	0	7518	2	0	11	0
ENSG00000087263	511	317	380	551	545	614	856	1439	546	420	53	853	415	344	1336	617	774	314	451	622	1069	491	163	510	601	847	333	969	1479	863	390	259	730	450	729	526	650	356	894	947	390	2413	871	1813	382	2404	793	592	948
ENSG00000087266	1288	835	3103	677	1791	1642	1145	2782	673	729	260	994	2030	614	3983	1876	757	2394	1400	2242	3171	1078	636	872	1091	2012	2685	4716	2374	2376	1379	1658	2003	606	2236	1359	2313	3652	1900	3309	1648	1223	1473	1493	3904	4261	2824	465	3680
ENSG00000087269	753	330	1284	849	932	1187	1176	1929	413	995	243	796	1307	507	2890	1034	1604	993	922	745	1646	791	455	731	1302	2334	883	1139	5341	1635	1742	613	1769	1128	610	968	2920	898	982	955	391	1027	2425	2831	1358	3684	1683	1376	2036
ENSG00000087274	2109	1548	6036	2860	3307	4481	4269	4729	1774	2267	748	2002	3608	1655	6182	4087	2258	2177	2344	2165	3168	2855	1054	2030	2528	4935	3379	4646	10933	4907	2739	5155	5775	1915	4150	4483	5458	4232	3693	3678	2040	2990	5069	3510	6879	7644	5933	1153	3463
ENSG00000087299	244	203	544	439	361	355	516	891	262	194	107	643	333	248	470	389	445	218	276	365	622	215	314	250	346	508	336	669	800	553	301	520	288	259	152	318	554	316	321	380	203	2178	634	1084	715	1421	1222	936	503
ENSG00000087301	105	34	136	136	140	84	191	141	220	86	27	143	109	87	241	81	26	219	70	119	88	206	297	141	122	204	578	1196	645	441	199	261	283	492	203	273	64	484	269	316	190	724	306	566	3408	487	1732	194	785
ENSG00000087302	828	1207	2103	1627	1210	1509	776	2953	901	1063	523	1858	1419	634	2345	1430	1611	1604	990	1611	2479	653	1840	1213	1587	2191	1582	2511	3192	1912	992	705	928	968	929	1663	2066	1732	2264	1354	1604	4587	4571	4537	2332	3640	3143	2082	4003
ENSG00000087303	43	19	3	0	0	55	3	2	23	13	14	0	45	0	79	47	5	92	1	0	0	421	21	0	15	0	4	38	11	8	0	9	7	1	3	0	79	5	63	0	0	886	0	32	18	78	0	0	355
ENSG00000087338	470	280	277	818	815	787	1334	1094	638	859	120	854	1283	642	1610	530	1236	577	256	565	1423	894	421	585	491	1657	628	1066	2465	1263	835	408	1580	826	1113	2929	507	552	1712	560	497	1931	424	1471	1780	1735	1119	647	990
ENSG00000087365	3280	3170	7283	5762	3030	4430	2106	7212	3018	2660	1357	8594	4057	2051	6490	4418	6955	4285	2993	11072	5882	4186	2692	3667	4087	6502	3712	4769	9522	5603	4254	3746	4892	3341	3378	4732	6759	5386	4673	3825	2513	11348	11684	9633	7431	11595	6080	4850	7299
ENSG00000087448	358	682	563	410	841	237	2381	2691	856	239	200	5117	679	232	1976	2168	237	558	560	611	1226	753	481	628	345	1006	1257	2836	1756	786	836	808	917	1107	686	811	1258	565	2184	765	601	2294	838	2508	1203	2127	867	1483	956
ENSG00000087460	9047	17181	15348	26566	10440	10791	9083	46518	8879	3998	7910	13300	10027	8932	19462	11799	7840	8066	8914	15551	17864	11066	14204	11947	14325	14072	15843	20172	68815	16283	22061	32193	12832	15182	13066	11794	10307	17436	21551	17486	18505	74025	10443	22121	29371	4098	34165	9303	5856
ENSG00000087470	1239	1571	996	1992	1372	356	1702	5024	895	921	707	2256	1594	1013	3199	1461	2164	857	1201	1008	2768	1621	686	1227	1164	2559	2282	3727	3759	1972	1377	1752	1597	1665	2244	1054	1503	2432	4145	1459	1471	7293	2444	4015	3263	5105	2126	2443	2375
ENSG00000087494	8	213	5	14	84	10	1072	1868	23	0	273	190	6	11	0	1410	27	0	222	166	291	6	0	0	5	0	45	352	5	25	7	2	3	2	665	2457	10396	3	110	121	9	0	161	7	0	12	3	25661	2
ENSG00000087495	39	246	1	145	4	7	0	156	34	0	34	0	182	2	71	224	9	6	251	22	14	0	0	0	12	2	10	11	6	24	0	0	107	2	30	70	9	0	129	0	0	5	12	22	72	2	1	0	4
ENSG00000087502	554	996	746	1130	692	319	789	5252	631	401	410	892	690	427	1214	869	846	536	1431	387	2247	991	972	406	551	776	771	1226	2279	923	717	263	993	775	1467	1082	1961	660	3457	545	671	4138	2938	1353	624	1436	1117	1418	1445
ENSG00000087510	26	181	0	72	94	0	9	1265	125	8	99	1	0	0	319	0	5	0	0	3	296	0	44	2	44	51	350	241	4	3	1	0	117	0	577	172	287	68	0	352	79	1991	827	3	438	577	445	421	80
ENSG00000087586	623	330	1226	1339	765	561	338	2247	470	461	150	1576	1008	466	1587	465	1371	483	583	837	1495	638	434	787	785	1034	500	718	2326	457	651	1519	564	977	239	333	1267	725	1021	252	321	3063	763	2218	1831	2811	1669	1162	1220
ENSG00000087589	0	2	0	0	2	0	1	11	5	0	3	1	2	13	5	1	0	0	0	0	5	0	0	0	1	0	0	1	10	1	1	11	2	11	0	0	0	0	0	2	9	135	0	0	28	2	6	0	0
ENSG00000087842	53	85	1109	43	170	231	310	162	271	42	121	542	337	159	166	539	196	94	33	81	593	231	174	522	73	114	1006	449	139	195	9	186	152	608	116	44	1881	114	106	311	31	318	399	2061	87	1315	204	499	300
ENSG00000087884	80	300	59	156	70	70	114	191	74	51	37	3	65	104	218	65	56	134	98	190	83	42	519	169	163	231	111	219	157	183	63	61	139	58	129	280	88	216	192	103	263	702	233	496	267	304	201	118	234
ENSG00000087903	201	94	188	396	250	330	181	486	182	45	60	320	119	31	288	114	202	394	152	34	123	170	77	184	297	211	185	258	257	71	196	459	299	65	238	110	179	416	206	61	163	382	523	182	647	450	467	188	249
ENSG00000087995	311	164	451	417	450	201	729	387	271	284	62	461	489	219	469	172	496	320	218	393	755	163	72	555	720	676	297	623	1613	498	188	270	385	428	848	459	524	441	468	420	358	1427	680	915	905	940	762	213	746
ENSG00000088002	270	305	60	62	1350	526	100	1607	150	104	329	3	120	34	2802	155	8	391	374	32	820	216	54	15	22	69	444	46	17	96	6	32	284	167	346	94	91	61	4	277	173	1508	302	2025	743	1538	44	112	315
ENSG00000088035	239	160	497	225	316	93	576	220	231	216	17	303	436	123	383	205	153	268	103	216	427	269	114	271	238	474	427	525	541	340	197	171	737	248	654	198	367	314	209	111	203	595	268	591	820	755	395	380	412
ENSG00000088038	1144	726	1418	2459	844	1275	749	2555	700	474	212	1375	900	675	2863	909	1614	950	699	1026	1354	1041	1085	868	1017	2103	1246	1756	3767	1055	1221	2335	1149	1795	901	859	1308	1497	1751	1233	1041	1695	1651	2760	2407	2186	1654	1413	1015
ENSG00000088053	8	16	27	3	5	0	1	25	101	0	7	0	1	0	3	4	2	9	10	1	1	5	1	1	3	13	5	1	0	16	0	35	6	0	43	2	1	0	0	21	22	58	0	2	0	9	5	6	2
ENSG00000088179	417	520	103	365	479	275	1116	707	542	257	115	748	559	256	1440	319	520	463	359	573	386	430	184	266	196	953	1003	1895	1993	857	617	559	945	525	606	953	503	1096	2734	891	325	1255	1018	603	1822	1007	1368	488	742
ENSG00000088205	1762	1780	1113	2197	1668	1633	2657	5528	1498	1814	775	3144	2869	1072	4615	1676	4202	2385	1111	1965	3526	1446	739	1357	1758	3087	1469	1915	6660	3088	1876	1063	3203	3332	2214	2797	3412	2151	3736	1265	1086	4957	4430	4512	2497	7330	3385	3982	4311
ENSG00000088247	3221	1153	1534	3320	3027	1668	2754	6887	2721	1864	691	3947	2027	649	6933	1706	4436	3096	2793	3598	5761	1828	1688	2997	2687	2787	3599	4850	7590	3165	6943	3098	5231	2042	2552	3647	3070	2490	4847	3312	2462	3572	4206	9523	7200	10060	5456	2781	2769
ENSG00000088256	1669	592	5846	2041	2204	3002	1584	2597	1939	5754	427	1167	1446	498	4326	1224	2220	2128	1282	1019	1274	954	2396	2120	2563	3801	1797	1994	2594	4736	2820	2387	3274	1272	1547	1614	1234	1000	2594	1482	1153	4552	2576	2369	5734	6851	1403	642	2027
ENSG00000088280	283	106	790	325	14	202	117	309	228	104	137	568	217	26	219	363	18	13	30	72	72	285	692	167	45	10	737	1614	403	61	840	113	166	666	341	4	126	923	31	1007	231	3109	1915	53	258	630	1481	88	563
ENSG00000088298	646	420	966	996	470	760	384	1778	470	277	415	953	807	611	1034	349	365	586	387	428	1127	765	590	476	636	955	882	435	1875	917	614	686	436	569	888	670	658	416	506	432	487	1533	909	1142	351	1066	630	266	605
ENSG00000088305	107	213	112	868	50	107	169	628	117	23	43	630	128	48	163	128	153	8	112	352	198	365	61	186	178	179	386	1222	424	97	132	114	89	173	167	84	114	483	375	418	687	783	1894	275	870	217	691	883	122
ENSG00000088320	0	0	2	0	0	0	0	3	0	0	0	5	0	0	0	0	0	0	0	0	0	0	0	0	0	0	0	0	0	0	0	0	0	0	0	0	0	34	0	0	0	0	0	0	0	0	67	0	0
ENSG00000088325	1547	897	1473	3705	1782	1337	953	7292	1144	888	121	4213	1111	450	4172	868	4739	962	1634	2455	3414	1346	842	1808	2026	2623	1528	2855	7459	1144	1873	1287	746	1360	481	780	3162	5403	3634	808	771	5558	5573	5673	6982	7903	7568	1729	2492
ENSG00000088340	4579	3198	8920	4428	36	4170	21	5717	1475	332	1596	1617	2886	199	8311	2956	229	5336	1731	1230	1874	1909	31	1070	1054	7119	506	691	44	614	993	20	1227	292	439	830	508	103	1497	600	302	886	4780	251	53	56	64	163	150
ENSG00000088356	411	239	956	730	442	497	591	2778	403	269	173	752	518	188	888	396	334	398	395	567	622	508	363	517	630	679	314	333	3917	507	259	342	284	502	477	415	343	987	385	391	263	1327	976	1268	1318	643	1073	449	393
ENSG00000088367	2247	1032	3210	3234	1752	6145	1123	4345	1791	465	771	1369	2299	262	7740	3627	1249	1306	965	484	8025	1160	829	1234	1035	6048	723	749	791	1854	321	284	4549	387	3424	2896	1795	901	1051	1011	210	2553	3336	2074	1220	8489	1760	240	1440
ENSG00000088386	654	764	233	540	765	345	8	404	2208	422	557	0	219	100	0	15	660	0	181	4	768	257	57	1	369	0	253	29	32	0	138	3	1226	0	3987	943	9	121	275	71	520	37	1	71	177	105	31	6	0
ENSG00000088387	925	679	328	903	1173	551	472	4430	1120	208	305	341	604	1022	3044	2603	268	325	646	619	3276	432	93	218	397	1396	1329	955	982	1099	538	559	1397	514	1222	512	848	1173	1027	1106	1387	1986	3287	1310	1703	2111	1481	727	866
ENSG00000088448	888	4311	2031	2572	1020	1307	1315	1826	2087	750	2107	406	779	762	3847	1120	845	2728	700	1340	8535	339	588	1299	2464	3559	2828	4658	4427	3450	1473	1211	2770	1101	1631	2829	1121	3933	3525	1956	4135	1122	807	2780	2552	2838	3972	399	3018
ENSG00000088451	229	215	178	395	396	233	199	437	293	196	74	164	624	213	610	129	292	306	65	118	452	77	86	169	157	455	256	285	726	520	241	210	396	260	213	386	182	460	340	235	146	552	184	773	138	940	622	181	556
ENSG00000088538	4	0	19	3	0	174	317	666	3	1	8	261	8	2	51	92	8	9	62	0	137	1	1	34	11	10	117	10	41	30	0	517	10	6	39	0	81	4	94	169	11	1433	895	3	676	22	1394	36	3
ENSG00000088543	3	11	50	13	3	19	169	61	10	1	6	572	12	221	21	33	18	22	39	9	22	37	60	15	18	64	97	196	88	32	68	305	15	23	29	37	37	133	117	78	205	162	115	70	187	80	164	22	29
ENSG00000088682	533	330	2562	737	632	1306	1294	1972	633	832	178	693	287	974	1458	655	574	1248	522	378	745	696	368	800	1009	1603	458	1170	1416	1504	527	822	1187	661	517	759	442	707	983	805	898	1920	1065	1917	931	4070	1518	369	1312
ENSG00000088726	2	36	86	18	0	0	3	1035	67	1	12	0	1	0	1	294	15	17	50	0	760	1	18	0	6	0	29	6	114	1	1	5	4	14	56	19	953	5	0	181	4	1209	202	2	0	0	8	395	0
ENSG00000088727	203	92	155	256	60	153	63	187	88	96	24	103	70	138	336	38	342	193	145	112	156	109	96	73	156	327	102	186	557	265	102	104	166	258	329	62	74	458	190	309	176	174	253	722	155	402	197	159	203
ENSG00000088756	0	0	6	123	23	4	1	3	1	22	23	38	1	0	0	0	2	5	0	0	29	0	49	0	6	4	45	147	108	20	191	359	3	15	5	25	0	157	62	62	0	19	0	36	422	6	373	78	0
ENSG00000088766	728	632	2676	1091	1165	1574	1163	2751	402	622	369	1060	663	1141	2979	568	1182	1035	502	987	925	1167	508	1502	385	1735	804	1072	4652	1385	874	421	1542	988	1630	969	509	763	996	630	743	1181	560	2362	931	2730	1336	1163	2931
ENSG00000088782	0	0	0	0	0	0	0	0	0	0	0	0	0	0	0	0	0	0	0	0	0	0	0	0	0	0	0	0	0	0	0	0	0	0	0	0	0	0	0	0	0	0	0	0	0	0	0	0	0
ENSG00000088808	489	511	1717	678	513	935	442	1803	846	464	299	475	306	436	1338	1097	896	804	265	426	1027	579	546	469	269	668	1419	1728	688	906	454	924	505	770	486	1502	725	1442	1428	2035	954	1565	847	1150	1811	1581	1620	1238	946
ENSG00000088812	1234	218	5032	1449	928	1012	3425	3640	492	1525	189	2852	2878	1585	2579	2401	1427	543	612	822	4144	2292	1332	1031	342	1285	2504	2322	4165	1931	2181	2226	2815	1049	3485	2785	1795	2427	1338	1798	1124	7451	850	1221	3790	1461	3559	877	641
ENSG00000088826	427	420	463	808	617	978	434	2172	252	262	679	178	547	336	1857	229	818	386	1644	548	528	771	147	174	200	403	575	132	1156	484	1406	160	411	392	687	1769	565	385	760	514	201	19	471	617	69	282	157	166	336
ENSG00000088827	0	0	0	0	2	0	28	0	0	0	0	6	0	0	0	2	0	0	0	5	1	0	0	0	0	1	7	2	0	0	0	0	1	0	4	0	0	5	0	0	0	0	0	0	4	0	13	0	0
ENSG00000088832	2001	1473	5779	4459	3351	3295	3021	18327	1635	2449	1835	4248	3988	1867	5033	4706	4261	2069	2490	2043	4830	3901	1798	3072	1927	6341	2715	2202	12384	3202	2162	1026	4007	1951	6418	3631	3531	4523	3276	2331	3298	15809	4503	3574	7217	7781	7857	7866	4860
ENSG00000088833	896	509	4401	1590	1453	2230	1678	4350	736	864	634	2141	1663	809	2848	2479	2070	1987	1237	1442	3638	1995	1006	1791	766	1996	1592	1375	4209	2383	1394	1589	1849	1727	2684	1577	1397	2625	1043	1131	992	4381	2759	1945	2957	4465	3363	2020	2019
ENSG00000088836	347	663	1199	667	1682	668	21	3739	152	178	94	211	423	868	982	954	256	550	573	447	5364	1811	32	170	476	801	397	83	126	97	77	4	1651	115	794	124	329	1065	983	439	820	829	3205	111	444	1275	3494	629	1123
ENSG00000088854	280	223	326	405	278	351	691	2241	194	180	160	473	298	212	1	443	282	0	297	7	1046	561	80	537	75	3	353	96	490	0	325	742	491	120	916	610	167	523	478	451	521	1360	329	7	1004	4	983	628	1
ENSG00000088876	137	71	92	142	160	126	432	807	71	148	75	411	225	92	581	116	346	326	127	109	351	239	201	269	200	510	180	374	635	303	279	152	274	328	186	179	160	497	303	243	143	251	157	490	367	672	866	406	363
ENSG00000088881	51	23	111	204	3	27	1339	37	11	0	51	106	22	0	18	101	24	0	10	3	48	25	61	40	114	127	132	60	1143	11	383	743	19	21	464	834	4	1305	396	277	156	0	914	32	491	7	591	8	25
ENSG00000088882	0	0	0	0	0	0	0	2	0	0	3	111	0	0	0	0	1	0	0	4	0	0	0	0	0	1	97	5	12	0	1	0	0	8	0	0	0	534	0	165	10305	0	25	0	0	0	4273	3	3
ENSG00000088888	1801	1149	5749	3290	1848	3750	3772	11811	1328	1864	818	2596	2678	1432	8189	2856	2731	1619	1924	1853	5888	2748	1780	1885	1450	3213	3023	3991	7569	3433	3034	2746	4183	2278	4404	2196	1662	3532	2818	3906	1909	11378	3054	3643	4725	5648	6641	2132	3522
ENSG00000088899	655	780	2244	2512	1978	1337	648	1484	801	537	135	636	1014	535	897	237	593	1921	931	1433	1720	5436	402	384	463	496	1196	449	2370	337	567	1092	4808	590	1661	2699	393	1931	1610	1645	2298	4364	1322	1678	5213	584	6715	345	3500
ENSG00000088926	5	37	0	5	1	0	0	0	0	2	0	0	1	0	0	0	1	0	3	0	0	82	38	0	1	2	0	0	0	1	147	7	1	0	0	24	0	0	10	0	0	0	0	0	0	0	0	0	9
ENSG00000088930	1707	527	965	2126	1567	1299	2283	4953	721	1200	482	4011	2577	974	4313	2330	2847	749	1183	1796	2986	2395	623	1347	687	2080	2474	3417	7675	2637	2461	1187	4016	1432	3253	3452	1690	1922	2367	1851	1072	7090	1418	3936	5454	5049	4482	1626	1968
ENSG00000088970	211	105	162	83	207	71	300	476	250	525	20	335	138	313	2247	382	68	468	64	1531	651	337	158	126	419	218	630	564	3990	722	273	370	1470	259	194	263	135	328	302	451	442	272	70	626	1713	264	1479	946	1701
ENSG00000088986	2709	2834	7119	4233	2256	4804	2362	5943	2290	2069	1828	2819	2301	1322	6094	1356	3173	3428	2354	1706	3257	2784	1598	3574	3126	4757	1995	1672	5392	4083	1466	2515	1898	2542	4146	3696	3493	3597	5898	3307	2644	9321	5699	5482	4540	7380	4590	3948	5297
ENSG00000088992	933	1554	5176	585	7341	720	2142	0	75	1158	1323	3	1893	9124	2101	0	1500	8	2055	2545	225	1059	661	953	4095	10317	92	50	477	101	432	359	731	930	3482	4327	0	3	6214	329	4329	0	0	4196	738	2	1	0	867
ENSG00000089006	1310	992	1979	3756	2441	1597	1783	7189	649	1206	563	2251	1500	853	5313	2044	2374	2327	1815	1697	2602	1917	762	2518	1459	2996	1673	3436	14202	3473	2812	1776	3819	1544	1983	1559	1608	1922	2086	1778	1454	5837	1946	3950	2111	5126	6686	2392	4777
ENSG00000089009	9272	11333	15788	22037	17680	10677	13160	27197	8742	13011	4446	9642	11580	3619	38764	8500	19601	17572	12663	19495	21867	7219	12835	17678	20480	21576	14733	24498	13604	14099	21393	2669	24267	20725	16872	22709	12162	25672	16081	11219	14242	28966	22448	65203	15483	22739	14661	26422	25759
ENSG00000089012	2	0	10	0	0	0	4	9	2	0	0	0	0	0	0	11	0	0	0	0	342	20	0	0	0	0	0	0	0	0	0	0	0	0	39	97	1	0	0	0	0	1	0	0	0	2	0	0	0
ENSG00000089022	735	596	823	868	747	1213	762	1088	577	713	219	913	1231	484	2509	621	981	917	717	768	766	895	268	913	1054	1608	888	1521	1623	1496	959	862	1033	1040	1033	856	467	1723	1055	771	581	1355	1701	1897	1878	2870	982	826	1763
ENSG00000089041	5	0	0	0	0	0	127	9	28	0	0	7	0	0	0	42	0	9	64	26	12	0	6	0	0	0	12	7	15	11	0	0	3	10	147	23	0	5	0	15	2	366	325	2	109	13	2	211	5
ENSG00000089048	399	885	1778	1010	786	990	1482	4943	204	498	719	1248	910	407	1570	991	1116	1661	660	1448	1729	658	698	1176	1145	1332	517	945	4017	590	665	226	1792	527	977	1561	990	892	1168	674	899	1567	1135	1074	1168	1562	1659	2625	1043
ENSG00000089050	215	94	220	329	959	193	1366	1521	156	250	53	1131	440	335	676	442	444	283	299	735	262	677	170	703	209	952	777	2160	2027	549	652	332	1033	201	750	968	482	537	781	929	496	1406	286	747	1833	1305	971	634	1196
ENSG00000089053	2544	1824	5311	3209	2304	2433	2501	3054	2324	1399	748	2535	2238	1345	7571	1859	2637	2878	1209	1892	2979	2204	1290	2520	3149	3937	2878	4336	7731	2958	3352	3162	3444	4093	2335	2200	1761	4250	2226	2061	1536	6054	3976	6353	5760	7060	3546	3930	4760
ENSG00000089057	107	135	280	430	972	238	1947	1049	205	88	89	2170	489	413	828	1267	419	331	254	1	2210	223	158	367	135	1021	1438	1097	5323	333	275	408	480	846	1389	1120	797	496	648	666	333	1353	526	905	1405	609	2024	552	422
ENSG00000089060	960	818	497	741	388	885	479	946	917	621	321	266	1463	650	1525	605	2100	835	1155	50	1463	1343	766	346	1660	1024	1130	596	121	1673	690	244	847	309	841	148	337	1018	557	792	683	1772	1481	1032	539	2715	662	702	1552
ENSG00000089063	877	806	1978	2442	1674	1720	2003	4294	450	910	697	1617	1895	935	2365	2041	1640	1676	821	743	2853	1601	900	1950	443	3027	1187	1375	7747	1660	1440	1038	2847	1481	2723	1554	1096	1295	2146	1133	1412	3859	1079	2177	2589	2773	4433	1937	2259
ENSG00000089091	48	62	51	86	104	20	230	255	24	9	13	232	67	67	87	77	11	30	55	15	12	100	11	6	62	69	107	346	294	47	26	99	158	34	355	137	13	197	128	123	106	189	262	60	603	146	626	91	128
ENSG00000089094	397	373	621	630	197	187	522	823	388	171	110	1669	600	338	1242	429	987	543	283	934	432	785	233	720	395	572	1173	2038	3907	863	794	733	684	807	512	575	413	2546	1546	1661	753	2122	1467	1374	2705	1350	1870	1034	896
ENSG00000089101	3	1	0	0	0	0	0	8	4	0	0	38	2	2	1	2	1	0	1	88	0	4	0	0	0	2	9	9	69	8	2	35	4	21	32	0	0	77	4	12	3	0	27	4	143	1	241	0	0
ENSG00000089116	1	21	8	4	0	4	4	33	21	0	10	3	27	4	0	0	13	0	0	0	8	3	56	0	129	0	1	0	35	0	854	0	10	61	0	0	18	1	0	0	25	14	0	5	0	0	0	0	0
ENSG00000089123	255	197	271	186	216	240	396	646	145	190	89	157	385	136	612	370	254	255	173	150	456	454	90	258	178	460	141	311	1137	423	435	133	551	211	468	549	226	168	285	268	187	671	201	458	381	554	706	397	415
ENSG00000089127	3594	1049	483	235	2493	2005	138	434	896	1326	424	358	2308	339	2927	620	4116	1059	2252	1387	1679	1988	2	328	1568	8215	438	7	1113	5282	1839	57	1483	1050	2021	204	687	233	292	247	209	1061	3322	1013	109	14112	916	2041	573
ENSG00000089154	4995	2347	2711	4136	2751	3154	3348	4322	3538	2758	1089	6502	7261	2341	12015	2521	6143	3829	3842	1937	5288	4727	1254	3239	3882	5944	3938	4440	13975	5584	4655	4290	4312	5874	3811	2462	2389	5910	4429	3680	1574	10494	6853	8244	5292	10416	6574	3510	4730
ENSG00000089157	22754	26556	26756	37491	28631	20614	28312	55810	16848	30895	7161	16764	35793	11629	98898	20535	31236	32340	33861	30006	53365	14380	25304	39662	40861	42350	39412	37849	75204	37173	68507	8333	49581	41857	35985	33267	13242	40205	27873	24716	19369	98134	29826	144685	26627	54874	54159	32777	72325
ENSG00000089159	4466	4337	2023	4112	3780	5703	1886	7109	3177	2207	1552	1174	2962	771	13325	6418	5043	3618	6325	856	4529	2823	833	1604	3423	4171	2601	2432	2059	3192	3222	3215	3626	3303	4139	3014	3994	3390	2318	2971	2757	9541	14408	5461	3279	12757	4041	3870	3768
ENSG00000089163	8	2	20	14	11	43	35	11	9	2	0	36	16	6	12	2	3	15	17	2	6	13	24	7	9	9	12	20	15	33	30	16	11	10	18	13	4	48	14	13	38	23	12	0	51	4	33	9	13
ENSG00000089169	0	0	0	0	1	0	0	3	25	1	0	0	0	0	0	0	0	0	0	0	0	2	0	0	0	0	0	0	7	0	0	7	0	48	0	0	0	0	0	2	0	0	0	4	2	7	0	0	0
ENSG00000089177	664	126	293	267	1146	1196	614	1365	275	547	143	743	846	336	1872	582	637	899	113	219	1649	480	130	181	298	728	450	177	8287	2044	370	1811	1826	349	397	206	744	241	252	400	141	799	324	685	355	3485	743	515	541
ENSG00000089195	327	389	505	635	641	506	878	2935	236	267	268	1199	681	302	1397	862	815	513	440	691	1626	975	385	548	246	486	480	690	4111	661	454	418	1027	402	753	955	840	333	608	553	418	1516	607	1166	1268	1597	895	1212	812
ENSG00000089199	0	9	0	4	3	0	8	296	87	3	11	870	1	0	0	1	1	0	18	8399	0	0	0	0	0	0	6	4	93686	0	16	22051	0	3152	12	4	0	0	43	5	0	0	0	31	2531	4	0	8	0
ENSG00000089220	2332	3336	11220	6025	2123	5934	6875	3536	3333	2262	1795	2997	2379	3118	11465	2206	2863	7229	1622	5229	2005	2907	2809	5595	5955	5977	4179	5209	6550	7796	2687	2199	6277	3214	5142	5162	1886	8486	3308	3258	6907	8555	5136	10278	5559	8365	5464	6249	6297
ENSG00000089225	0	0	0	0	0	0	0	0	0	0	0	0	0	0	0	0	0	0	0	0	0	0	0	6	5	5	1	1	67	10	0	1	0	4	0	0	0	0	0	0	0	0	0	22	225	1	0	0	0
ENSG00000089234	497	376	403	504	531	491	669	644	373	319	143	608	664	322	1301	360	615	474	406	530	809	565	176	426	416	783	450	797	2865	915	574	155	1115	508	1003	711	421	1172	632	463	382	1296	938	1216	1070	1676	788	659	949
ENSG00000089248	1482	1756	4253	4285	2524	2233	2082	1975	1518	1349	978	3390	2672	3713	3956	1142	1704	1566	1664	3210	1349	2555	1309	3209	2641	2580	3592	2653	4063	3696	1502	5179	2196	7780	3239	2749	1641	3947	2537	2042	2706	7298	4011	4442	3174	5564	1878	2264	3572
ENSG00000089250	0	0	1	1	0	0	1	0	2	0	1	1	0	0	0	0	0	0	0	0	0	0	184	0	0	2	139	20	109	0	262	249	0	0	0	0	0	470	0	2011	0	0	0	0	2058	0	12	726	0
ENSG00000089280	4084	3195	8456	7681	3434	5275	5081	8690	3396	2400	2249	7808	3050	3106	13859	4448	7547	5916	2350	9569	6680	4698	4008	4127	6023	7239	10198	13292	16261	5440	7817	6996	5913	4254	3608	7162	3798	9187	11345	6005	6017	10518	7143	18323	17089	14575	23747	3382	5992
ENSG00000089289	690	348	1134	818	958	1046	1144	1852	740	1042	346	656	1193	293	3901	1408	1254	751	708	466	3562	464	638	694	683	1227	729	1245	912	1318	1562	311	1668	719	1166	2585	657	1040	1015	1000	838	4043	1268	5444	1245	2005	1467	597	2513
ENSG00000089327	1897	3179	1544	1867	2100	5114	1161	4607	1409	278	1990	211	1821	1497	7039	1782	597	1424	1323	8	7138	590	285	614	1446	168	305	0	91	133	878	31	1432	395	4398	882	4541	50	1162	153	226	14728	2696	1192	188	2396	670	2359	2569
ENSG00000089335	574	1081	270	693	493	584	827	835	361	200	78	476	468	257	1478	713	692	317	269	211	390	701	768	551	428	1171	751	1577	3070	829	516	695	1234	3	751	1008	620	755	363	666	308	1068	554	1371	1949	1154	3337	520	1128
ENSG00000089351	638	992	1661	1349	1089	518	883	1071	1157	26	647	1138	231	1593	5681	839	1176	15	954	1488	1863	1808	2446	420	147	345	2650	1958	2760	626	999	2260	1092	676	2328	1216	578	1243	2138	1552	1885	1064	2391	2571	3109	2187	3529	863	1921
ENSG00000089356	11728	5915	6580	7476	6113	8279	106	10843	1602	6390	2651	3	8827	4509	16292	5770	1213	13784	1538	1454	15639	2867	709	2907	4398	16227	1184	186	2457	22611	1373	6323	4652	6331	2535	657	22107	334	622	305	54	13461	1331	4824	471	16172	756	3576	10178
ENSG00000089472	3331	512	318	1689	4645	3484	0	0	3023	3965	1553	0	2831	0	15418	1	286	3247	222	0	245	23	0	800	211	625	935	1004	8	10296	35	9	4803	748	333	0	2	0	3	55	934	0	8	6082	0	25772	1	0	14590
ENSG00000089486	229	11	2323	342	73	80	380	760	75	214	145	603	387	180	3	0	315	417	249	126	17	395	526	32	1087	570	66	69	802	361	296	1505	211	320	28	396	34	155	442	268	238	37	569	0	1230	10	688	176	0
ENSG00000089505	33	13	4	18	26	8	80	16	27	20	8	21	7	4	17	27	13	3	28	2	20	34	0	2	9	16	7	36	25	22	6	8	26	9	51	43	19	11	9	16	3	28	15	16	38	35	38	17	10
ENSG00000089558	6	0	8	0	0	17	19	0	0	2	5	1	3	0	13	0	3	0	33	0	4	3	9	0	2	1	0	0	88	1	46	149	13	119	0	0	0	0	2	3	0	0	14	38	30	6	2	0	1
ENSG00000089597	4431	2201	8298	9171	4128	5674	2714	7118	4688	4061	1557	9082	5909	4320	8613	6892	8367	3535	4706	8209	8394	6692	4422	7254	4539	7263	11341	13787	18659	8967	7071	4570	8881	6122	7461	7212	12106	13199	7675	9850	5073	21708	12337	13876	10780	18444	14024	7134	9652
ENSG00000089639	304	283	1214	407	956	557	365	874	523	396	202	357	472	222	1744	299	540	416	527	254	1317	233	70	359	412	1212	494	613	588	754	371	351	837	486	456	543	494	112	1248	1180	487	2465	247	1429	422	1350	1357	177	688
ENSG00000089682	225	178	90	200	394	322	804	463	259	218	146	280	316	139	1432	431	723	320	308	112	1063	208	129	142	276	486	349	519	380	474	472	151	719	233	1046	614	300	353	582	331	239	742	974	643	1026	826	826	306	393
ENSG00000089685	608	445	2638	1840	1124	619	613	1717	539	642	124	4953	866	338	1074	462	2123	823	1129	2310	1392	476	1906	1640	2363	1527	816	1455	5023	632	708	958	836	1242	242	530	1876	1758	1814	400	537	1358	3197	3121	2650	3160	3111	682	1756
ENSG00000089692	12	26	6	12	4	10	11	14	54	0	30	26	3	1	34	0	1	6	24	48	11	2	73	21	30	23	22	211	43	3	38	13	2	17	15	11	0	71	32	25	31	13	109	12	2	36	210	0	12
ENSG00000089693	2391	3619	6034	4673	2927	1696	3749	14145	2354	2057	2083	3322	2744	2402	7639	1878	3860	3709	3033	2977	5535	2107	3374	4172	6626	5180	3948	3742	7866	4706	2661	2116	3698	4068	4022	3883	4653	2792	5776	3111	3440	11294	5646	7834	2083	6231	8314	11960	4784
ENSG00000089723	373	128	82	92	368	79	134	509	138	32	99	229	81	89	296	127	2	13	350	2	783	57	33	2	64	82	202	68	78	27	27	178	39	91	80	14	198	211	162	176	42	35	249	302	240	114	171	48	320
ENSG00000089737	1419	1739	2902	1765	1165	1951	1479	5086	2159	1072	699	3596	989	1163	3260	3285	3697	1407	2047	3185	5346	1058	734	1160	1144	2528	2868	2001	3370	2720	1724	3375	1637	1142	1426	2464	2455	3763	2494	3019	2349	5285	3517	4764	4952	7041	4682	3179	3594
ENSG00000089775	111	128	362	227	229	186	211	483	174	126	49	1215	70	144	373	275	283	345	204	117	331	91	61	192	123	401	415	869	530	602	166	512	203	235	95	252	338	368	220	412	304	503	813	684	967	593	248	484	450
ENSG00000089818	622	619	728	600	1015	355	608	2766	638	805	376	644	740	478	1371	347	672	1181	1006	392	1890	232	468	700	641	1366	533	560	2118	1025	642	932	785	1155	657	587	589	560	1099	415	412	2216	1216	1235	695	1778	1561	2150	808
ENSG00000089820	1316	2602	730	179	19	2496	140	8790	204	7	15	2719	42	119	117	978	1388	5706	24	7	1338	513	480	146	5101	2107	1290	342	3660	2411	156	607	83	1569	108	2376	22	225	3691	117	1603	3980	2470	6995	2470	60	7586	15	38
ENSG00000089847	13	5	114	5	21	10	38	31	16	10	1	5	4	18	20	47	13	33	44	0	27	12	35	41	38	9	15	17	41	68	29	61	18	34	38	55	4	7	13	79	132	0	23	221	398	62	3	15	5
ENSG00000089876	653	696	505	305	323	1142	1426	1518	1222	545	359	1192	1313	477	1694	898	395	791	841	512	1331	633	454	313	721	304	1069	900	1832	1682	157	2	873	858	1684	1992	1245	712	1029	900	1435	2577	1041	1233	651	3502	1469	707	1853
ENSG00000089902	774	711	1153	1186	2157	1340	550	3461	1124	1162	492	2390	630	748	2973	1706	1962	1016	831	562	3972	599	361	649	385	1804	1783	2411	1659	2060	618	1685	1068	693	684	1331	1640	1880	1396	2082	811	1684	1111	1530	3116	4860	1872	2118	1626
ENSG00000089916	724	469	393	598	688	384	934	1414	968	446	243	1708	709	505	1865	1135	824	598	543	520	1062	606	116	543	247	770	1579	2719	2158	1335	1087	750	770	457	1133	1557	1042	1435	1267	2348	552	1240	1556	1746	3805	2484	1392	908	1292
ENSG00000090006	4006	1739	2607	1700	1229	6734	2326	2256	1316	392	430	3468	1052	477	24349	3278	1211	4599	1966	102	2306	1568	835	4109	570	1578	212	2041	1038	9268	1473	1625	1246	2436	311	1008	1807	1985	2933	885	2225	3240	1921	2053	72	5791	508	2159	5436
ENSG00000090013	1206	983	5569	602	1359	1836	762	1126	1269	606	313	200	672	305	2764	1257	742	904	917	85	1544	599	425	1500	1160	3122	423	353	17	1883	478	415	865	927	1044	911	1886	517	318	490	531	3239	1132	1071	0	2181	380	406	1573
ENSG00000090020	2670	550	3611	803	1775	2794	639	2018	1665	2055	347	328	683	547	2951	1627	993	808	975	395	1769	2184	626	835	843	6013	1225	960	749	1892	1343	595	2059	612	2590	536	877	564	375	1181	841	5389	1065	1120	939	4778	925	1248	1288
ENSG00000090054	916	285	472	678	1420	915	735	1501	547	719	164	638	1450	547	1580	1377	1332	609	558	319	1228	1125	280	551	435	1400	861	1061	1549	1536	583	822	1166	1355	1191	1274	2071	1129	1436	1021	542	3034	936	1818	1020	2643	994	1027	1833
ENSG00000090060	3806	2870	4454	5023	3186	3773	2709	7997	3101	3489	1271	7317	2671	2741	8043	3085	5546	3065	2147	1765	6192	6425	1333	3396	1093	6425	3722	5648	10864	6227	3830	4274	3584	2503	3793	5652	5320	7447	5499	2663	2061	7693	7129	8272	11399	12631	4752	4189	7430
ENSG00000090061	1062	952	1744	1121	723	1557	378	3326	953	744	357	1259	678	650	2192	1128	1632	1122	742	896	1959	606	229	827	363	1573	1001	1204	1604	1478	685	885	1286	728	726	729	971	1248	1184	1130	695	2098	1319	2613	2663	3555	1425	2094	1863
ENSG00000090097	444	530	1886	888	590	1758	500	791	463	257	483	725	217	194	1502	155	603	762	734	3517	610	446	204	537	618	730	720	1364	2745	607	213	5326	582	417	1520	1045	523	896	1345	945	729	1146	1182	1261	1359	623	941	992	330
ENSG00000090104	0	0	0	2	0	0	0	0	0	0	3	1630	0	0	0	2	2	0	0	0	1	0	0	1	0	0	0	0	8	0	2	0	0	0	0	0	0	0	0	0	0	0	0	0	0	9	0	0	0
ENSG00000090238	416	699	1853	1056	347	1884	1033	1475	149	342	307	113	580	360	872	615	145	4397	287	181	970	753	1102	93	1064	891	397	653	1193	1505	435	881	1421	457	876	923	257	1658	510	706	658	1669	1389	337	3391	335	2551	136	688
ENSG00000090263	464	400	1441	637	514	564	573	554	188	407	221	606	447	270	764	343	539	485	433	278	1300	229	246	968	195	425	487	865	1330	660	680	331	368	680	788	1005	339	593	580	515	427	3168	1035	1563	390	2710	838	609	1326
ENSG00000090266	923	888	3791	1239	807	1053	1102	918	375	889	352	889	746	748	2384	461	996	1015	750	829	1625	363	567	1574	775	2113	769	923	2194	1199	821	945	1169	1749	1438	1648	677	915	1074	577	1011	4962	1133	2217	673	3570	2058	1254	1393
ENSG00000090273	1689	1144	2769	2714	822	2040	1000	3164	1537	1986	491	1955	777	639	2847	1223	2736	1684	1134	2009	1424	1867	2461	2035	2489	3546	1131	1568	6516	2590	1770	3668	1250	1978	1120	1129	1894	2737	1663	1904	1546	5652	3617	4533	5208	4226	3157	3448	3436
ENSG00000090316	1059	782	3142	1530	1697	2310	1229	2967	877	1230	443	873	2085	1527	3237	1727	1295	2547	1163	919	1615	1364	715	1137	2427	2354	1493	1633	5131	2730	1325	1122	2113	796	1285	1311	2526	2968	1795	1476	1475	1128	1880	2037	2755	4681	2295	644	2453
ENSG00000090339	660	271	192	157	755	43	141	688	1053	4	725	103	647	7	151	1716	2770	1	1425	11	234	1278	0	80	91	21	1274	13	5	396	6	13	300	3	5118	1458	1123	1327	217	98	3320	5121	467	18	2	80	1540	6559	47
ENSG00000090372	3193	1562	2361	3409	1966	2068	2077	4581	1400	1341	344	2019	2823	991	5856	2740	1477	1915	1943	1891	3489	2322	1898	1509	2154	6595	2612	3191	6491	3103	2440	3467	2021	2219	2873	2120	2526	3310	2461	2500	1611	3335	1982	5172	3527	5147	4103	1806	1956
ENSG00000090376	307	132	73	37	4	0	1	25	1053	9	57	211	1	285	0	730	3285	3	161	3	1567	1205	0	8	141	2	106	4	67	2	1	36	10	4	7	0	366	33	0	2	1935	0	1	0	189	354	20	0	0
ENSG00000090382	9323	5279	42836	4150	16244	77830	159	13	738	17234	25841	2	17115	20989	47702	55	497	6797	3319	3	32615	888	56	9134	2480	884	37	18	1595	28	97	10	11202	2553	3721	1934	53	3	14484	5	10	0	7	71706	5	217	2	0	9698
ENSG00000090402	3635	0	130	464	0	1021	0	0	1048	103	0	0	11	0	62	0	654	29	0	0	0	66	0	127	10	6	0	0	248	436	0	101	6	424	0	0	0	0	0	0	0	0	0	1	0	1487	0	0	861
ENSG00000090432	503	116	1128	329	713	451	481	1373	460	399	191	886	445	419	792	793	334	287	590	316	687	554	327	221	438	825	522	676	1112	1268	504	645	445	508	511	363	598	620	194	564	249	727	964	675	1523	1869	1385	424	591
ENSG00000090447	196	129	284	544	159	445	186	884	154	143	47	443	172	82	948	275	1016	462	79	320	514	145	351	356	520	309	215	461	1204	361	455	274	452	654	121	211	604	279	491	255	236	258	810	950	1348	1114	501	702	476
ENSG00000090470	251	351	831	418	496	263	673	948	271	236	81	516	334	175	1028	453	936	872	263	615	687	276	278	446	737	663	478	1199	1606	707	528	369	628	524	656	477	590	801	685	622	478	715	883	917	414	1198	1510	893	764
ENSG00000090487	618	1062	2123	847	1237	1181	1684	1968	914	697	269	1210	1243	889	2487	1242	1454	1286	703	804	2288	845	711	782	1054	2114	1605	2446	2696	1838	994	755	2336	924	1936	1098	1440	2509	1618	1325	1297	3426	1887	2369	1287	3327	2274	2330	2090
ENSG00000090512	0	0	0	0	0	0	21	2	7	0	0	0	0	0	0	0	0	18	1	0	8	0	0	2	0	0	6	0	0	0	0	0	2	0	11	40	10	0	0	1	0	0	0	0	0	0	0	0	0
ENSG00000090520	1195	1296	2720	1654	1790	1150	1638	1767	1573	608	410	2620	1869	854	2025	1142	1377	730	890	1697	2981	1496	1529	684	1974	1595	1074	1345	3129	1561	824	1265	2814	1505	2071	2486	3251	934	2575	1168	974	2115	2453	2521	2354	1913	2043	1575	1537
ENSG00000090530	82	42	102	783	556	4	405	136	289	71	32	2	87	57	377	631	527	324	215	3	267	470	1	0	231	29	99	285	0	246	0	0	37	0	21	189	863	139	9	581	84	945	298	20	32	1467	158	6613	118
ENSG00000090534	0	0	0	11	0	0	10	0	0	0	0	9	0	0	0	0	57	0	0	5	0	0	39	4	4	3	2	0	535	0	31	96	0	60	0	3	1	1	13	0	15	0	0	0	10	0	0	0	0
ENSG00000090539	0	0	4	28	2	1	77	6	2	0	5	98	1	3	0	0	82	0	0	34	27	0	1530	5	46	12	29	7	4319	0	420	2251	9	541	4	1	3	45	230	14	436	2	0	7	119	0	4	0	2
ENSG00000090554	6	11	3	7	4	14	17	25	1	2	0	4	0	0	9	36	7	1	9	10	11	8	15	6	2	22	3	23	13	27	14	7	10	4	16	0	12	8	6	9	22	12	42	35	30	12	28	10	22
ENSG00000090565	427	192	1696	851	664	654	1584	1198	796	119	124	875	302	443	3325	722	237	811	149	1155	227	1372	646	358	783	745	1646	2134	1805	1174	1702	1442	247	572	770	729	521	632	2189	1147	1217	1519	313	1701	7726	991	987	383	955
ENSG00000090581	823	774	1291	909	953	743	1210	1245	652	345	996	750	529	1004	1354	1120	850	1724	763	346	832	764	545	437	2000	597	1037	1188	1130	2212	428	1559	1132	1135	1288	1160	657	479	860	1040	1154	1290	772	864	917	1167	1667	513	1014
ENSG00000090612	298	321	305	513	264	262	348	620	356	167	76	750	351	224	632	326	446	243	383	208	375	476	182	557	217	210	570	1402	703	577	331	5	267	181	413	666	272	1204	628	545	420	639	706	609	1274	1305	538	282	435
ENSG00000090615	2180	1534	2640	1744	1853	2371	2424	2450	2033	1052	614	2779	2598	1835	4600	1453	1507	1486	1646	946	2420	2032	665	1894	2078	2527	1869	2054	2702	3866	1308	2266	1351	2631	2052	1092	1136	2233	2416	1758	1301	3609	4515	2887	3469	4576	1472	2203	2669
ENSG00000090621	2186	2334	2985	3731	1312	1089	4355	6798	2027	1099	1503	3068	3159	1228	7340	2721	2509	4597	3541	2742	6017	1773	7263	2580	4987	2576	3751	3534	7849	3619	7947	1929	4434	2400	7616	2331	3224	2949	2082	3244	3321	8573	4052	8138	3390	10657	5130	4859	4258
ENSG00000090659	0	0	1	0	0	0	0	2	0	0	0	0	0	0	0	0	0	0	0	0	0	0	0	0	0	0	0	0	2	0	0	12	0	0	0	0	0	0	0	0	0	0	0	0	0	1	0	0	0
ENSG00000090661	0	3	43	73	0	0	30	605	25	0	32	145	47	0	0	0	84	0	0	1	11	2	1486	4	0	4	727	1070	439	0	1730	21	5	118	159	147	208	781	152	589	1692	7	532	0	5853	0	465	22	0
ENSG00000090674	234	249	321	177	336	453	644	421	171	165	141	189	291	108	506	181	153	426	404	130	591	179	333	191	733	518	205	351	559	334	244	838	335	343	679	375	266	313	526	333	284	825	339	399	699	896	457	250	379
ENSG00000090686	1590	962	2211	865	998	825	513	1428	1414	1028	383	1881	579	954	2504	1033	830	1354	399	566	1180	1335	631	1069	639	2039	1527	2210	3406	2251	854	1229	1287	858	784	714	783	1617	713	1756	1007	1402	1534	1558	6329	3633	4037	1323	2187
ENSG00000090776	2723	1251	1592	926	5625	4309	1453	2027	1921	2287	475	216	3596	249	10414	4386	1456	2532	880	79	5171	691	123	425	1298	9080	576	6859	700	2779	422	183	4619	1001	2541	1359	3708	627	981	1145	164	121	182	2412	778	4310	1596	1906	2473
ENSG00000090857	636	400	1168	559	756	822	1380	2125	615	1373	393	1654	253	1257	999	832	824	742	650	420	635	707	540	602	513	1473	956	2778	2538	1340	941	2886	2510	1072	715	1270	388	432	418	973	539	2691	1496	1216	1239	3342	2076	721	1049
ENSG00000090861	1756	964	3584	2274	1526	2506	2790	2844	2633	1357	849	3540	1569	1139	3685	3734	1888	1153	1462	1469	3223	2832	680	1837	3415	4634	977	2544	5447	8541	1887	4331	3890	2910	1439	2746	1961	2143	1188	3046	1388	7532	5774	4995	5032	10692	4699	3437	3108
ENSG00000090863	2903	1577	3118	5356	4114	3208	3586	5149	3716	2535	2046	4690	1945	2318	8479	4520	3691	1657	2595	2998	4995	3402	1074	2124	2977	5024	3371	8766	6306	7014	3396	536	5853	2320	3755	9174	3097	2684	2641	5087	3552	5302	5825	5045	2035	13772	1425	1302	5892
ENSG00000090889	434	214	569	527	852	488	350	811	352	371	165	1986	542	243	1973	427	1442	337	473	590	1068	293	280	538	545	849	695	1030	1472	425	881	565	637	852	171	370	983	1238	1087	282	173	2817	1648	1689	2088	2857	1592	730	949
ENSG00000090905	1123	2572	1392	1563	1195	1001	1900	2411	1033	586	741	1283	692	973	2799	1606	1938	1727	707	930	2066	1650	492	1041	906	1491	1802	2599	3017	1287	1255	2201	2152	1639	1413	2135	1431	2341	2133	1600	1696	2003	2836	1400	4949	3195	4398	732	1420
ENSG00000090924	575	3912	39	1880	1002	912	517	1394	1163	104	192	804	542	569	580	442	583	16	725	587	643	1074	76	0	254	79	1936	5534	724	28	2879	1168	365	104	411	2479	336	2010	4271	1971	1956	18	830	130	3477	87	6072	84	52
ENSG00000090932	1	0	9	10	0	0	22	12	2	0	0	61	11	0	0	0	9	5	0	0	0	0	3	1	14	0	9	11	1995	0	0	27	1	2267	0	0	9	45	7	12	76	14	1	29	3079	0	44	18	0
ENSG00000090971	132	294	234	967	38	141	318	520	158	17	58	766	118	66	143	218	495	150	279	297	55	582	206	87	449	185	427	867	1417	110	511	1136	155	126	139	397	228	1322	727	950	879	1177	545	144	1253	198	945	226	24
ENSG00000090975	256	168	127	144	319	96	922	1142	130	75	98	452	315	116	1510	243	743	534	249	83	736	140	130	89	124	645	75	162	234	745	175	878	261	706	699	36	346	293	469	125	786	255	1005	534	6105	1315	96	608	419
ENSG00000090989	671	689	546	525	1198	1531	833	905	478	715	293	583	1145	612	1883	3573	622	1397	558	351	1884	1064	298	479	450	1142	952	1639	1586	2079	441	428	2491	413	1195	1290	2247	864	602	924	448	2276	1609	1169	1546	3984	1576	345	1930
ENSG00000091009	335	205	267	343	630	510	650	1059	203	204	62	453	277	138	833	299	539	295	406	378	920	325	234	284	256	533	494	773	2559	738	512	407	887	450	732	707	739	712	824	575	349	623	581	1216	1578	1121	1444	461	848
ENSG00000091010	0	0	0	1	0	0	0	1	0	0	0	1	0	0	0	0	1	0	2	0	0	1	3	0	4	0	1	1	0	2	0	4	2	6	1	0	0	0	0	0	1	6	0	0	3	2	2	0	2
ENSG00000091039	1176	563	249	929	1586	647	1844	1677	1174	552	297	1763	2288	692	2674	2019	1293	226	1144	601	3590	1492	188	829	452	1544	1003	2600	7833	1564	795	567	1660	861	3289	1913	1336	2184	1153	1551	320	4823	2277	2151	3153	3675	1346	1191	1120
ENSG00000091073	749	587	2670	989	1730	687	452	1708	381	219	215	232	900	286	2341	946	566	1593	1333	509	2046	201	914	445	832	453	468	413	365	848	340	258	380	429	1363	384	499	347	400	486	534	2649	710	2599	120	3194	729	694	1069
ENSG00000091106	0	0	0	3	0	0	0	0	0	0	0	0	1	0	0	0	0	2	0	0	2	0	12	1	0	0	1	3	5	0	0	0	0	0	0	0	0	0	0	0	0	2	0	0	0	0	0	0	0
ENSG00000091127	405	334	283	743	440	223	1553	798	733	159	101	1174	630	310	1370	301	1166	439	375	470	746	217	103	538	531	745	653	840	2479	1091	659	648	582	649	680	1377	1396	292	694	463	291	1937	776	1768	244	2550	1030	1267	834
ENSG00000091128	2	0	0	0	0	0	1	0	2	0	2	0	0	0	1	6	0	0	1	7	0	1	4	0	0	0	8	14	35	0	15	12	0	1	0	0	8	0	5	56	3	0	0	0	24	18	2	13	0
ENSG00000091129	12	12	0	493	0	1	91	75	60	0	69	1	29	0	24	11	0	1	28	4344	1	751	587	12	6	3	128	3375	5829	3	2122	28	0	93	128	12	1376	784	15	2327	1213	1	0	50	5346	11664	2904	46	0
ENSG00000091136	3435	4533	298	5730	662	416	10029	2193	6861	5	1720	51	1268	6918	9699	2225	2813	3	3490	303	647	4012	1188	9	851	119	1232	3317	9142	10	11184	4321	10	2577	11793	11657	5530	2403	10207	5075	3988	8326	2770	9123	162	7733	79	2463	7744
ENSG00000091137	1	4	0	0	14	3	13	3	7	5	12	0	0	0	2	1	8	5	4	0	11	2	6	0	5	16	1	7	18	17	1	210	11	0	27	11	20	0	0	13	8	16	0	0	8	9	12	0	0
ENSG00000091138	28	0	50	18	0	180	0	0	11	1068	0	0	0	0	19	0	0	8	0	0	0	30	0	0	0	0	0	0	6	5	4	8	24	0	0	0	0	0	0	0	0	0	0	3	5	66316	0	0	36
ENSG00000091140	1924	659	3379	1535	2079	1403	3369	1593	6009	1633	410	2458	1163	2387	3608	1209	1573	1086	785	736	3888	975	329	2416	663	2775	1593	2049	5501	5313	1172	1780	2476	2091	3978	3580	2398	1853	1266	1437	960	12538	1793	4518	992	9321	4713	1301	3301
ENSG00000091157	182	71	144	60	243	154	534	202	195	87	28	290	179	341	399	309	79	142	101	92	408	222	102	164	73	545	393	548	692	276	190	924	242	111	414	1583	297	451	385	402	203	409	504	354	2481	990	563	76	410
ENSG00000091164	525	343	1290	362	992	1376	1492	882	520	523	192	1265	472	902	2815	916	605	961	525	642	1221	1248	957	1112	554	1434	1262	1777	2070	1992	978	2074	880	457	1893	1596	1290	1289	1453	1149	1232	1141	1973	2626	3186	4216	1416	695	2290
ENSG00000091181	0	0	0	0	0	0	0	0	0	0	1	0	1	0	0	0	0	0	0	0	0	1	0	0	1	0	0	1	15	0	0	12	0	0	0	0	0	7	0	1	1	2	56	0	33	0	176	0	0
ENSG00000091262	117	48	944	389	210	284	607	19	152	26	81	73	58	59	280	1	60	12	42	0	24	286	103	64	15	27	12	6	118	197	722	108	132	140	42	598	2	42	213	13	373	1	188	144	20	227	162	16	200
ENSG00000091317	2325	1739	744	3353	1884	4153	1450	6934	1536	1527	1420	1025	2235	2517	3857	3726	2239	1582	2983	866	7513	4440	931	920	1729	6145	3852	2721	2789	7032	1328	2158	5875	1826	3483	1302	6333	3862	7271	1690	4942	6066	2861	5365	2277	8590	12032	1747	4207
ENSG00000091409	7177	4037	917	2455	18924	7086	4224	11715	4721	7315	2046	13320	14657	4068	27283	16573	8423	4153	6848	3645	26700	2738	1808	1243	5018	12830	5521	4191	8042	10104	1418	1448	11536	1542	7891	4697	26915	1562	7496	3138	1551	845	4842	12685	1872	41713	1708	4877	19223
[truncated: 56,111 more rows]
[truncated: 2 more columns]
