# Supplementary material for: A molecular glue RBM39-degrader induces synthetic lethality in cancer cells with homologous recombination repair deficiency
Source: NPJ Precis Oncol. 2024 May 24;8:117. doi: 10.1038/s41698-024-00610-0 (PMC11126574; doi:10.1038/s41698-024-00610-0)
Supplement: Supplementary file 5 — Supplementary Data 4 [file 41698_2024_610_MOESM5_ESM.xlsx]

## Sheet: Supplementary Data 4
Supplementary Data 4. The RNA expression data of the six cell lines treated with E7820 for 72 hours analysed by RNA-seq.
		DLD1-P						DLD1-KO						PC9						FUJI						H2228						KMLS1
		No treatment			E7820 treatment			No treatment			E7820 treatment			No treatment			E7820 treatment			No treatment			E7820 treatment			No treatment			E7820 treatment			No treatment			E7820 treatment
Gene	Ensembl ID	#01	#02	#03	#01	#02	#03	#01	#02	#03	#01	#02	#03	#01	#02	#03	#01	#02	#03	#01	#02	#03	#01	#02	#03	#01	#02	#03	#01	#02	#03	#01	#02	#03	#01	#02	#03
SNORD10	ENSG00000238917.1	1e-07	1e-07	1e-07	33.81	1e-07	54.38	1e-07	1e-07	1e-07	1e-07	1e-07	1e-07	1e-07	1e-07	1e-07	1e-07	1e-07	1e-07	1e-07	1e-07	1e-07	1e-07	1e-07	1e-07	1e-07	1e-07	1e-07	1e-07	3.33	1e-07	1e-07	1e-07	1e-07	1e-07	1e-07	1e-07
SNORA63	ENSG00000200320.1	1e-07	1e-07	1e-07	1e-07	46.74	7.76	1e-07	2.58	49.86	71.6	64.88	58.74	1e-07	1e-07	1e-07	1e-07	1e-07	1e-07	1e-07	1e-07	1e-07	1e-07	1e-07	1e-07	1e-07	1e-07	33.29	1e-07	1e-07	117.64	1e-07	1e-07	7.58	1e-07	1e-07	1e-07
RNU5A-1	ENSG00000199568.1	1e-07	1e-07	1e-07	1e-07	1e-07	32.27	1e-07	1e-07	1e-07	1e-07	1e-07	1e-07	1e-07	1e-07	1e-07	1e-07	1e-07	1e-07	1e-07	1e-07	1e-07	1e-07	1e-07	1e-07	1e-07	1e-07	1e-07	1e-07	1e-07	1e-07	1e-07	1e-07	1e-07	1e-07	1e-07	1e-07
SNORA3B	ENSG00000212607.1	12.07	1e-07	1e-07	1e-07	31.79	1e-07	1e-07	33.88	1e-07	9.71	17.62	91.53	1e-07	1e-07	1e-07	1e-07	1e-07	1e-07	1e-07	1e-07	1e-07	1e-07	1e-07	1e-07	1e-07	1e-07	1e-07	1e-07	1e-07	1e-07	46.06	1e-07	1e-07	1e-07	1e-07	1e-07
SNORA9	ENSG00000277184.1	1e-07	1e-07	1e-07	1e-07	31.19	1e-07	1e-07	17.03	1e-07	1e-07	1e-07	1e-07	1e-07	1e-07	1e-07	1e-07	1e-07	1e-07	1e-07	1e-07	1e-07	1e-07	1e-07	1e-07	1e-07	1e-07	89.9	1e-07	1e-07	1e-07	1e-07	1e-07	8.03	1e-07	1e-07	1e-07
SNORA17B	ENSG00000280496.1	1e-07	1e-07	1e-07	30.82	1e-07	1e-07	1e-07	1e-07	1e-07	1e-07	1e-07	1e-07	1e-07	1e-07	1e-07	1e-07	1e-07	1e-07	1e-07	1e-07	1e-07	1e-07	1e-07	1e-07	1e-07	1e-07	1e-07	1e-07	1e-07	1e-07	1e-07	1e-07	1e-07	1e-07	1e-07	1e-07
SNORA17B	ENSG00000276161.1	1e-07	1e-07	1e-07	1e-07	5.63	23.14	1e-07	1e-07	1e-07	1e-07	5.53	52.45	1e-07	1e-07	1e-07	1e-07	1e-07	1e-07	1e-07	1e-07	1e-07	1e-07	1e-07	1e-07	1e-07	1e-07	1e-07	1e-07	1e-07	1e-07	1e-07	1e-07	1e-07	1e-07	1e-07	1e-07
SCARNA15	ENSG00000277864.1	1e-07	1e-07	1e-07	1e-07	1e-07	28.46	1e-07	1e-07	1e-07	1e-07	1e-07	1e-07	1e-07	1e-07	1e-07	1e-07	1e-07	1e-07	1e-07	1e-07	1e-07	1e-07	1e-07	1e-07	1e-07	1e-07	1e-07	1e-07	1e-07	1e-07	1e-07	1e-07	1e-07	1e-07	1e-07	1e-07
SNORA49	ENSG00000208892.1	1e-07	1e-07	1e-07	1e-07	1e-07	25.62	1e-07	1e-07	1e-07	1e-07	1e-07	1e-07	1e-07	1e-07	1e-07	1e-07	1e-07	1e-07	1e-07	1e-07	1e-07	1e-07	1e-07	1e-07	1e-07	1e-07	1e-07	1e-07	1e-07	1e-07	1e-07	1e-07	1e-07	1e-07	1e-07	1e-07
ENSG00000284964	ENSG00000284964.1	1e-07	1e-07	42	23.93	1e-07	1e-07	1e-07	1e-07	1e-07	1e-07	1e-07	1e-07	1e-07	1e-07	1e-07	1e-07	1e-07	1e-07	1e-07	1e-07	1e-07	1e-07	1e-07	1e-07	1e-07	1e-07	1e-07	1e-07	1e-07	1e-07	1e-07	14.46	1e-07	1e-07	1e-07	1e-07
SNORA57	ENSG00000206597.1	1e-07	17.73	7.74	23.63	7.77	6.53	1e-07	1e-07	1e-07	1e-07	1e-07	1.64	1e-07	1e-07	1e-07	1e-07	1e-07	1e-07	1e-07	1e-07	1e-07	1e-07	1e-07	1e-07	1e-07	1e-07	1e-07	1e-07	1e-07	1e-07	3.51	1e-07	0.8	1e-07	1e-07	1e-07
SNORA47	ENSG00000238961.1	1e-07	1e-07	1e-07	1e-07	21.07	1e-07	1e-07	1e-07	1e-07	1e-07	12.36	1e-07	1e-07	1e-07	1e-07	1e-07	1e-07	1e-07	1e-07	1e-07	1e-07	1e-07	1e-07	1e-07	14.89	1e-07	1e-07	1e-07	1e-07	1e-07	1e-07	1e-07	1e-07	1e-07	1e-07	1e-07
RNU4-39P	ENSG00000199325.1	1e-07	1e-07	1e-07	20.4	1e-07	1e-07	1e-07	21.96	1e-07	1e-07	1e-07	1e-07	1e-07	1e-07	1e-07	1e-07	1e-07	1e-07	1e-07	1e-07	1e-07	1e-07	1e-07	1e-07	1e-07	1e-07	1e-07	1e-07	1e-07	1e-07	1e-07	1e-07	1e-07	1e-07	1e-07	1e-07
RNVU1-2	ENSG00000238825.1	1e-07	1e-07	1e-07	1e-07	1e-07	19.55	1e-07	1e-07	1e-07	1e-07	1e-07	1e-07	1e-07	1e-07	1e-07	1e-07	1e-07	1e-07	1e-07	1e-07	1e-07	1e-07	1e-07	1e-07	1e-07	1e-07	1e-07	1e-07	1e-07	1e-07	1e-07	1e-07	1e-07	1e-07	1e-07	1e-07
SNORA71A	ENSG00000225091.3	1e-07	1e-07	1e-07	2.6	1e-07	15.25	1e-07	1e-07	4.85	36.85	1e-07	1e-07	1e-07	1e-07	1e-07	1e-07	1e-07	1e-07	1e-07	1e-07	1e-07	1e-07	1e-07	1e-07	1e-07	1e-07	1e-07	1e-07	1e-07	1e-07	1e-07	1e-07	41.62	1e-07	1e-07	1e-07
SNORA67	ENSG00000277985.1	1e-07	1e-07	35.74	17.18	1e-07	1e-07	1e-07	1e-07	1e-07	1e-07	1e-07	1e-07	1e-07	1e-07	1e-07	1e-07	1e-07	1e-07	1e-07	1e-07	1e-07	1e-07	1e-07	1e-07	1e-07	1e-07	1e-07	1e-07	1e-07	1e-07	1e-07	1e-07	1e-07	1e-07	1e-07	1e-07
RNVU1-25	ENSG00000274428.1	18.67	1e-07	12.03	11.63	15.53	2.99	1e-07	1e-07	1e-07	1e-07	7.87	9.69	1e-07	1e-07	1e-07	1e-07	1e-07	1e-07	1e-07	1e-07	1e-07	1e-07	1e-07	1e-07	1e-07	1e-07	1e-07	1e-07	1e-07	1e-07	1e-07	1e-07	1e-07	1e-07	1e-07	1e-07
SNORA21	ENSG00000199293.1	18.86	1e-07	1e-07	1e-07	1e-07	14.98	1e-07	1e-07	1e-07	1e-07	1e-07	20.86	1e-07	1e-07	1e-07	1e-07	1e-07	1e-07	1e-07	1e-07	1e-07	1e-07	1e-07	1e-07	1e-07	1e-07	1e-07	1e-07	1e-07	1e-07	1e-07	1e-07	1e-07	1e-07	1e-07	1e-07
SNORA20	ENSG00000207392.1	1e-07	1e-07	1e-07	1e-07	14.94	1e-07	1e-07	1e-07	1e-07	1e-07	1e-07	1e-07	1e-07	1e-07	1e-07	1e-07	1e-07	1e-07	1e-07	1e-07	1e-07	1e-07	1e-07	1e-07	1e-07	1e-07	1e-07	1e-07	1e-07	1e-07	1e-07	1e-07	1e-07	1e-07	1e-07	1e-07
SNORD15B	ENSG00000207445.1	1e-07	1e-07	5.24	13.92	1e-07	5.22	1e-07	1e-07	74.49	1e-07	1e-07	10.99	1e-07	1e-07	1e-07	1e-07	1e-07	1e-07	1e-07	1e-07	1e-07	1e-07	1e-07	1e-07	38.71	1e-07	1e-07	1e-07	1e-07	1e-07	1e-07	1e-07	1e-07	1e-07	1e-07	1e-07
RNU4-53P	ENSG00000222760.1	1e-07	1e-07	1e-07	1e-07	1e-07	13.87	1e-07	1e-07	1e-07	1e-07	1e-07	1e-07	1e-07	1e-07	1e-07	1e-07	1e-07	1e-07	1e-07	1e-07	1e-07	1e-07	1e-07	1e-07	1e-07	1e-07	1e-07	1e-07	1e-07	1e-07	1e-07	1e-07	1e-07	1e-07	1e-07	1e-07
U4	ENSG00000277986.1	1e-07	1e-07	1e-07	12.31	1e-07	1e-07	1e-07	1e-07	1e-07	1e-07	1e-07	1e-07	1e-07	1e-07	1e-07	1e-07	1e-07	1e-07	1e-07	1e-07	1e-07	1e-07	1e-07	1e-07	1e-07	1e-07	1e-07	1e-07	1e-07	1e-07	1e-07	1e-07	1e-07	1e-07	1e-07	1e-07
TMSB4XP6	ENSG00000230043.1	1e-07	1e-07	1e-07	1e-07	1e-07	10.49	13.19	1e-07	1e-07	7.86	1e-07	1e-07	1e-07	1e-07	1e-07	1e-07	1e-07	1e-07	1e-07	1e-07	1e-07	1e-07	1e-07	1e-07	17.83	1e-07	1e-07	1e-07	1e-07	21.3	1e-07	1e-07	1e-07	1e-07	1e-07	1e-07
ENSG00000233494	ENSG00000233494.1	1e-07	1e-07	1e-07	1e-07	10.16	1e-07	1e-07	1e-07	1e-07	1e-07	1e-07	1e-07	1e-07	1e-07	1e-07	1e-07	1e-07	1e-07	1e-07	1e-07	1e-07	1e-07	1e-07	1e-07	1e-07	1e-07	1e-07	1e-07	1e-07	1e-07	1e-07	1e-07	1e-07	1e-07	1e-07	1e-07
ENSG00000290096	ENSG00000290096.1	1e-07	1e-07	1e-07	1e-07	8.1	1e-07	8.59	69.37	6.09	5.27	1e-07	1e-07	1e-07	1e-07	1e-07	1e-07	1e-07	1e-07	1e-07	1e-07	1e-07	1e-07	1e-07	1e-07	1e-07	1e-07	1e-07	1e-07	1e-07	1e-07	1e-07	1e-07	1e-07	1e-07	1e-07	1e-07
TMSB4XP1	ENSG00000236876.3	1e-07	1e-07	1e-07	1e-07	1e-07	7.58	1e-07	1e-07	1e-07	1e-07	1e-07	1e-07	1e-07	1e-07	1e-07	1e-07	1e-07	1e-07	1e-07	1e-07	1e-07	1e-07	1e-07	1e-07	1e-07	1e-07	1e-07	1e-07	1e-07	1e-07	1e-07	1e-07	14.78	1e-07	1e-07	1e-07
ENSG00000269125	ENSG00000269125.1	1e-07	1e-07	1e-07	1.94	1e-07	4.68	1e-07	1e-07	3.2	1e-07	1e-07	1e-07	1e-07	1e-07	1e-07	1e-07	1e-07	1e-07	1e-07	1e-07	1e-07	1e-07	1e-07	1e-07	1e-07	1e-07	1e-07	1e-07	1e-07	1e-07	1e-07	1e-07	1e-07	1e-07	1e-07	1e-07
RPL39P34	ENSG00000242255.1	1e-07	3.15	1e-07	1e-07	4.01	6.6	1e-07	1e-07	1e-07	1e-07	1e-07	1e-07	1e-07	1e-07	1e-07	1e-07	1e-07	1e-07	1e-07	1e-07	1e-07	1e-07	1e-07	1e-07	1e-07	21.87	9.29	1e-07	1e-07	1e-07	1e-07	1e-07	1e-07	1e-07	1e-07	1e-07
RNU4-2	ENSG00000202538.1	6.95	1e-07	1e-07	1e-07	1e-07	6.6	1e-07	1e-07	1e-07	1e-07	1e-07	20.6	1e-07	1e-07	1e-07	1e-07	1e-07	1e-07	1e-07	1e-07	1e-07	1e-07	1e-07	1e-07	1e-07	1e-07	1e-07	28.51	1e-07	1e-07	1e-07	1e-07	1e-07	1e-07	1e-07	1e-07
ENSG00000274879	ENSG00000274879.1	1e-07	1e-07	1e-07	1e-07	6.31	1e-07	1e-07	1e-07	1e-07	1e-07	1e-07	1e-07	1e-07	1e-07	1e-07	1e-07	1e-07	1e-07	1e-07	1e-07	1e-07	1e-07	1e-07	1e-07	1e-07	1e-07	1e-07	1e-07	1e-07	1e-07	1e-07	1e-07	1e-07	1e-07	1e-07	1e-07
ENSG00000290124	ENSG00000290124.1	1e-07	4.34	1e-07	5.8	1e-07	1e-07	12.47	1e-07	4.49	1e-07	1e-07	9.32	1e-07	1e-07	1e-07	1e-07	1e-07	1e-07	1e-07	1e-07	1e-07	1e-07	1e-07	1e-07	1e-07	1e-07	13.14	1e-07	1e-07	1e-07	1e-07	1e-07	1e-07	1e-07	1e-07	1e-07
ENSG00000258446	ENSG00000258446.1	1e-07	1e-07	2.12	3.26	1.35	0.3	1.41	1.85	1e-07	1.86	1e-07	2.87	1e-07	1e-07	1e-07	1e-07	1e-07	1e-07	1e-07	1e-07	1e-07	1e-07	1e-07	1e-07	1e-07	1e-07	1.69	1e-07	1.44	0.47	1e-07	1e-07	1e-07	1e-07	1e-07	1e-07
RN7SL449P	ENSG00000242889.3	1e-07	1e-07	1e-07	0.76	2.34	1.04	1.23	1e-07	1e-07	1e-07	0.72	1e-07	1e-07	1e-07	1e-07	1e-07	1e-07	0.87	1e-07	1e-07	1e-07	1e-07	1e-07	1e-07	1e-07	1e-07	1e-07	1e-07	1.71	1e-07	1e-07	1e-07	1e-07	1e-07	1e-07	1e-07
ENSG00000284740	ENSG00000284740.3	1e-07	1e-07	1e-07	0.78	1e-07	3.33	0.51	1e-07	2.45	1e-07	3.21	1e-07	1e-07	5.89	1e-07	1e-07	2.03	1e-07	1e-07	1e-07	1e-07	1e-07	1e-07	1e-07	1e-07	2.68	1e-07	1e-07	3.71	1e-07	1e-07	4.11	1e-07	1e-07	1e-07	1e-07
RPS21P4	ENSG00000242358.1	1e-07	1e-07	1e-07	4.03	1e-07	1e-07	1e-07	1e-07	1e-07	1e-07	1e-07	1e-07	1e-07	1e-07	1e-07	1e-07	1e-07	1e-07	1e-07	1e-07	1e-07	1e-07	1e-07	1e-07	1e-07	1e-07	1e-07	1e-07	1e-07	1e-07	1e-07	1e-07	1e-07	1e-07	1e-07	1e-07
UQCRHP1	ENSG00000230622.1	1e-07	0.88	0.39	3.84	1.75	1e-07	2.31	0.48	1e-07	1e-07	0.4	2.88	1e-07	1e-07	1e-07	1e-07	1e-07	1e-07	1e-07	1e-07	1e-07	1e-07	1e-07	1e-07	1e-07	1e-07	1e-07	1e-07	1e-07	1e-07	1e-07	1e-07	1e-07	1e-07	1e-07	1e-07
ENSG00000254609	ENSG00000254609.1	1e-07	2.67	1e-07	1.13	1e-07	2.55	1e-07	1e-07	0.0600001	1e-07	1e-07	0.79	2.26	0.22	4.07	1.94	6.33	1e-07	1e-07	1e-07	1e-07	1e-07	1e-07	1e-07	1e-07	1e-07	1e-07	1e-07	1e-07	1e-07	1e-07	1e-07	1e-07	1e-07	1e-07	1e-07
RNU2-37P	ENSG00000222627.1	1e-07	1e-07	1e-07	1e-07	1e-07	3.55	1e-07	1e-07	1e-07	1e-07	1e-07	1e-07	1e-07	1e-07	1e-07	1e-07	1e-07	1e-07	1e-07	1e-07	1e-07	1e-07	1e-07	1e-07	1e-07	1e-07	1e-07	1e-07	1e-07	1e-07	1e-07	1e-07	1e-07	1e-07	1e-07	1e-07
RHEBP2	ENSG00000226964.1	1e-07	0.99	2.81	3.3	3.43	4.68	7.42	2.44	3.49	2.84	0.71	7.97	2.66	1.09	1e-07	1e-07	1e-07	2.87	1e-07	1e-07	1e-07	1e-07	1e-07	1e-07	1.09	1e-07	1e-07	3.81	3.42	2.06	1e-07	1e-07	3.71	1e-07	1.14	1e-07
RN7SL273P	ENSG00000239953.3	1e-07	1e-07	1e-07	2.36	1e-07	0.93	1e-07	1e-07	1e-07	1e-07	1e-07	0.66	1e-07	1e-07	1e-07	1e-07	1e-07	1e-07	1e-07	1e-07	1e-07	1e-07	1e-07	1e-07	1e-07	1e-07	1e-07	1e-07	1e-07	1e-07	1e-07	1e-07	1e-07	1e-07	1e-07	1e-07
RNVU1-15	ENSG00000207205.1	1e-07	1e-07	7.62	1e-07	3.25	1e-07	1e-07	1e-07	2.6	1e-07	1e-07	1e-07	1e-07	1e-07	1e-07	1e-07	1e-07	1e-07	1e-07	1e-07	1e-07	1e-07	1e-07	1e-07	1e-07	1e-07	1e-07	1e-07	1e-07	1e-07	1e-07	1e-07	1e-07	1e-07	1e-07	1e-07
ENSG00000258181	ENSG00000258181.1	1e-07	1e-07	1e-07	1e-07	1.12	1.87	0.29	0.31	0.96	0.26	1e-07	1.06	1e-07	1e-07	1e-07	1e-07	1e-07	1.09	1e-07	1e-07	1e-07	1e-07	1e-07	1e-07	1.9	0.48	3.89	2.6	0.77	1.13	1e-07	1e-07	1e-07	1e-07	1e-07	1e-07
ENSG00000263212	ENSG00000263212.2	1e-07	1e-07	1e-07	2.45	0.18	1e-07	1e-07	1e-07	1.09	1e-07	0.74	1e-07	1e-07	1e-07	1e-07	1e-07	1e-07	1e-07	1e-07	1e-07	1e-07	1e-07	1e-07	1e-07	1e-07	1e-07	1e-07	1e-07	0.48	1e-07	1e-07	1e-07	1e-07	1e-07	1e-07	1e-07
RNVU1-31	ENSG00000270722.1	1e-07	1e-07	1e-07	1e-07	1e-07	2.61	7.27	1e-07	1e-07	1e-07	4.64	1e-07	1e-07	1e-07	1e-07	1e-07	1e-07	1e-07	1e-07	1e-07	1e-07	1e-07	1e-07	1e-07	1e-07	1e-07	1e-07	1e-07	1e-07	1e-07	1e-07	1e-07	1e-07	1e-07	1e-07	1e-07
Metazoa_SRP	ENSG00000277396.1	1e-07	1e-07	1e-07	1e-07	1e-07	2.6	1e-07	1e-07	1e-07	1e-07	1e-07	1e-07	1e-07	1e-07	1e-07	1e-07	1e-07	1e-07	1e-07	1e-07	1e-07	1e-07	1e-07	1e-07	1e-07	1e-07	1e-07	1e-07	1e-07	1e-07	1e-07	1e-07	1e-07	1e-07	1e-07	1e-07
ENSG00000235119	ENSG00000235119.1	1e-07	1e-07	1e-07	1e-07	2.5	1e-07	1e-07	2.7	1e-07	1e-07	1e-07	2.16	1e-07	1e-07	1e-07	1e-07	1e-07	1e-07	1e-07	1e-07	1e-07	1e-07	1e-07	1e-07	6.55	1e-07	1e-07	1e-07	1e-07	1e-07	1e-07	1e-07	1e-07	1e-07	1e-07	1e-07
RNU4-72P	ENSG00000222686.1	1e-07	1e-07	1e-07	1e-07	2.5	1e-07	1e-07	1e-07	1e-07	1e-07	1e-07	1e-07	1e-07	1e-07	1e-07	1e-07	1e-07	1e-07	1e-07	1e-07	1e-07	1e-07	1e-07	1e-07	1e-07	1e-07	1e-07	1e-07	1e-07	1e-07	1e-07	1e-07	1e-07	1e-07	1e-07	1e-07
ENSG00000268375	ENSG00000268375.1	1e-07	1e-07	1e-07	2.49	1e-07	1e-07	1.07	1e-07	1e-07	1e-07	2.74	1e-07	1e-07	1e-07	1e-07	1e-07	1e-07	1e-07	1e-07	1e-07	1e-07	1e-07	1e-07	1e-07	1e-07	1e-07	1e-07	1e-07	1e-07	1e-07	1e-07	1e-07	1e-07	1e-07	1e-07	1e-07
RNU2-33P	ENSG00000222276.1	1e-07	1e-07	1e-07	1e-07	1e-07	2.47	1e-07	1e-07	1e-07	1e-07	1e-07	1e-07	1e-07	1e-07	1e-07	1e-07	1e-07	1e-07	1e-07	1e-07	1e-07	1e-07	1e-07	1e-07	1e-07	1e-07	1e-07	1e-07	1e-07	1e-07	1e-07	1e-07	1e-07	1e-07	1e-07	1e-07
SNRPGP2	ENSG00000264350.1	1e-07	1e-07	1e-07	1e-07	2.38	1e-07	1e-07	1e-07	1e-07	1e-07	1e-07	1e-07	1e-07	1e-07	1e-07	1e-07	1e-07	1e-07	1e-07	1e-07	1e-07	1e-07	1e-07	1e-07	1e-07	1e-07	1e-07	1e-07	1e-07	1e-07	1e-07	1e-07	1e-07	1e-07	1e-07	1e-07
ENSG00000262730	ENSG00000262730.1	1e-07	1e-07	1e-07	2.33	1e-07	1e-07	1e-07	1e-07	1e-07	1e-07	1e-07	1e-07	1e-07	1e-07	1e-07	1e-07	1e-07	1e-07	1e-07	1e-07	1e-07	1e-07	1e-07	1e-07	1e-07	1e-07	1e-07	1e-07	0.82	1e-07	1e-07	1e-07	1e-07	1e-07	1e-07	1e-07
ENSG00000238390	ENSG00000238390.1	1e-07	1e-07	1e-07	1e-07	2.23	1e-07	1e-07	1e-07	1e-07	1e-07	1e-07	1e-07	1e-07	1e-07	1e-07	1e-07	1e-07	1e-07	1e-07	1e-07	1e-07	1e-07	1e-07	1e-07	1e-07	1e-07	1e-07	1e-07	1e-07	1e-07	1e-07	1e-07	1e-07	1e-07	1e-07	1e-07
SEPTIN14P3	ENSG00000226008.1	1e-07	1e-07	1e-07	1e-07	1e-07	2.17	1e-07	1e-07	1e-07	1e-07	1e-07	1e-07	1e-07	1e-07	1e-07	1e-07	1e-07	1e-07	1e-07	1e-07	1e-07	1e-07	1e-07	1e-07	1e-07	1e-07	1e-07	1e-07	1e-07	1e-07	1e-07	1e-07	1e-07	1e-07	1e-07	7.67
ENSG00000237094	ENSG00000237094.13	1e-07	1e-07	1e-07	1e-07	1e-07	2.17	1e-07	1e-07	1e-07	1e-07	1e-07	1e-07	1e-07	1e-07	1e-07	1e-07	1e-07	1e-07	1e-07	1e-07	1e-07	1e-07	1e-07	1e-07	1e-07	1e-07	1e-07	1e-07	1e-07	1e-07	1e-07	1e-07	1e-07	1e-07	1e-07	7.67
ENSG00000250210	ENSG00000250210.5	1e-07	1e-07	1e-07	1e-07	1e-07	2.17	1e-07	1e-07	1e-07	1e-07	1e-07	1e-07	1e-07	1e-07	1e-07	1e-07	1e-07	1e-07	1e-07	1e-07	1e-07	1e-07	1e-07	1e-07	1e-07	1e-07	1e-07	1e-07	1e-07	1e-07	1e-07	1e-07	1e-07	1e-07	1e-07	7.67
ENSG00000276345	ENSG00000276345.1	1e-07	0.68	1e-07	0.81	0.43	1.32	0.99	1e-07	1e-07	1e-07	0.21	0.24	1e-07	1e-07	0.14	1e-07	1e-07	1e-07	1e-07	1e-07	1e-07	1e-07	1e-07	1e-07	1e-07	1e-07	1e-07	1e-07	0.22	0.21	1e-07	1e-07	1e-07	1e-07	0.24	1e-07
ENSG00000225779	ENSG00000225779.1	1e-07	1e-07	1e-07	2.06	1e-07	1e-07	1e-07	1e-07	1e-07	1e-07	1e-07	1e-07	1e-07	1e-07	1e-07	1e-07	1e-07	1e-07	1e-07	1e-07	1e-07	1e-07	1e-07	1e-07	1e-07	1e-07	1e-07	1e-07	1e-07	1e-07	1e-07	1e-07	1e-07	1e-07	1e-07	1e-07
ENSG00000278847	ENSG00000278847.1	1e-07	0.68	1e-07	0.63	1e-07	1.39	1e-07	1e-07	1e-07	0.21	0.84	0.21	1e-07	1e-07	1e-07	1e-07	1e-07	1e-07	1e-07	1e-07	1e-07	1e-07	1e-07	1e-07	1e-07	1e-07	1e-07	1e-07	1e-07	1e-07	1e-07	1e-07	1e-07	1e-07	1e-07	1e-07
ENSG00000258064	ENSG00000258064.1	1e-07	1e-07	0.37	1e-07	1.95	1e-07	1e-07	1e-07	1.97	0.47	0.65	0.52	1e-07	1e-07	1e-07	1e-07	1e-07	1e-07	1e-07	1e-07	1e-07	1e-07	1e-07	1e-07	0.24	1.61	3.2	0.74	1.3	1e-07	1e-07	0.0700001	1e-07	1e-07	1.83	1e-07
ENSG00000290024	ENSG00000290024.1	1e-07	0.36	1e-07	1e-07	1e-07	1.9	0.18	1e-07	1e-07	1e-07	1e-07	0.17	1e-07	1e-07	1e-07	1e-07	1e-07	1e-07	1e-07	1e-07	1e-07	1e-07	1e-07	1e-07	1e-07	1e-07	1e-07	1e-07	1e-07	1e-07	1e-07	1e-07	1e-07	1e-07	1e-07	1e-07
VN1R107P	ENSG00000268545.1	1e-07	1e-07	1e-07	1e-07	1e-07	1.77	1e-07	1e-07	1e-07	1e-07	1e-07	1e-07	1e-07	1e-07	1e-07	1e-07	1e-07	1e-07	1e-07	1e-07	1e-07	1e-07	1e-07	1e-07	1e-07	1e-07	1e-07	1e-07	1e-07	1e-07	1e-07	1e-07	1e-07	1e-07	1e-07	1e-07
RN7SKP78	ENSG00000201581.1	1e-07	1e-07	1e-07	1.16	0.6	1e-07	1e-07	1e-07	1.3	0.28	1e-07	1e-07	1e-07	1e-07	1e-07	1e-07	1e-07	1e-07	1e-07	1e-07	1e-07	1e-07	1e-07	1e-07	1e-07	1e-07	1e-07	1e-07	1e-07	1e-07	1e-07	1e-07	1e-07	1e-07	1e-07	1e-07
ENSG00000266931	ENSG00000266931.2	1e-07	1e-07	1e-07	1e-07	1.72	1e-07	1e-07	0.91	1e-07	0.95	1e-07	1e-07	1e-07	1e-07	1e-07	1e-07	1e-07	1e-07	1e-07	1e-07	1e-07	1e-07	1e-07	1e-07	2.9	1e-07	1.62	1e-07	1e-07	1e-07	1e-07	1e-07	1e-07	1e-07	1e-07	1e-07
ENSG00000259631	ENSG00000259631.1	1e-07	1e-07	1e-07	1e-07	1.7	1e-07	1e-07	1e-07	1e-07	1e-07	1e-07	0.27	1e-07	1e-07	1e-07	0.88	1e-07	1.12	1e-07	1e-07	1e-07	1e-07	1e-07	1e-07	1e-07	1e-07	1e-07	1e-07	1e-07	1e-07	1e-07	1e-07	1e-07	1e-07	1e-07	1e-07
RN7SL244P	ENSG00000242865.3	1e-07	1e-07	1e-07	1e-07	1e-07	1.67	1e-07	1e-07	1e-07	1e-07	1e-07	1e-07	0.23	1e-07	1e-07	0.24	1e-07	1e-07	1e-07	1e-07	1e-07	1e-07	1e-07	1e-07	1e-07	1e-07	1e-07	1.46	1e-07	1e-07	1e-07	1e-07	1e-07	1e-07	1e-07	1e-07
ENSG00000284803	ENSG00000284803.1	1e-07	1e-07	1e-07	1e-07	1.03	0.62	1e-07	1e-07	1e-07	1e-07	1e-07	1.64	1e-07	1e-07	1e-07	1e-07	1e-07	1e-07	1e-07	1e-07	1e-07	1e-07	1e-07	1e-07	1e-07	1e-07	1e-07	1e-07	1e-07	1e-07	1e-07	1e-07	1e-07	1e-07	1e-07	1e-07
COX7CP1	ENSG00000235957.1	1e-07	1.33	1e-07	1.61	3.06	1e-07	1e-07	4.99	1.27	1.19	1e-07	1e-07	1e-07	1e-07	1e-07	1e-07	1e-07	1e-07	1e-07	1e-07	1e-07	1e-07	1e-07	1e-07	1e-07	1e-07	1e-07	1e-07	1e-07	5.26	1e-07	1e-07	1e-07	1e-07	1e-07	1e-07
ENSG00000264545	ENSG00000264545.2	1e-07	1e-07	1.66	1.61	1e-07	1e-07	8.59	1e-07	1e-07	1e-07	1e-07	1e-07	1.84	1e-07	1e-07	1e-07	1.38	1e-07	1e-07	1e-07	1e-07	1e-07	1e-07	1e-07	1e-07	1e-07	1e-07	1e-07	1e-07	1e-07	1e-07	1e-07	0.52	1.02	1e-07	1e-07
U3	ENSG00000271817.2	1e-07	1e-07	1e-07	1e-07	1e-07	1.54	1e-07	1e-07	1e-07	1e-07	1e-07	1e-07	1e-07	1e-07	1e-07	1e-07	1e-07	1e-07	1e-07	1e-07	1e-07	1e-07	1e-07	1e-07	1e-07	1e-07	1e-07	1e-07	1e-07	1e-07	1e-07	1e-07	1e-07	1e-07	1e-07	1e-07
ENSG00000188850	ENSG00000188850.9	0.24	1e-07	0.23	1e-07	1.51	0.91	0.33	0.55	1e-07	1e-07	1e-07	1.2	1e-07	1e-07	1	1e-07	1.18	1.43	1e-07	1e-07	1e-07	1e-07	1e-07	1e-07	0.61	1e-07	1e-07	1e-07	1e-07	1e-07	1e-07	1e-07	1e-07	1e-07	1e-07	1e-07
H4C1	ENSG00000278637.2	1e-07	0.19	1e-07	1e-07	0.55	1.49	1e-07	0.8	1e-07	1e-07	1e-07	0.18	1e-07	0.27	0.45	1e-07	1e-07	1e-07	1e-07	1e-07	1e-07	1e-07	1e-07	1e-07	1e-07	1e-07	1e-07	1e-07	1e-07	1e-07	1e-07	0.75	1e-07	1e-07	1e-07	1e-07
FHIP1A-DT	ENSG00000251611.1	1e-07	0.24	1e-07	0.44	0.92	1.04	1e-07	0.76	1.01	0.88	0.88	0.44	1e-07	2.15	1e-07	0.68	0.53	0.85	1e-07	1e-07	1e-07	1e-07	1e-07	1e-07	1e-07	1e-07	1e-07	1e-07	0.93	1e-07	1e-07	1e-07	1e-07	1e-07	1e-07	1e-07
DBIP2	ENSG00000251366.1	1e-07	1e-07	1e-07	1.46	1e-07	1e-07	1e-07	1e-07	0.43	0.44	1e-07	1e-07	1e-07	1e-07	1e-07	1e-07	1e-07	1e-07	1e-07	1e-07	1e-07	1e-07	1e-07	1e-07	1e-07	1e-07	1e-07	1e-07	1e-07	1e-07	1e-07	1e-07	1e-07	1e-07	1e-07	1e-07
RN7SKP116	ENSG00000252711.1	1e-07	0.31	0.81	1.44	1e-07	2.4	1e-07	1e-07	1e-07	0.56	1.12	3.96	0.49	1e-07	1e-07	0.94	1e-07	0.6	1e-07	1e-07	1e-07	1e-07	1e-07	1e-07	1e-07	1e-07	1e-07	1e-07	1e-07	1e-07	1e-07	1e-07	0.42	1e-07	1e-07	1e-07
ENSG00000288813	ENSG00000288813.1	1e-07	1e-07	1e-07	1e-07	1.44	1e-07	1e-07	1e-07	0.42	1e-07	1e-07	1e-07	1e-07	1e-07	1e-07	1e-07	1e-07	1e-07	1e-07	1e-07	1e-07	1e-07	1e-07	1e-07	1e-07	1e-07	1e-07	1e-07	1e-07	1e-07	1e-07	1e-07	1e-07	1e-07	1e-07	1e-07
ENSG00000241770	ENSG00000241770.1	1e-07	1e-07	0.81	1.43	1e-07	1e-07	1e-07	1e-07	1e-07	0.28	1e-07	1e-07	1.93	1e-07	1e-07	1e-07	1e-07	1e-07	1e-07	1e-07	1e-07	1e-07	1e-07	1e-07	2.16	1e-07	1e-07	1e-07	1e-07	1e-07	1e-07	1e-07	1e-07	1e-07	1e-07	1e-07
ENSG00000274341	ENSG00000274341.1	1e-07	1e-07	1e-07	1e-07	1.41	1e-07	1e-07	1e-07	1e-07	1e-07	1e-07	0.33	1e-07	1e-07	1e-07	1e-07	1e-07	1e-07	1e-07	1e-07	1e-07	1e-07	1e-07	1e-07	1e-07	1e-07	1e-07	0.52	1e-07	1e-07	1e-07	1e-07	1e-07	1e-07	1e-07	1e-07
RPL23AP88	ENSG00000271153.1	1e-07	1e-07	1e-07	1e-07	1.36	1e-07	0.0700001	1e-07	1e-07	1e-07	1e-07	0.66	1e-07	1e-07	1e-07	1e-07	1e-07	1.25	1e-07	1e-07	1e-07	1e-07	1e-07	1e-07	1e-07	1.7	1e-07	0.1	0.34	0.99	0.84	0.48	1e-07	1e-07	1.68	1e-07
SNORA73A	ENSG00000274266.1	1e-07	1e-07	1.7	1e-07	1.36	1e-07	1e-07	3.98	1e-07	1.77	1.6	1e-07	1e-07	1e-07	2.19	1e-07	1e-07	1e-07	1e-07	1e-07	1e-07	1e-07	1e-07	1e-07	1e-07	1.07	1e-07	1e-07	9.21	1e-07	1.22	10.25	1e-07	1e-07	1e-07	3.81
ENSG00000279962	ENSG00000279962.1	1e-07	1e-07	1e-07	1.35	1e-07	1e-07	5.85	2.24	4.67	2.34	0.6	4.46	1e-07	1e-07	1e-07	1e-07	1e-07	1e-07	1e-07	1e-07	1e-07	1e-07	1e-07	1e-07	1e-07	1e-07	1e-07	1e-07	1e-07	1e-07	1e-07	1e-07	1e-07	1e-07	1e-07	1e-07
ENSG00000280140	ENSG00000280140.1	1e-07	1e-07	1e-07	0.57	0.6	0.18	1e-07	1e-07	1e-07	0.1	0.19	1e-07	1e-07	1e-07	1e-07	1e-07	1e-07	1e-07	1e-07	1e-07	1e-07	1e-07	1e-07	1e-07	1e-07	1e-07	1e-07	1e-07	1e-07	1e-07	1e-07	1e-07	1e-07	1e-07	0.36	1e-07
IRAIN	ENSG00000259424.3	1e-07	1e-07	1e-07	1e-07	1.33	1e-07	1e-07	0.0600001	0.23	1e-07	0.11	0.0600001	0.1	0.13	0.14	0.0600001	0.0500001	0.52	1e-07	1e-07	1e-07	1e-07	1e-07	1e-07	0.3	1e-07	1e-07	0.46	0.0300001	0.0600001	1e-07	0.19	1e-07	1e-07	0.0900001	1e-07
KRTAP5-11	ENSG00000204571.7	1e-07	1e-07	1e-07	1.08	0.17	0.0800001	0.27	1e-07	1e-07	1e-07	1e-07	1e-07	1e-07	1e-07	1e-07	1e-07	1e-07	1e-07	1e-07	1e-07	1e-07	1e-07	1e-07	1e-07	1e-07	1e-07	1e-07	1e-07	1e-07	1e-07	1e-07	1e-07	1e-07	1e-07	1e-07	1e-07
ENSG00000251131	ENSG00000251131.3	0.5	1e-07	0.0600001	1e-07	1.33	1e-07	1e-07	1.47	1e-07	1e-07	2.01	1e-07	0.25	1e-07	1e-07	1e-07	1e-07	1e-07	1e-07	1e-07	1e-07	1e-07	1e-07	1e-07	3.06	2.25	3.21	3.11	3.41	3.72	1e-07	1e-07	1e-07	1e-07	1e-07	1e-07
ZFY-AS1	ENSG00000233070.1	0.25	0.39	1e-07	1e-07	1e-07	1.3	1e-07	1e-07	1e-07	1e-07	1e-07	1e-07	1e-07	1e-07	1e-07	1e-07	1e-07	1e-07	1e-07	1e-07	1e-07	1e-07	1e-07	1e-07	1e-07	1e-07	1e-07	1e-07	1e-07	1e-07	1e-07	1e-07	1e-07	1e-07	1e-07	1e-07
HMGA1P3	ENSG00000258011.2	0.54	1e-07	1e-07	1e-07	1e-07	1.29	1e-07	1e-07	0.25	0.54	1e-07	1e-07	1e-07	1e-07	0.8	3.6	1e-07	1e-07	1e-07	1e-07	1e-07	1e-07	1e-07	1e-07	1e-07	1e-07	1e-07	1e-07	1e-07	1e-07	1e-07	1e-07	1e-07	1e-07	1e-07	1e-07
SNORD91A	ENSG00000212163.6	1e-07	1e-07	1e-07	1e-07	1e-07	1.26	1e-07	1e-07	1e-07	1e-07	3.6	1e-07	1e-07	1e-07	1e-07	1e-07	1e-07	1e-07	1e-07	1e-07	1e-07	1e-07	1e-07	1e-07	1e-07	1e-07	1e-07	1e-07	1e-07	1e-07	1e-07	1e-07	1e-07	1e-07	1e-07	1e-07
RN7SL744P	ENSG00000264028.2	1e-07	1e-07	1e-07	1e-07	1e-07	1.24	1e-07	1e-07	1e-07	1e-07	1e-07	1e-07	1e-07	1e-07	1e-07	1e-07	1e-07	1e-07	1e-07	1e-07	1e-07	1e-07	1e-07	1e-07	1e-07	1e-07	1e-07	1e-07	1e-07	1e-07	1e-07	1e-07	1e-07	1e-07	1e-07	1e-07
ENSG00000289241	ENSG00000289241.1	1e-07	0.55	1e-07	0.52	1e-07	0.72	0.28	0.89	1.63	0.5	1.77	0.26	1e-07	1e-07	1e-07	1e-07	1e-07	1e-07	1e-07	1e-07	1e-07	1e-07	1e-07	1e-07	0.98	1e-07	1e-07	1e-07	1e-07	1e-07	1e-07	1e-07	1e-07	1e-07	1e-07	1e-07
ENSG00000237349	ENSG00000237349.1	1e-07	1e-07	1e-07	1e-07	1.2	1e-07	1e-07	1e-07	1e-07	1e-07	1e-07	1e-07	1e-07	1e-07	1e-07	1e-07	1e-07	1e-07	1e-07	1e-07	1e-07	1e-07	1e-07	1e-07	1e-07	1e-07	1e-07	1e-07	1e-07	1e-07	1e-07	1e-07	1e-07	1e-07	1e-07	1e-07
ENSG00000250829	ENSG00000250829.2	0.5	1e-07	1e-07	0.36	0.5	0.69	1.05	1.1	0.34	0.5	0.72	0.61	1e-07	1e-07	1e-07	1e-07	1e-07	1e-07	1e-07	1e-07	1e-07	1e-07	1e-07	1e-07	2.13	0.41	0.62	0.16	0.32	0.6	1e-07	1e-07	0.99	1e-07	0.24	1e-07
ENSG00000251184	ENSG00000251184.1	1e-07	1e-07	1e-07	1e-07	1.14	1e-07	0.27	1e-07	1e-07	0.34	1e-07	1e-07	1e-07	1e-07	1e-07	1e-07	1e-07	1e-07	1e-07	1e-07	1e-07	1e-07	1e-07	1e-07	1e-07	1e-07	1e-07	1e-07	1e-07	1e-07	1e-07	1e-07	1e-07	1e-07	1e-07	1e-07
LINC02205	ENSG00000259473.1	1e-07	1e-07	1e-07	1e-07	1e-07	1.13	1e-07	1e-07	1e-07	1e-07	1e-07	1e-07	1e-07	1e-07	1e-07	1e-07	1e-07	1e-07	1e-07	1e-07	1e-07	1e-07	1e-07	1e-07	1e-07	1e-07	1e-07	1e-07	1e-07	1e-07	1e-07	1e-07	1e-07	1e-07	1e-07	1e-07
EYS	ENSG00000188107.15	1e-07	0.0100001	0.0100001	1.11	0.0400001	0.0100001	1e-07	1e-07	1e-07	1e-07	1e-07	0.0100001	0.0100001	1e-07	1e-07	0.0200001	1e-07	1e-07	1e-07	1e-07	1e-07	1e-07	1e-07	1e-07	0.11	1e-07	0.52	0.0400001	0.0400001	0.0700001	1e-07	0.0400001	0.0100001	1e-07	0.0100001	1e-07
KRTAP3-1	ENSG00000212901.4	0.28	1e-07	0.53	4	1.09	1.92	55.83	67.43	49.05	65.68	76.18	59.54	1e-07	1e-07	1e-07	1e-07	1e-07	1e-07	1e-07	1e-07	1e-07	1e-07	1e-07	1e-07	0.88	0.14	1e-07	0.34	1.01	1e-07	0.96	0.74	0.47	4.16	1.3	1e-07
LINC02178	ENSG00000261092.1	1e-07	1e-07	1e-07	0.79	1e-07	0.3	0.17	0.18	1e-07	1.29	1e-07	1e-07	2.04	4.92	3.93	0.89	1.42	1.38	1e-07	1e-07	1e-07	1e-07	1e-07	1e-07	1e-07	1e-07	1e-07	1e-07	1e-07	1e-07	1e-07	1e-07	1e-07	1e-07	1e-07	1e-07
LINC01989	ENSG00000261156.6	1e-07	1e-07	1e-07	0.64	0.44	1e-07	1e-07	1e-07	1.52	2.77	1e-07	1e-07	1e-07	1e-07	1e-07	1e-07	1e-07	1e-07	1e-07	1e-07	1e-07	1e-07	1e-07	1e-07	1e-07	1e-07	1e-07	1e-07	1e-07	1e-07	1e-07	1e-07	1e-07	1e-07	1e-07	1e-07
ENSG00000251194	ENSG00000251194.2	1e-07	0.0800001	0.0700001	1.06	0.37	1e-07	1e-07	1e-07	1e-07	0.23	0.0700001	0.15	0.54	0.37	0.16	0.36	0.72	0.44	1e-07	1e-07	1e-07	1e-07	1e-07	1e-07	0.18	0.46	0.18	0.45	1.17	0.84	1.24	1.98	0.19	0.74	1.29	0.58
ENSG00000237429	ENSG00000237429.1	1e-07	1e-07	1e-07	1e-07	1e-07	1.06	1e-07	1e-07	1e-07	1e-07	1e-07	1e-07	1e-07	1e-07	1e-07	1e-07	1e-07	1e-07	1e-07	1e-07	1e-07	1e-07	1e-07	1e-07	1e-07	1e-07	1e-07	1e-07	1e-07	1e-07	1e-07	1e-07	1e-07	1e-07	1e-07	1e-07
ENSG00000289374	ENSG00000289374.1	1e-07	1e-07	1e-07	1e-07	1.04	1e-07	1e-07	1e-07	1e-07	1e-07	1e-07	1e-07	1e-07	1e-07	1e-07	1e-07	1e-07	1e-07	1e-07	1e-07	1e-07	1e-07	1e-07	1e-07	1e-07	1e-07	1e-07	0.56	1e-07	1e-07	1e-07	1e-07	1e-07	1e-07	0.88	1e-07
LINC00161	ENSG00000226935.6	1e-07	1e-07	1e-07	0.11	1e-07	0.92	1e-07	1e-07	1e-07	1e-07	1e-07	1e-07	1e-07	1e-07	1e-07	1e-07	1e-07	1e-07	1e-07	1e-07	1e-07	1e-07	1e-07	1e-07	1e-07	1e-07	1e-07	1e-07	1e-07	1e-07	10.67	13.76	12.1	8.51	6.24	12.44
MIR4713HG	ENSG00000259240.1	1e-07	1e-07	0.6	0.39	0.62	1.04	1e-07	0.23	0.28	1e-07	0.1	0.2	1e-07	1e-07	1e-07	1e-07	1e-07	1e-07	1e-07	1e-07	1e-07	1e-07	1e-07	1e-07	0.62	0.99	1.51	1.42	2.3	0.6	1e-07	1e-07	1e-07	1e-07	1e-07	1e-07
ENSG00000272799	ENSG00000272799.1	1e-07	1e-07	0.21	0.96	1e-07	0.51	1e-07	1e-07	1e-07	1e-07	1e-07	1e-07	0.14	1e-07	0.5	1e-07	0.23	1e-07	1e-07	1e-07	1e-07	1e-07	1e-07	1e-07	0.13	1e-07	1e-07	1e-07	0.42	1e-07	0.3	1e-07	1e-07	1e-07	1e-07	1e-07
MLIP	ENSG00000146147.15	1e-07	1e-07	1e-07	0.85	0.0700001	1e-07	0.0500001	1e-07	1e-07	1e-07	1e-07	1e-07	0.9	1e-07	0.42	1e-07	0.24	1e-07	1e-07	1e-07	1e-07	1e-07	1e-07	1e-07	0.84	0.79	0.36	0.29	0.11	0.25	1e-07	1e-07	1e-07	1e-07	1e-07	1e-07
RN7SL724P	ENSG00000244692.3	1e-07	1e-07	1e-07	1e-07	0.9	1e-07	1e-07	1e-07	1e-07	1e-07	1e-07	1e-07	1e-07	1e-07	1e-07	1e-07	1e-07	1e-07	1e-07	1e-07	1e-07	1e-07	1e-07	1e-07	1e-07	1e-07	1e-07	1e-07	1e-07	1e-07	1e-07	1e-07	1e-07	1e-07	1e-07	1e-07
RPL36AP8	ENSG00000231409.3	1e-07	1e-07	1e-07	1e-07	0.61	0.28	1e-07	1e-07	1e-07	1e-07	1e-07	1e-07	1e-07	1e-07	1e-07	1e-07	1e-07	1e-07	1e-07	1e-07	1e-07	1e-07	1e-07	1e-07	1e-07	1e-07	1e-07	1e-07	1e-07	1e-07	1e-07	1e-07	1e-07	1e-07	1e-07	1e-07
ENSG00000177418	ENSG00000177418.2	1e-07	1e-07	1e-07	0.39	1e-07	0.49	1e-07	1e-07	1e-07	0.13	0.39	1.19	1e-07	0.19	1e-07	1e-07	1e-07	1e-07	1e-07	1e-07	1e-07	1e-07	1e-07	1e-07	0.33	1e-07	1e-07	1e-07	1e-07	1e-07	1e-07	1e-07	1.61	1e-07	1e-07	1e-07
RARRES2P1	ENSG00000241622.1	1e-07	1e-07	1e-07	0.88	1e-07	1e-07	1e-07	1e-07	1e-07	1e-07	1e-07	1e-07	1e-07	1e-07	1e-07	1e-07	1e-07	1e-07	1e-07	1e-07	1e-07	1e-07	1e-07	1e-07	1e-07	1e-07	1e-07	1e-07	1e-07	1e-07	1e-07	1e-07	1e-07	1e-07	1e-07	1e-07
SETD6P1	ENSG00000236877.2	1e-07	1e-07	1e-07	0.58	0.3	1e-07	1e-07	1	0.52	1e-07	1e-07	1e-07	1e-07	1e-07	1e-07	1e-07	1e-07	1e-07	1e-07	1e-07	1e-07	1e-07	1e-07	1e-07	1e-07	1e-07	1e-07	1e-07	1e-07	1e-07	1e-07	1e-07	1e-07	1e-07	1e-07	1e-07
ENSG00000288786	ENSG00000288786.1	1e-07	1e-07	1e-07	1e-07	1e-07	0.87	1e-07	0.79	1e-07	1e-07	1e-07	1e-07	1e-07	1e-07	1e-07	1e-07	1e-07	1e-07	1e-07	1e-07	1e-07	1e-07	1e-07	1e-07	1e-07	1e-07	1e-07	1e-07	1e-07	1e-07	1e-07	1e-07	1e-07	1e-07	1e-07	1e-07
PPIAP29	ENSG00000214975.4	1e-07	1e-07	0.48	0.62	0.24	0.23	1e-07	0.41	0.11	0.5	0.25	0.73	1e-07	1e-07	0.28	0.32	1e-07	1e-07	1e-07	1e-07	1e-07	1e-07	1e-07	1e-07	0.62	1e-07	1e-07	1e-07	0.32	1e-07	1e-07	1e-07	0.66	1e-07	1e-07	1e-07
ENSG00000260963	ENSG00000260963.3	0.79	1e-07	1e-07	0.13	0.62	0.24	1e-07	0.29	1e-07	1e-07	1e-07	0.39	1e-07	1e-07	1e-07	1e-07	1e-07	1e-07	1e-07	1e-07	1e-07	1e-07	1e-07	1e-07	1e-07	1e-07	1e-07	1e-07	1e-07	1e-07	1e-07	1e-07	1e-07	1e-07	1e-07	1e-07
SCARNA16	ENSG00000275143.1	8.23	5.29	1e-07	1e-07	14.77	0.85	1e-07	7.49	1.28	1e-07	7.65	3.6	1e-07	1e-07	1e-07	1e-07	1e-07	1e-07	1e-07	1e-07	1e-07	1e-07	1e-07	1e-07	1e-07	3.64	1e-07	1e-07	7.21	1e-07	1e-07	1.5	1e-07	1e-07	1e-07	1e-07
ENSG00000256984	ENSG00000256984.2	1e-07	1e-07	1e-07	0.85	1e-07	1e-07	1e-07	1e-07	1e-07	1e-07	1e-07	1e-07	1e-07	1e-07	1e-07	1e-07	1e-07	1e-07	1e-07	1e-07	1e-07	1e-07	1e-07	1e-07	1e-07	1e-07	1e-07	1e-07	1e-07	1e-07	1e-07	1e-07	1e-07	1e-07	1e-07	1e-07
KMT5AP3	ENSG00000242583.1	1e-07	1e-07	1e-07	1e-07	0.42	0.42	0.38	0.27	1e-07	1e-07	1e-07	0.22	1e-07	1e-07	1e-07	1e-07	1e-07	0.13	1e-07	1e-07	1e-07	1e-07	1e-07	1e-07	0.0400001	0.0500001	0.89	1e-07	1e-07	1e-07	1e-07	1e-07	1e-07	1e-07	1e-07	1e-07
ENSG00000270655	ENSG00000270655.1	1e-07	1e-07	1e-07	1e-07	1e-07	0.84	1e-07	1e-07	1e-07	1e-07	1e-07	1e-07	1e-07	1e-07	1e-07	1e-07	1e-07	1e-07	1e-07	1e-07	1e-07	1e-07	1e-07	1e-07	1e-07	1e-07	1e-07	1e-07	1e-07	1e-07	1e-07	1e-07	1e-07	1e-07	1e-07	1e-07
ENSG00000283737	ENSG00000283737.1	1e-07	1e-07	0.19	1e-07	0.84	1e-07	0.22	0.23	1e-07	1e-07	1e-07	1e-07	1e-07	1e-07	1e-07	1e-07	1e-07	1e-07	1e-07	1e-07	1e-07	1e-07	1e-07	1e-07	1e-07	1e-07	1e-07	1e-07	1e-07	1e-07	1e-07	1e-07	1e-07	1e-07	1e-07	1e-07
ENSG00000254207	ENSG00000254207.1	1e-07	0.31	1e-07	0.29	1e-07	0.55	1e-07	1e-07	1e-07	3.4	1.14	0.87	1.01	1e-07	1.72	1e-07	1e-07	1e-07	1e-07	1e-07	1e-07	1e-07	1e-07	1e-07	1e-07	1e-07	1e-07	1e-07	1.28	1e-07	1e-07	1e-07	0.43	1e-07	1e-07	1e-07
RPL10P3	ENSG00000230734.1	1e-07	1e-07	1e-07	1e-07	0.69	0.13	1e-07	1e-07	1e-07	0.14	1e-07	1e-07	1e-07	1e-07	1e-07	1e-07	1e-07	1e-07	1e-07	1e-07	1e-07	1e-07	1e-07	1e-07	1e-07	1e-07	1e-07	1e-07	1e-07	1e-07	1e-07	1e-07	1e-07	1e-07	1e-07	1e-07
RN7SL404P	ENSG00000264840.1	1e-07	1e-07	1e-07	1e-07	0.82	1e-07	1e-07	1e-07	1e-07	1e-07	1e-07	1e-07	1e-07	1e-07	1e-07	1e-07	1e-07	1e-07	1e-07	1e-07	1e-07	1e-07	1e-07	1e-07	1e-07	1e-07	1e-07	1e-07	1e-07	1e-07	1e-07	1e-07	1e-07	1e-07	1e-07	1e-07
RPL9P5	ENSG00000239510.2	0.68	1e-07	0.65	1e-07	0.82	1e-07	0.14	1e-07	1e-07	1e-07	1e-07	1e-07	1e-07	1.69	1e-07	0.72	1e-07	0.66	1e-07	1e-07	1e-07	1e-07	1e-07	1e-07	1e-07	1e-07	1e-07	1e-07	0.52	0.16	1e-07	1e-07	1e-07	1e-07	1e-07	1e-07
PARP4P3	ENSG00000249263.2	1e-07	1e-07	1e-07	1e-07	1e-07	0.81	1e-07	1e-07	1e-07	1e-07	1e-07	1e-07	1e-07	1e-07	1e-07	1e-07	1e-07	1e-07	1e-07	1e-07	1e-07	1e-07	1e-07	1e-07	1e-07	1e-07	1e-07	1e-07	1e-07	1e-07	1e-07	1e-07	1e-07	1e-07	1e-07	1e-07
ENSG00000288976	ENSG00000288976.1	1e-07	1e-07	1e-07	1e-07	0.8	1e-07	1e-07	1e-07	1e-07	1e-07	1e-07	1e-07	1e-07	1e-07	1e-07	1e-07	1e-07	1e-07	1e-07	1e-07	1e-07	1e-07	1e-07	1e-07	1e-07	1e-07	1e-07	1e-07	1e-07	1e-07	1e-07	1e-07	1e-07	1e-07	1e-07	1e-07
PSMD14-DT	ENSG00000235724.10	0.99	0.0900001	1e-07	1e-07	0.0400001	0.8	0.23	0.17	0.12	0.0500001	0.0400001	0.11	1e-07	0.15	0.37	0.1	1e-07	1e-07	1e-07	1e-07	1e-07	1e-07	1e-07	1e-07	1e-07	1e-07	0.27	0.69	1e-07	0.0900001	1e-07	1e-07	1e-07	1e-07	0.32	1e-07
DNM1P38	ENSG00000259637.1	1e-07	1e-07	1e-07	1e-07	0.79	1e-07	1e-07	1e-07	1e-07	1e-07	1e-07	1e-07	1e-07	1e-07	1e-07	1e-07	1e-07	1e-07	1e-07	1e-07	1e-07	1e-07	1e-07	1e-07	1e-07	1e-07	1e-07	1e-07	1e-07	1e-07	1e-07	1e-07	1e-07	1e-07	1e-07	1e-07
PHGR1	ENSG00000233041.8	0.61	1e-07	0.44	1.5	0.78	0.14	1e-07	1e-07	1e-07	1e-07	1e-07	1e-07	1e-07	1e-07	1e-07	1e-07	1e-07	1e-07	1e-07	1e-07	1e-07	1e-07	1e-07	1e-07	1e-07	1e-07	1e-07	1e-07	1e-07	1e-07	1e-07	1e-07	1e-07	1e-07	1e-07	1e-07
RPH3AL-AS2	ENSG00000262294.1	1e-07	0.28	0.66	0.78	0.34	1e-07	0.86	0.52	0.74	0.35	0.19	0.54	1e-07	1e-07	1e-07	1e-07	1e-07	1e-07	1e-07	1e-07	1e-07	1e-07	1e-07	1e-07	1e-07	0.21	0.33	0.0800001	0.25	1e-07	1e-07	1e-07	1e-07	1e-07	1e-07	1e-07
ENSG00000261266	ENSG00000261266.2	1e-07	0.26	1e-07	0.32	1e-07	0.46	1e-07	1e-07	1e-07	1e-07	0.0800001	1e-07	1e-07	1e-07	1e-07	0.41	1e-07	0.13	1e-07	1e-07	1e-07	1e-07	1e-07	1e-07	1e-07	1e-07	1e-07	1e-07	1e-07	1e-07	1e-07	1e-07	1e-07	1e-07	1e-07	1e-07
ENSG00000272814	ENSG00000272814.1	1e-07	1e-07	1e-07	1e-07	1e-07	0.77	1e-07	1e-07	1e-07	1e-07	1e-07	1e-07	1e-07	1e-07	1e-07	1e-07	1e-07	1e-07	1e-07	1e-07	1e-07	1e-07	1e-07	1e-07	1e-07	1e-07	1e-07	1.33	1.95	1e-07	1e-07	1e-07	1e-07	1e-07	1e-07	1e-07
ENSG00000257489	ENSG00000257489.7	0.25	1e-07	1e-07	0.37	1e-07	0.76	1e-07	1e-07	0.16	1e-07	0.89	1e-07	1e-07	0.55	0.43	1e-07	1e-07	1.93	1e-07	1e-07	1e-07	1e-07	1e-07	1e-07	1e-07	1e-07	1e-07	0.81	1.16	0.22	1e-07	1e-07	1e-07	1e-07	1e-07	1e-07
RPS26P15	ENSG00000223416.3	1e-07	1e-07	1e-07	1e-07	0.75	1e-07	1e-07	0.27	1e-07	1e-07	1e-07	1e-07	1e-07	1e-07	1e-07	1e-07	1e-07	1e-07	1e-07	1e-07	1e-07	1e-07	1e-07	1e-07	1e-07	1e-07	1e-07	1e-07	1e-07	1e-07	1e-07	1e-07	1e-07	1e-07	1e-07	1e-07
ENSG00000264647	ENSG00000264647.1	1e-07	1e-07	1e-07	1e-07	1e-07	0.74	1e-07	1e-07	1e-07	1e-07	1e-07	1e-07	1e-07	1e-07	1e-07	1e-07	1e-07	1e-07	1e-07	1e-07	1e-07	1e-07	1e-07	1e-07	1e-07	1e-07	1e-07	1e-07	1e-07	1e-07	1e-07	1e-07	1e-07	1e-07	1e-07	1e-07
ENSG00000254057	ENSG00000254057.1	1e-07	1e-07	1e-07	0.43	1e-07	0.31	1e-07	0.12	1e-07	0.34	0.22	1e-07	1e-07	0.3	1e-07	1e-07	1e-07	1e-07	1e-07	1e-07	1e-07	1e-07	1e-07	1e-07	0.27	0.18	0.55	0.57	0.71	0.53	1e-07	1e-07	1e-07	1e-07	1e-07	1e-07
GRM7-AS1	ENSG00000236202.1	1e-07	1e-07	1e-07	1e-07	1e-07	0.73	1e-07	1e-07	1e-07	0.32	1e-07	0.47	1e-07	1e-07	1e-07	1e-07	1e-07	1e-07	1e-07	1e-07	1e-07	1e-07	1e-07	1e-07	1e-07	1e-07	1e-07	1e-07	1e-07	1e-07	1e-07	1e-07	1e-07	1e-07	1e-07	1e-07
ENSG00000274834	ENSG00000274834.1	1e-07	1e-07	1e-07	1e-07	0.73	1e-07	1e-07	1e-07	1e-07	1e-07	1e-07	1e-07	1e-07	1e-07	1e-07	1e-07	1e-07	1e-07	1e-07	1e-07	1e-07	1e-07	1e-07	1e-07	1e-07	1e-07	1e-07	1e-07	1e-07	1e-07	1e-07	1e-07	1e-07	1e-07	1e-07	1e-07
LINC00572	ENSG00000224405.1	1e-07	1e-07	1e-07	1e-07	1e-07	0.73	0.1	1e-07	1e-07	1e-07	1e-07	1e-07	1e-07	1e-07	1e-07	1e-07	1e-07	1e-07	1e-07	1e-07	1e-07	1e-07	1e-07	1e-07	1e-07	1e-07	1e-07	1e-07	1e-07	1e-07	1e-07	1e-07	1e-07	1e-07	1e-07	1e-07
TRBV7-3	ENSG00000211714.3	1e-07	0.78	0.17	0.72	2.25	1e-07	0.58	0.62	0.66	1.09	0.71	1e-07	0.53	1e-07	1e-07	1e-07	0.82	0.32	1e-07	1e-07	1e-07	1e-07	1e-07	1e-07	0.45	1e-07	1e-07	0.75	0.25	1e-07	1.35	1.78	0.51	1e-07	0.38	3.91
ENSG00000268434	ENSG00000268434.5	1e-07	1e-07	1e-07	1e-07	0.72	1e-07	1.35	1e-07	1e-07	1e-07	1e-07	1e-07	1e-07	1e-07	0.69	1e-07	1e-07	0.8	1e-07	1e-07	1e-07	1e-07	1e-07	1e-07	1e-07	1e-07	1e-07	1.35	1e-07	1e-07	1e-07	1e-07	1e-07	3.68	0.77	1e-07
SNORD91B	ENSG00000275084.4	1e-07	2.38	1e-07	1e-07	1e-07	0.72	1e-07	1e-07	1e-07	1e-07	1e-07	1.56	1e-07	1e-07	1e-07	1e-07	1e-07	1e-07	1e-07	1e-07	1e-07	1e-07	1e-07	1e-07	1e-07	1e-07	1e-07	1e-07	1e-07	1e-07	1e-07	1e-07	1e-07	1e-07	1e-07	1e-07
CCDC196	ENSG00000196553.15	1e-07	0.94	1	0.72	0.45	0.14	1e-07	1e-07	1e-07	1e-07	1e-07	1e-07	1e-07	1e-07	1e-07	1e-07	1e-07	1e-07	1e-07	1e-07	1e-07	1e-07	1e-07	1e-07	1e-07	1e-07	1e-07	1e-07	1e-07	1e-07	1e-07	1e-07	1e-07	1e-07	1e-07	1e-07
ENSG00000270640	ENSG00000270640.1	0.99	1e-07	1e-07	0.69	0.71	1e-07	2.25	1e-07	0.62	1.96	2.32	1.69	1e-07	1e-07	1e-07	1e-07	1e-07	1e-07	1e-07	1e-07	1e-07	1e-07	1e-07	1e-07	1e-07	1e-07	1e-07	1.05	1.03	1.52	2.88	0.97	2.02	1e-07	2.75	6.73
ENSG00000290818	ENSG00000290818.1	0.55	0.0900001	1e-07	0.64	1e-07	0.71	0.63	0.3	0.58	0.52	1e-07	0.7	1.33	1.82	2.46	1.41	1.75	0.91	1e-07	1e-07	1e-07	1e-07	1e-07	1e-07	2.98	0.81	0.68	0.55	1.02	1e-07	1e-07	1e-07	1e-07	1e-07	1e-07	1e-07
SMCR2	ENSG00000223979.2	1e-07	1e-07	0.1	1e-07	0.71	1e-07	1e-07	1e-07	1e-07	0.1	1e-07	1e-07	0.26	0.67	0.45	1e-07	1e-07	1e-07	1e-07	1e-07	1e-07	1e-07	1e-07	1e-07	1e-07	0.16	0.5	1e-07	1e-07	1e-07	1e-07	1e-07	1e-07	1e-07	1e-07	1e-07
IFITM3P2	ENSG00000223722.3	1e-07	1e-07	1e-07	0.7	1e-07	1e-07	0.76	0.2	1e-07	1e-07	1e-07	0.18	1e-07	1e-07	1e-07	0.51	0.8	1e-07	1e-07	1e-07	1e-07	1e-07	1e-07	1e-07	1.33	0.61	1e-07	1e-07	1.2	0.23	1e-07	1e-07	1e-07	1e-07	1e-07	1e-07
C6orf47-AS1	ENSG00000227198.1	1e-07	1e-07	1e-07	1e-07	0.7	1e-07	1e-07	0.17	1e-07	1e-07	0.0800001	1e-07	1e-07	1e-07	1e-07	1e-07	1e-07	1e-07	1e-07	1e-07	1e-07	1e-07	1e-07	1e-07	1e-07	1e-07	1e-07	1e-07	1e-07	1e-07	1e-07	1e-07	1e-07	1e-07	1e-07	1e-07
RN7SL111P	ENSG00000243510.3	1e-07	1e-07	1e-07	1e-07	1e-07	0.7	1e-07	1e-07	1e-07	1e-07	1e-07	1e-07	1e-07	1e-07	1e-07	1e-07	1e-07	1e-07	1e-07	1e-07	1e-07	1e-07	1e-07	1e-07	1e-07	1e-07	1e-07	1e-07	1e-07	1e-07	1e-07	1e-07	1e-07	1e-07	1e-07	1e-07
ENSG00000271414	ENSG00000271414.1	1e-07	1e-07	1e-07	1e-07	1e-07	0.69	1e-07	1e-07	1e-07	0.45	1e-07	0.15	0.41	1e-07	1e-07	1e-07	1e-07	1e-07	1e-07	1e-07	1e-07	1e-07	1e-07	1e-07	1e-07	1e-07	1e-07	1e-07	1e-07	1e-07	1e-07	1e-07	1e-07	1e-07	1e-07	1e-07
ENSG00000270829	ENSG00000270829.1	1e-07	1e-07	1e-07	0.68	1e-07	1e-07	1e-07	1e-07	1e-07	1e-07	1e-07	1e-07	1e-07	1e-07	1e-07	1e-07	1e-07	1e-07	1e-07	1e-07	1e-07	1e-07	1e-07	1e-07	1e-07	1e-07	1e-07	1e-07	1e-07	1e-07	1e-07	1e-07	1e-07	1e-07	1e-07	1e-07
RN7SL734P	ENSG00000243420.3	1e-07	1e-07	1e-07	0.68	1e-07	1e-07	1e-07	1e-07	1e-07	1e-07	1e-07	1e-07	1e-07	1e-07	1e-07	1e-07	1e-07	1e-07	1e-07	1e-07	1e-07	1e-07	1e-07	1e-07	1e-07	1e-07	1e-07	1e-07	1e-07	1e-07	1e-07	1e-07	1e-07	1e-07	1e-07	1e-07
LINC02556	ENSG00000236611.1	1e-07	1e-07	1e-07	1e-07	1e-07	0.67	1e-07	1e-07	1e-07	0.7	1e-07	1e-07	1e-07	1e-07	1e-07	1e-07	1e-07	1e-07	1e-07	1e-07	1e-07	1e-07	1e-07	1e-07	1e-07	1e-07	1e-07	1e-07	1e-07	1e-07	1e-07	1e-07	1e-07	1e-07	1e-07	1e-07
MALLP1	ENSG00000282785.1	1e-07	1e-07	1e-07	1e-07	1e-07	0.67	1e-07	0.43	1e-07	1e-07	0.78	1e-07	1e-07	1e-07	1.19	1e-07	1e-07	1e-07	1e-07	1e-07	1e-07	1e-07	1e-07	1e-07	1e-07	1e-07	1e-07	1e-07	1e-07	1.32	1e-07	1e-07	1e-07	1e-07	1e-07	1e-07
TTC14-DT	ENSG00000239774.1	1e-07	1e-07	1e-07	0.39	1e-07	0.28	1e-07	1e-07	1e-07	1e-07	1e-07	1e-07	1e-07	1e-07	1e-07	1e-07	1e-07	1e-07	1e-07	1e-07	1e-07	1e-07	1e-07	1e-07	1e-07	1e-07	1e-07	1e-07	1e-07	1e-07	1e-07	1e-07	1e-07	1e-07	1e-07	0.2
ENSG00000238165	ENSG00000238165.1	1e-07	1e-07	1e-07	0.67	1e-07	1e-07	1e-07	1e-07	1e-07	1e-07	1e-07	1e-07	1e-07	1e-07	1.31	1e-07	1e-07	1e-07	1e-07	1e-07	1e-07	1e-07	1e-07	1e-07	1e-07	1e-07	1e-07	1e-07	1e-07	1e-07	1e-07	1e-07	1e-07	1e-07	1e-07	1e-07
LINC02100	ENSG00000248693.1	1e-07	1e-07	1e-07	1e-07	0.66	1e-07	1e-07	1e-07	1e-07	1.14	1.74	1e-07	1e-07	1e-07	1e-07	1e-07	1e-07	1e-07	1e-07	1e-07	1e-07	1e-07	1e-07	1e-07	1e-07	1e-07	1e-07	1e-07	1e-07	1e-07	1e-07	1e-07	1e-07	1e-07	1e-07	1e-07
ENSG00000269095	ENSG00000269095.1	1e-07	1e-07	1e-07	0.66	1e-07	1e-07	1e-07	1e-07	1e-07	1.47	1e-07	1e-07	1e-07	1e-07	1e-07	1e-07	1e-07	1e-07	1e-07	1e-07	1e-07	1e-07	1e-07	1e-07	1e-07	1e-07	1e-07	1e-07	1e-07	1e-07	1e-07	1e-07	1e-07	1e-07	1e-07	1e-07
ENSG00000272555	ENSG00000272555.1	1e-07	1e-07	1e-07	1e-07	1e-07	0.66	0.3	0.16	1e-07	1e-07	1e-07	1e-07	1e-07	1e-07	1e-07	1e-07	1e-07	1e-07	1e-07	1e-07	1e-07	1e-07	1e-07	1e-07	0.18	1.19	1e-07	1e-07	1e-07	0.35	1e-07	1e-07	1e-07	1e-07	1e-07	1e-07
MAN2A1-DT	ENSG00000271849.1	1e-07	1.77	1.2	0.65	0.91	0.93	0.24	0.25	0.2	1e-07	0.11	0.22	1e-07	1e-07	0.25	1e-07	1e-07	1e-07	1e-07	1e-07	1e-07	1e-07	1e-07	1e-07	0.14	0.18	1e-07	1e-07	1.27	1e-07	1e-07	0.92	1e-07	1e-07	1e-07	1e-07
ENSG00000250934	ENSG00000250934.3	0.0500001	1e-07	1e-07	1e-07	0.15	0.5	0.0500001	0.0900001	0.0300001	1e-07	1e-07	0.15	0.0200001	0.0700001	0.78	0.13	0.31	1	1e-07	1e-07	1e-07	1e-07	1e-07	1e-07	0.31	0.37	0.61	0.31	0.0900001	0.0200001	0.2	0.77	0.4	1e-07	0.0500001	1e-07
ENSG00000264937	ENSG00000264937.1	1e-07	1e-07	0.56	1e-07	0.65	1e-07	1e-07	1e-07	1e-07	1e-07	1e-07	1e-07	1e-07	1e-07	1e-07	1e-07	1e-07	1e-07	1e-07	1e-07	1e-07	1e-07	1e-07	1e-07	1e-07	1e-07	1e-07	1e-07	1e-07	1e-07	1e-07	1e-07	1e-07	1e-07	1e-07	1e-07
ATXN7L3-AS1	ENSG00000267394.2	0.3	0.73	1e-07	0.96	0.2	0.64	0.53	0.77	0.55	0.1	0.77	0.2	0.67	0.89	1.52	2.41	0.83	0.15	1e-07	1e-07	1e-07	1e-07	1e-07	1e-07	1e-07	1e-07	1e-07	1e-07	1e-07	1e-07	0.27	1e-07	1e-07	1e-07	1e-07	1e-07
ENSG00000289725	ENSG00000289725.1	0.0500001	1e-07	1e-07	0.0300001	1e-07	0.64	0.58	0.0300001	0.34	0.66	0.42	0.0500001	1e-07	1e-07	1e-07	1e-07	1e-07	1e-07	1e-07	1e-07	1e-07	1e-07	1e-07	1e-07	0.16	0.72	0.16	0.31	0.11	0.19	1e-07	1e-07	1e-07	1e-07	1e-07	1e-07
ENSG00000213470	ENSG00000213470.4	1e-07	1e-07	0.33	0.64	1e-07	1e-07	1e-07	1e-07	1e-07	1e-07	1e-07	1e-07	1e-07	1e-07	1e-07	1e-07	1e-07	1e-07	1e-07	1e-07	1e-07	1e-07	1e-07	1e-07	1e-07	1e-07	1e-07	1e-07	1e-07	1e-07	1e-07	1e-07	1e-07	1e-07	1e-07	1e-07
ENSG00000287791	ENSG00000287791.1	1e-07	1e-07	1e-07	0.11	1e-07	0.52	0.12	0.13	0.31	0.46	1e-07	0.34	1e-07	0.46	1e-07	0.88	1e-07	1e-07	1e-07	1e-07	1e-07	1e-07	1e-07	1e-07	1e-07	1e-07	1e-07	1e-07	0.29	0.14	1e-07	1e-07	0.3	1e-07	0.21	1e-07
ENSG00000283973	ENSG00000283973.2	1e-07	0.0900001	1.02	0.63	0.11	0.18	1e-07	0.77	1e-07	0.27	1e-07	1e-07	1e-07	1e-07	0.12	0.56	0.22	0.13	1e-07	1e-07	1e-07	1e-07	1e-07	1e-07	1e-07	1e-07	1e-07	1e-07	1e-07	0.1	1e-07	1e-07	1e-07	1e-07	1e-07	1e-07
KLRC3	ENSG00000205810.9	1e-07	0.95	0.21	0.62	0.27	0.57	0.8	0.91	1.58	0.44	0.43	0.1	1e-07	1e-07	1e-07	1e-07	1e-07	1e-07	1e-07	1e-07	1e-07	1e-07	1e-07	1e-07	3.1	0.97	3.43	1.7	1.83	0.81	1e-07	1e-07	1e-07	1e-07	1e-07	1e-07
ENSG00000264982	ENSG00000264982.1	1e-07	1e-07	1e-07	0.62	1e-07	1e-07	1e-07	1e-07	1e-07	1e-07	1e-07	1e-07	1e-07	1e-07	1e-07	1e-07	1e-07	1e-07	1e-07	1e-07	1e-07	1e-07	1e-07	1e-07	1e-07	1e-07	1e-07	1e-07	1e-07	1e-07	1e-07	1e-07	1e-07	1e-07	1e-07	1e-07
LINC02103	ENSG00000249785.3	1e-07	0.46	1e-07	1e-07	1e-07	0.62	0.26	1e-07	0.21	0.13	0.22	1e-07	1e-07	1e-07	1e-07	1e-07	1e-07	1e-07	1e-07	1e-07	1e-07	1e-07	1e-07	1e-07	1e-07	1e-07	1e-07	1e-07	1e-07	1e-07	1e-07	1e-07	1e-07	1e-07	1e-07	1e-07
SPINK1	ENSG00000164266.11	0.17	1e-07	1.3	1e-07	0.61	3.19	0.36	2.1	2.12	5.31	2.15	4.59	1e-07	1e-07	1e-07	1e-07	1e-07	1e-07	1e-07	1e-07	1e-07	1e-07	1e-07	1e-07	1e-07	0.57	1e-07	1e-07	1e-07	3.87	1e-07	1e-07	1e-07	1e-07	1e-07	1e-07
C21orf91-OT1	ENSG00000240770.5	1e-07	1e-07	1e-07	0.61	1e-07	1e-07	1e-07	1e-07	1e-07	1e-07	1e-07	0.15	1e-07	1e-07	1e-07	1e-07	1e-07	1e-07	1e-07	1e-07	1e-07	1e-07	1e-07	1e-07	1e-07	1e-07	1e-07	0.21	1e-07	1e-07	1e-07	1e-07	1e-07	1e-07	1e-07	1e-07
ENSG00000268543	ENSG00000268543.1	1e-07	1e-07	1e-07	1e-07	1e-07	0.61	1e-07	1e-07	0.0300001	1e-07	1e-07	1e-07	0.0800001	0.21	0.37	1e-07	1e-07	1e-07	1e-07	1e-07	1e-07	1e-07	1e-07	1e-07	1e-07	1e-07	0.18	1e-07	1e-07	1e-07	0.46	1e-07	1e-07	1e-07	1e-07	1e-07
ENSG00000255038	ENSG00000255038.1	1e-07	1e-07	1e-07	0.23	0.37	1e-07	1e-07	1e-07	0.44	1e-07	0.24	1e-07	1e-07	1e-07	0.7	1e-07	1e-07	1.17	1e-07	1e-07	1e-07	1e-07	1e-07	1e-07	1e-07	0.2	1e-07	1e-07	0.31	1e-07	1e-07	1	1e-07	1e-07	1e-07	0.74
ENSG00000254273	ENSG00000254273.1	1e-07	1e-07	1e-07	1e-07	0.41	0.19	0.21	0.23	1e-07	1e-07	0.2	1e-07	1e-07	1e-07	1e-07	1e-07	1e-07	1e-07	1e-07	1e-07	1e-07	1e-07	1e-07	1e-07	1e-07	1e-07	1e-07	1e-07	0.82	1e-07	1e-07	1e-07	1e-07	1e-07	1e-07	1.73
MYL7	ENSG00000106631.8	1e-07	1e-07	1e-07	0.6	1e-07	1e-07	1e-07	1e-07	1e-07	1e-07	1e-07	1e-07	0.37	1e-07	1e-07	1e-07	1e-07	1e-07	1e-07	1e-07	1e-07	1e-07	1e-07	1e-07	1e-07	1e-07	1e-07	1e-07	1e-07	1e-07	1e-07	1e-07	1e-07	1e-07	1e-07	1e-07
FCF1P5	ENSG00000220392.1	0.26	1e-07	1e-07	1e-07	1e-07	0.6	1e-07	1e-07	1e-07	1e-07	1e-07	1e-07	1e-07	1e-07	1e-07	1e-07	1e-07	1e-07	1e-07	1e-07	1e-07	1e-07	1e-07	1e-07	1e-07	0.21	1e-07	1e-07	1e-07	1e-07	1e-07	1e-07	1e-07	1e-07	1e-07	1e-07
ENSG00000278095	ENSG00000278095.1	1e-07	1e-07	1e-07	0.1	0.4	0.0900001	0.1	1e-07	0.0900001	1e-07	1e-07	0.59	1e-07	1e-07	1e-07	0.25	0.2	0.61	1e-07	1e-07	1e-07	1e-07	1e-07	1e-07	1e-07	0.16	1e-07	1e-07	1e-07	0.12	1e-07	1e-07	1e-07	1e-07	1e-07	1e-07
AGAP11	ENSG00000261011.1	1e-07	1e-07	0.0500001	0.13	0.46	1e-07	0.0300001	1e-07	1e-07	0.44	1e-07	1e-07	0.22	0.0200001	0.33	0.45	1e-07	0.17	1e-07	1e-07	1e-07	1e-07	1e-07	1e-07	0.86	0.18	0.93	0.12	1e-07	1.05	0.12	0.0200001	0.26	1e-07	0.32	0.86
SLCO1B3-SLCO1B7	ENSG00000257046.5	1e-07	1e-07	1e-07	1e-07	0.31	0.27	1e-07	1e-07	1e-07	1e-07	1e-07	0.23	1e-07	1e-07	0.37	1e-07	0.2	1e-07	1e-07	1e-07	1e-07	1e-07	1e-07	1e-07	1e-07	1e-07	0.13	1e-07	1e-07	1e-07	1e-07	1e-07	1e-07	1e-07	1e-07	1e-07
RNU4-32P	ENSG00000200274.1	1e-07	1e-07	1e-07	1e-07	1e-07	0.58	1e-07	1e-07	1e-07	1e-07	1e-07	1e-07	1e-07	1e-07	1e-07	1e-07	1e-07	1e-07	1e-07	1e-07	1e-07	1e-07	1e-07	1e-07	1e-07	1e-07	1e-07	1e-07	1e-07	1e-07	1e-07	1e-07	1e-07	1e-07	1e-07	1e-07
RPL5P9	ENSG00000236330.1	1e-07	0.11	0.32	0.57	0.59	0.3	0.46	0.12	0.1	0.67	0.73	0.65	1e-07	1e-07	1e-07	1e-07	0.31	1e-07	1e-07	1e-07	1e-07	1e-07	1e-07	1e-07	1e-07	1e-07	1e-07	1e-07	1e-07	1e-07	1e-07	1e-07	1e-07	1e-07	1e-07	1e-07
ENSG00000272366	ENSG00000272366.1	1e-07	1e-07	1e-07	1e-07	1e-07	0.57	1e-07	1e-07	1e-07	1e-07	1e-07	1e-07	1e-07	1e-07	1e-07	1e-07	1e-07	1e-07	1e-07	1e-07	1e-07	1e-07	1e-07	1e-07	1e-07	1e-07	1e-07	1e-07	1e-07	1e-07	1e-07	1e-07	1e-07	1e-07	2.29	1e-07
ETV7-AS1	ENSG00000224666.3	1e-07	1e-07	1e-07	0.57	1e-07	1e-07	1e-07	1e-07	1e-07	1e-07	1e-07	1e-07	0.49	1e-07	1e-07	1e-07	1e-07	1e-07	1e-07	1e-07	1e-07	1e-07	1e-07	1e-07	1e-07	0.52	1e-07	1e-07	0.42	0.82	1e-07	1e-07	1e-07	1e-07	1e-07	1e-07
SLC6A12	ENSG00000111181.13	0.0200001	0.36	1e-07	0.1	0.14	0.56	0.11	0.18	0.17	0.43	0.0600001	0.49	1e-07	1e-07	1e-07	1e-07	1e-07	1e-07	1e-07	1e-07	1e-07	1e-07	1e-07	1e-07	1e-07	1e-07	0.79	0.12	1e-07	0.13	1e-07	1e-07	0.41	1e-07	1.06	0.2
JARID2-AS1	ENSG00000235488.1	1e-07	1e-07	1e-07	0.14	0.15	0.27	1e-07	1e-07	0.52	0.14	0.7	0.57	0.2	1e-07	0.34	1e-07	1e-07	0.95	1e-07	1e-07	1e-07	1e-07	1e-07	1e-07	1e-07	1e-07	1e-07	0.19	1e-07	0.18	1e-07	1e-07	1e-07	1e-07	1e-07	1e-07
GLTPP1	ENSG00000255138.1	1e-07	0.18	1e-07	1e-07	1e-07	0.56	0.0900001	1e-07	0.0800001	0.0900001	1e-07	1e-07	1e-07	1e-07	1e-07	1e-07	1e-07	1e-07	1e-07	1e-07	1e-07	1e-07	1e-07	1e-07	1e-07	1e-07	1e-07	1e-07	1e-07	1e-07	1e-07	1e-07	1e-07	1e-07	1e-07	1e-07
ENSG00000290585	ENSG00000290585.1	1e-07	1e-07	0.27	0.56	1e-07	1e-07	1e-07	1e-07	1e-07	1e-07	1e-07	1e-07	1.89	1.33	1.57	0.85	1.74	1.14	1e-07	1e-07	1e-07	1e-07	1e-07	1e-07	0.16	0.22	1e-07	1e-07	0.16	0.41	1e-07	1e-07	1e-07	1e-07	1e-07	1e-07
ENSG00000282804	ENSG00000282804.1	1e-07	1e-07	1e-07	0.39	0.16	1e-07	1e-07	1e-07	1e-07	1e-07	1e-07	1e-07	1e-07	1e-07	1e-07	1e-07	1e-07	1e-07	1e-07	1e-07	1e-07	1e-07	1e-07	1e-07	1e-07	1e-07	1e-07	1e-07	1e-07	1e-07	1e-07	1e-07	1e-07	1e-07	1e-07	1e-07
CD24P4	ENSG00000185275.6	1e-07	1e-07	1e-07	1e-07	1e-07	0.55	1e-07	0.68	1.07	0.54	1e-07	1e-07	1e-07	1.4	1e-07	1e-07	1e-07	1e-07	1e-07	1e-07	1e-07	1e-07	1e-07	1e-07	1e-07	1e-07	1e-07	1e-07	1e-07	1e-07	1e-07	1e-07	1e-07	1e-07	1e-07	1e-07
ENSG00000282304	ENSG00000282304.1	1e-07	1e-07	1e-07	0.54	1e-07	1e-07	0.35	1e-07	1.03	1e-07	1e-07	1e-07	1e-07	0.4	1e-07	1e-07	1e-07	1e-07	1e-07	1e-07	1e-07	1e-07	1e-07	1e-07	1e-07	0.51	1e-07	1e-07	1e-07	0.28	1e-07	1e-07	1e-07	1e-07	1e-07	1e-07
ENSG00000272236	ENSG00000272236.1	1e-07	1e-07	1e-07	1e-07	1e-07	0.54	1e-07	1e-07	1e-07	1e-07	1e-07	1e-07	1e-07	1e-07	1e-07	1e-07	1e-07	1e-07	1e-07	1e-07	1e-07	1e-07	1e-07	1e-07	1e-07	1e-07	1e-07	2.98	1e-07	1.97	1e-07	1e-07	1e-07	1e-07	1e-07	1e-07
ENSG00000273232	ENSG00000273232.1	1e-07	1e-07	0.11	0.32	0.22	1e-07	0.23	1e-07	1e-07	1e-07	1e-07	1e-07	0.29	1e-07	1e-07	1e-07	1e-07	1e-07	1e-07	1e-07	1e-07	1e-07	1e-07	1e-07	1e-07	1e-07	1e-07	1e-07	1e-07	1e-07	1e-07	1e-07	1e-07	1e-07	1e-07	1e-07
DLG3-AS1	ENSG00000231651.1	1e-07	1e-07	0.88	0.54	1e-07	1e-07	0.39	1e-07	1e-07	1e-07	1e-07	1e-07	0.54	0.28	0.47	1e-07	1e-07	1e-07	1e-07	1e-07	1e-07	1e-07	1e-07	1e-07	1e-07	1e-07	1e-07	1e-07	1e-07	1e-07	1e-07	1e-07	1e-07	1e-07	1e-07	1e-07
ENSG00000266938	ENSG00000266938.1	1e-07	1e-07	1e-07	0.53	1e-07	1e-07	1e-07	1e-07	1e-07	0.0900001	1e-07	1e-07	1e-07	1e-07	1e-07	1e-07	1e-07	1e-07	1e-07	1e-07	1e-07	1e-07	1e-07	1e-07	1e-07	1e-07	1e-07	1e-07	1e-07	1e-07	1e-07	1e-07	1e-07	1e-07	1e-07	1e-07
CKMT2	ENSG00000131730.16	1e-07	1e-07	1e-07	0.2	0.0300001	0.3	0.22	1e-07	1e-07	1e-07	1e-07	1e-07	1e-07	1e-07	1e-07	1e-07	1e-07	1e-07	1e-07	1e-07	1e-07	1e-07	1e-07	1e-07	0.29	1e-07	1e-07	1e-07	1e-07	1e-07	1e-07	1e-07	1e-07	1e-07	1e-07	1e-07
RPS15AP24	ENSG00000241511.1	0.18	1e-07	1e-07	1e-07	0.19	0.34	1e-07	1e-07	1e-07	1e-07	0.18	1e-07	1e-07	1e-07	1e-07	1e-07	1e-07	1e-07	1e-07	1e-07	1e-07	1e-07	1e-07	1e-07	1e-07	1e-07	1e-07	1e-07	1e-07	1e-07	1e-07	1e-07	1e-07	1e-07	1e-07	1e-07
ENSG00000234431	ENSG00000234431.2	1e-07	1.12	1e-07	0.44	1e-07	0.0900001	1e-07	1e-07	1e-07	2.84	0.82	0.0200001	1e-07	1e-07	1e-07	1e-07	1e-07	1e-07	1e-07	1e-07	1e-07	1e-07	1e-07	1e-07	1e-07	1e-07	1e-07	1e-07	1e-07	1e-07	2	3.32	1e-07	1e-07	1.45	2.65
RIIAD1	ENSG00000178796.13	1e-07	1e-07	1e-07	0.52	1e-07	1e-07	1e-07	1e-07	1e-07	1e-07	1e-07	1e-07	1e-07	1e-07	1e-07	1e-07	1e-07	1e-07	1e-07	1e-07	1e-07	1e-07	1e-07	1e-07	0.17	1e-07	0.63	1e-07	1e-07	1e-07	1e-07	1e-07	1e-07	1e-07	1e-07	1e-07
ENSG00000226400	ENSG00000226400.2	1e-07	1e-07	1e-07	0.52	1e-07	1e-07	1e-07	1e-07	1e-07	1e-07	1e-07	1e-07	1e-07	1e-07	1e-07	1e-07	1e-07	1e-07	1e-07	1e-07	1e-07	1e-07	1e-07	1e-07	1e-07	1e-07	1e-07	1e-07	1e-07	1e-07	1e-07	1e-07	1e-07	1e-07	1e-07	1e-07
H2BC3	ENSG00000276410.4	1e-07	1e-07	1e-07	1e-07	0.52	1e-07	1e-07	1e-07	1e-07	1e-07	1e-07	1e-07	1e-07	0.35	1e-07	1e-07	1e-07	1e-07	1e-07	1e-07	1e-07	1e-07	1e-07	1e-07	1e-07	1e-07	1e-07	1e-07	1e-07	1e-07	1e-07	1e-07	1e-07	1e-07	1e-07	1e-07
RARRES2P4	ENSG00000250053.1	0.13	1e-07	0.37	0.12	0.52	1e-07	0.14	1e-07	1e-07	0.13	0.13	1e-07	1e-07	1e-07	1e-07	1e-07	1e-07	1e-07	1e-07	1e-07	1e-07	1e-07	1e-07	1e-07	1e-07	1e-07	1e-07	1e-07	1e-07	1e-07	1e-07	1e-07	1e-07	1e-07	1e-07	1e-07
HSPB2-C11orf52	ENSG00000254445.1	1e-07	1e-07	0.18	0.34	0.17	0.57	1e-07	0.58	1e-07	1e-07	1e-07	1e-07	1e-07	0.2	1e-07	0.59	0.32	1e-07	1e-07	1e-07	1e-07	1e-07	1e-07	1e-07	1e-07	1e-07	1e-07	1e-07	0.31	1.14	1e-07	1e-07	1e-07	1e-07	1e-07	1e-07
TGIF2P1	ENSG00000225401.2	1e-07	1e-07	1e-07	0.22	0.15	0.14	0.16	1e-07	1e-07	1e-07	1e-07	0.0800001	1e-07	1e-07	1e-07	1e-07	1e-07	1e-07	1e-07	1e-07	1e-07	1e-07	1e-07	1e-07	1e-07	0.36	1e-07	0.38	0.19	0.17	1e-07	1e-07	1e-07	1e-07	1e-07	1e-07
ENSG00000288545	ENSG00000288545.1	1e-07	1e-07	1e-07	0.41	1e-07	0.1	0.22	1e-07	1e-07	1e-07	1e-07	0.21	1e-07	1e-07	0.59	1e-07	1e-07	1e-07	1e-07	1e-07	1e-07	1e-07	1e-07	1e-07	1e-07	1e-07	1e-07	1e-07	1e-07	1e-07	1e-07	1e-07	1.31	1e-07	1e-07	1e-07
R3HDML-AS1	ENSG00000226812.2	1e-07	1e-07	0.13	0.38	0.13	0.12	0.57	0.22	1e-07	1e-07	0.13	1e-07	1e-07	1e-07	1e-07	1e-07	1e-07	1e-07	1e-07	1e-07	1e-07	1e-07	1e-07	1e-07	1e-07	1e-07	1e-07	1e-07	1e-07	1e-07	1e-07	1e-07	1e-07	1e-07	1e-07	1e-07
OR2A4	ENSG00000180658.4	1e-07	1e-07	0.16	0.51	1e-07	1e-07	1e-07	0.27	1e-07	1e-07	1e-07	1e-07	1e-07	1e-07	1e-07	1e-07	0.0300001	0.3	1e-07	1e-07	1e-07	1e-07	1e-07	1e-07	1e-07	1e-07	0.4	0.13	0.0800001	1e-07	1e-07	1e-07	1e-07	1e-07	1e-07	1e-07
ENSG00000230479	ENSG00000230479.1	1e-07	0.17	0.26	0.51	0.0500001	1e-07	0.17	1e-07	1e-07	1e-07	1e-07	1e-07	1.6	1.85	1.83	1.14	3.16	1.47	1e-07	1e-07	1e-07	1e-07	1e-07	1e-07	0.91	1.34	0.78	1.76	0.77	0.54	0.75	0.86	1.28	1.19	0.64	0.93
OR10H1	ENSG00000186723.4	1e-07	0.0400001	0.2	0.51	1e-07	0.0100001	0.0400001	0.0700001	1e-07	0.0200001	0.0400001	0.0900001	0.0600001	0.0100001	0.0100001	1e-07	0.37	0.17	1e-07	1e-07	1e-07	1e-07	1e-07	1e-07	1e-07	1e-07	1e-07	0.0500001	0.0200001	1e-07	0.35	0.24	0.4	0.43	0.54	0.0800001
LINC02626	ENSG00000236799.1	1e-07	1e-07	1e-07	1e-07	0.5	1e-07	1e-07	1e-07	1e-07	0.24	1e-07	1e-07	1e-07	1e-07	1e-07	1e-07	1e-07	1e-07	1e-07	1e-07	1e-07	1e-07	1e-07	1e-07	1e-07	1e-07	1e-07	1e-07	1e-07	1e-07	1e-07	1e-07	1e-07	1e-07	1e-07	1e-07
H2AC21	ENSG00000184270.6	1e-07	1e-07	1e-07	1e-07	0.5	1e-07	1e-07	0.69	1e-07	1e-07	0.24	1e-07	1e-07	1e-07	0.14	1e-07	1e-07	1e-07	1e-07	1e-07	1e-07	1e-07	1e-07	1e-07	1e-07	0.2	0.61	1e-07	1e-07	1e-07	1e-07	1e-07	1e-07	1e-07	1e-07	1e-07
ENSG00000287349	ENSG00000287349.1	1e-07	1e-07	1e-07	0.5	1e-07	1e-07	1e-07	1e-07	0.82	1e-07	1e-07	1e-07	0.17	1e-07	0.3	1e-07	1e-07	0.42	1e-07	1e-07	1e-07	1e-07	1e-07	1e-07	1e-07	1e-07	1e-07	1e-07	1e-07	1e-07	1e-07	1e-07	1e-07	1e-07	1e-07	1e-07
ENSG00000254864	ENSG00000254864.1	1e-07	1e-07	1e-07	1e-07	1e-07	0.49	1e-07	1e-07	1e-07	1e-07	0.2	1e-07	1e-07	1e-07	1e-07	1e-07	1e-07	1e-07	1e-07	1e-07	1e-07	1e-07	1e-07	1e-07	1e-07	1e-07	1e-07	1e-07	1e-07	1e-07	1e-07	1e-07	1e-07	1e-07	1e-07	1e-07
BRWD1-IT1	ENSG00000237373.1	1e-07	1e-07	1e-07	0.49	1e-07	1e-07	1e-07	1e-07	1e-07	1e-07	1e-07	1e-07	1e-07	0.35	1e-07	1e-07	1e-07	1e-07	1e-07	1e-07	1e-07	1e-07	1e-07	1e-07	1.09	1e-07	1e-07	1e-07	1e-07	1e-07	1e-07	1e-07	1e-07	1e-07	1e-07	1e-07
LINC01388	ENSG00000231808.2	1e-07	1e-07	1e-07	0.49	1e-07	1e-07	1e-07	0.75	1e-07	1e-07	1e-07	1e-07	1e-07	1e-07	1e-07	1e-07	1e-07	1e-07	1e-07	1e-07	1e-07	1e-07	1e-07	1e-07	1e-07	0.57	1e-07	1e-07	1e-07	1e-07	1e-07	1.86	1e-07	1e-07	1e-07	1e-07
ENSG00000279817	ENSG00000279817.1	1e-07	0.45	1e-07	0.25	0.0900001	0.24	1e-07	0.0900001	0.7	0.44	0.0800001	1e-07	1e-07	1e-07	1e-07	1e-07	0.17	1e-07	1e-07	1e-07	1e-07	1e-07	1e-07	1e-07	1e-07	1e-07	1e-07	0.11	1e-07	1e-07	1e-07	1e-07	1e-07	1e-07	1e-07	1e-07
LINC00698	ENSG00000244342.5	1e-07	1e-07	0.0200001	0.42	0.0700001	1e-07	0.0300001	0.0700001	0.18	1e-07	0.12	1e-07	1e-07	1e-07	1e-07	1e-07	1e-07	1e-07	1e-07	1e-07	1e-07	1e-07	1e-07	1e-07	1e-07	1e-07	1e-07	1e-07	1e-07	1e-07	1e-07	1e-07	1e-07	1e-07	1e-07	1e-07
ENSG00000270578	ENSG00000270578.1	0.2	1e-07	1e-07	1e-07	0.4	0.0900001	1e-07	1e-07	0.55	1e-07	1e-07	1e-07	0.13	1e-07	1e-07	1e-07	1e-07	1e-07	1e-07	1e-07	1e-07	1e-07	1e-07	1e-07	1e-07	1e-07	1e-07	1e-07	0.13	1e-07	1e-07	1e-07	1e-07	1e-07	1e-07	1e-07
GLIS3-AS1	ENSG00000237009.2	1e-07	1e-07	1e-07	1e-07	0.35	0.13	0.37	2.05	1.27	1.42	3	1.66	1e-07	1e-07	1e-07	1e-07	1e-07	1e-07	1e-07	1e-07	1e-07	1e-07	1e-07	1e-07	1e-07	1e-07	1e-07	1e-07	1e-07	1e-07	1e-07	1e-07	1e-07	1e-07	1e-07	1e-07
RPL34P33	ENSG00000241282.1	1e-07	1e-07	1e-07	1e-07	1e-07	0.48	1e-07	1e-07	1e-07	1e-07	1e-07	1e-07	1e-07	2.18	1e-07	1e-07	1e-07	1e-07	1e-07	1e-07	1e-07	1e-07	1e-07	1e-07	1e-07	1e-07	1e-07	1e-07	0.37	1e-07	1e-07	1e-07	1e-07	1e-07	1e-07	1e-07
VPS25P1	ENSG00000226755.2	1e-07	1e-07	0.46	0.12	0.36	1e-07	1e-07	1e-07	1e-07	1e-07	1e-07	0.47	1e-07	1e-07	1e-07	1e-07	1e-07	1e-07	1e-07	1e-07	1e-07	1e-07	1e-07	1e-07	1e-07	1e-07	1e-07	1e-07	1e-07	1e-07	1e-07	1e-07	1e-07	1e-07	1e-07	1e-07
ENSG00000255446	ENSG00000255446.1	0.6	1e-07	1e-07	1e-07	0.48	1e-07	1e-07	0.13	1e-07	1e-07	0.23	1e-07	0.93	0.16	0.27	0.31	1e-07	1e-07	1e-07	1e-07	1e-07	1e-07	1e-07	1e-07	1e-07	1e-07	1e-07	1e-07	1e-07	1e-07	1e-07	1e-07	0.47	1e-07	1e-07	1e-07
ENSG00000263325	ENSG00000263325.1	1e-07	1e-07	1.27	1e-07	0.48	1e-07	1e-07	1e-07	1e-07	1e-07	1e-07	1e-07	1e-07	1e-07	1e-07	1e-07	1e-07	1e-07	1e-07	1e-07	1e-07	1e-07	1e-07	1e-07	1e-07	1e-07	1e-07	1e-07	1e-07	1e-07	1e-07	1e-07	1e-07	1e-07	1e-07	1e-07
ENSG00000261692	ENSG00000261692.1	1e-07	1e-07	1e-07	1e-07	1e-07	0.47	1e-07	1e-07	1e-07	0.34	0.16	1e-07	1e-07	1e-07	1e-07	1e-07	1e-07	1e-07	1e-07	1e-07	1e-07	1e-07	1e-07	1e-07	1e-07	1e-07	0.85	1e-07	1e-07	1e-07	1e-07	1e-07	1e-07	1e-07	1e-07	1e-07
LINC01697	ENSG00000232079.7	0.42	1e-07	0.0500001	0.4	0.46	0.3	0.0900001	1e-07	1e-07	0.47	0.32	0.29	2.37	5.28	3.55	1.2	3.73	2.45	1e-07	1e-07	1e-07	1e-07	1e-07	1e-07	0.13	1e-07	1e-07	0.29	0.13	0.13	1e-07	1e-07	1e-07	1e-07	1e-07	1e-07
KRTAP1-1	ENSG00000188581.9	1e-07	1e-07	1e-07	0.15	0.26	0.0500001	0.33	0.11	1e-07	1e-07	0.0500001	1e-07	1e-07	1e-07	1e-07	1e-07	1e-07	1e-07	1e-07	1e-07	1e-07	1e-07	1e-07	1e-07	1e-07	1e-07	1e-07	1e-07	1e-07	1e-07	0.8	1e-07	1e-07	1e-07	0.44	1e-07
ENSG00000225544	ENSG00000225544.1	1e-07	1e-07	1e-07	1e-07	1e-07	0.46	1e-07	1e-07	0.26	1e-07	1.7	0.72	1e-07	1e-07	0.4	1e-07	1e-07	1e-07	1e-07	1e-07	1e-07	1e-07	1e-07	1e-07	1.34	1e-07	1e-07	1e-07	1e-07	1e-07	1e-07	1e-07	1e-07	1e-07	4.48	1e-07
GTF2IP23	ENSG00000230295.1	1e-07	1e-07	1e-07	0.46	1e-07	1e-07	1e-07	1e-07	1e-07	1e-07	0.46	1e-07	1e-07	1e-07	1e-07	1e-07	1e-07	1e-07	1e-07	1e-07	1e-07	1e-07	1e-07	1e-07	1e-07	1e-07	1e-07	1e-07	1e-07	1e-07	1e-07	1e-07	1e-07	1e-07	1e-07	1e-07
RPS23P6	ENSG00000241641.1	1e-07	1e-07	1e-07	0.46	1e-07	1e-07	1e-07	1e-07	1e-07	1e-07	1e-07	1e-07	1e-07	1e-07	1e-07	1e-07	1e-07	1e-07	1e-07	1e-07	1e-07	1e-07	1e-07	1e-07	1e-07	1e-07	1e-07	1e-07	1e-07	0.59	1e-07	1e-07	2.15	1e-07	1e-07	1e-07
ENSG00000227034	ENSG00000227034.1	1e-07	1e-07	1e-07	1e-07	1e-07	0.46	1e-07	1e-07	0.9	1e-07	1e-07	1e-07	1e-07	1e-07	1e-07	1e-07	1e-07	1e-07	1e-07	1e-07	1e-07	1e-07	1e-07	1e-07	1e-07	1e-07	1e-07	1e-07	1e-07	1e-07	1e-07	1e-07	1e-07	1e-07	1e-07	1e-07
LINC02851	ENSG00000229611.2	1e-07	1e-07	1e-07	0.46	1e-07	1e-07	1e-07	1e-07	1e-07	1e-07	1e-07	1e-07	1e-07	1e-07	1e-07	1e-07	1e-07	1e-07	1e-07	1e-07	1e-07	1e-07	1e-07	1e-07	1e-07	1e-07	1e-07	1e-07	1e-07	1e-07	1e-07	1e-07	1e-07	1e-07	1e-07	1e-07
ENSG00000257925	ENSG00000257925.1	1e-07	0.5	1e-07	0.46	0.16	1e-07	1e-07	1e-07	1.09	0.49	1e-07	1e-07	1e-07	0.2	0.34	1e-07	1e-07	1e-07	1e-07	1e-07	1e-07	1e-07	1e-07	1e-07	1.17	0.89	1.75	1.99	0.79	2.02	1e-07	1e-07	1e-07	1e-07	1e-07	1e-07
EEF1DP2	ENSG00000226721.2	0.0600001	1e-07	1e-07	0.39	0.4	0.0500001	0.24	0.19	0.21	0.48	0.5	0.12	0.0700001	0.57	0.0600001	1e-07	1e-07	0.34	1e-07	1e-07	1e-07	1e-07	1e-07	1e-07	0.56	1.17	0.7	0.49	0.91	0.58	0.66	0.0800001	1e-07	1e-07	1.28	1e-07
ENSG00000261588	ENSG00000261588.1	1e-07	1e-07	1e-07	1e-07	1e-07	0.45	1e-07	1e-07	1e-07	1e-07	1.46	1e-07	1e-07	1e-07	1e-07	1e-07	1e-07	1e-07	1e-07	1e-07	1e-07	1e-07	1e-07	1e-07	1e-07	1e-07	1e-07	1e-07	0.78	1e-07	1e-07	1e-07	1e-07	1e-07	1e-07	1e-07
BOD1P1	ENSG00000263460.1	1e-07	1e-07	1e-07	0.45	1e-07	1e-07	1e-07	1e-07	1e-07	1e-07	0.45	1e-07	0.21	1e-07	1e-07	0.42	1.67	1e-07	1e-07	1e-07	1e-07	1e-07	1e-07	1e-07	0.19	1e-07	1e-07	1e-07	1e-07	1e-07	1e-07	1e-07	1e-07	1e-07	1e-07	1e-07
TRBV8-2	ENSG00000239944.1	1e-07	1e-07	1e-07	0.45	1e-07	1e-07	0.48	0.5	1e-07	1.63	0.41	0.86	1e-07	1e-07	1e-07	1e-07	1e-07	1e-07	1e-07	1e-07	1e-07	1e-07	1e-07	1e-07	1e-07	1e-07	1e-07	1e-07	1e-07	1e-07	1e-07	0.62	1e-07	1e-07	1e-07	1e-07
RPL7AP18	ENSG00000232848.1	1e-07	1e-07	1e-07	1e-07	1e-07	0.45	1e-07	1e-07	1e-07	1e-07	1e-07	1e-07	0.15	1e-07	1e-07	1e-07	0.12	1e-07	1e-07	1e-07	1e-07	1e-07	1e-07	1e-07	1e-07	1e-07	1e-07	0.15	0.15	1e-07	1e-07	1e-07	1e-07	1e-07	1e-07	1e-07
SNX18P9	ENSG00000224185.1	1e-07	1e-07	1e-07	0.45	1e-07	1e-07	1e-07	1e-07	1e-07	1e-07	1e-07	1e-07	1e-07	1e-07	1e-07	1e-07	1e-07	1e-07	1e-07	1e-07	1e-07	1e-07	1e-07	1e-07	0.28	0.18	0.57	0.0700001	0.14	1e-07	1e-07	1e-07	1e-07	1e-07	1e-07	1e-07
ENSG00000248635	ENSG00000248635.1	1e-07	1e-07	1e-07	0.13	0.0700001	0.25	1e-07	1e-07	1e-07	1e-07	1e-07	0.0700001	1e-07	1e-07	1e-07	1e-07	1e-07	1e-07	1e-07	1e-07	1e-07	1e-07	1e-07	1e-07	1e-07	1e-07	1e-07	1e-07	1e-07	1e-07	1e-07	1e-07	1e-07	1e-07	1e-07	1e-07
USP7-AS1	ENSG00000260979.1	0.32	0.68	1e-07	1e-07	1e-07	0.45	1e-07	0.36	1e-07	1e-07	1e-07	1e-07	1e-07	0.7	1e-07	1e-07	1e-07	1e-07	1e-07	1e-07	1e-07	1e-07	1e-07	1e-07	1e-07	1e-07	1e-07	1e-07	1e-07	1e-07	1e-07	1e-07	1e-07	1e-07	1e-07	1e-07
ABHD12B	ENSG00000131969.15	1e-07	1e-07	1e-07	0.33	0.0600001	0.0500001	1e-07	0.12	1e-07	0.41	0.16	0.23	1e-07	0.14	0.0600001	0.41	1e-07	1e-07	1e-07	1e-07	1e-07	1e-07	1e-07	1e-07	1e-07	1e-07	1e-07	1e-07	1e-07	1e-07	1e-07	1e-07	1e-07	1e-07	1e-07	1e-07
ENSG00000242590	ENSG00000242590.1	1e-07	1e-07	1e-07	1e-07	0.44	1e-07	1.11	1e-07	0.57	1.97	1e-07	1e-07	1e-07	1e-07	1e-07	1e-07	1e-07	1e-07	1e-07	1e-07	1e-07	1e-07	1e-07	1e-07	1e-07	0.33	1.51	1e-07	1e-07	1e-07	0.28	1e-07	1e-07	1e-07	1e-07	1e-07
ENSG00000289246	ENSG00000289246.2	1e-07	1e-07	1e-07	0.44	1e-07	1e-07	1e-07	1e-07	1e-07	1e-07	1e-07	1e-07	1e-07	1e-07	1e-07	1e-07	1e-07	1e-07	1e-07	1e-07	1e-07	1e-07	1e-07	1e-07	1e-07	1e-07	1e-07	0.14	1e-07	1e-07	1e-07	1e-07	1e-07	1e-07	1e-07	1e-07
CFL1P2	ENSG00000213478.2	1e-07	1e-07	1e-07	0.44	1e-07	1e-07	1e-07	1e-07	1e-07	1e-07	1e-07	1e-07	1e-07	1e-07	1e-07	1e-07	1e-07	1e-07	1e-07	1e-07	1e-07	1e-07	1e-07	1e-07	1e-07	1e-07	1e-07	1e-07	1e-07	1e-07	1e-07	1e-07	1e-07	1e-07	1e-07	1e-07
ENSG00000230480	ENSG00000230480.1	1e-07	1e-07	1e-07	1e-07	1e-07	0.44	1e-07	1e-07	1e-07	1e-07	1e-07	1e-07	1e-07	1e-07	1e-07	1e-07	1e-07	1e-07	1e-07	1e-07	1e-07	1e-07	1e-07	1e-07	1e-07	1e-07	1e-07	1e-07	1e-07	1e-07	1e-07	1e-07	1e-07	1e-07	1e-07	1e-07
ENSG00000240774	ENSG00000240774.1	1e-07	1e-07	1e-07	0.44	1e-07	1e-07	1e-07	1e-07	1e-07	1e-07	1e-07	1e-07	1e-07	1e-07	1e-07	1e-07	1e-07	1e-07	1e-07	1e-07	1e-07	1e-07	1e-07	1e-07	1e-07	1e-07	1e-07	1e-07	1e-07	1e-07	1e-07	1e-07	1e-07	1e-07	1e-07	1e-07
ENSG00000272218	ENSG00000272218.1	1e-07	0.5	1e-07	0.15	0.16	0.29	1e-07	0.18	1e-07	0.78	0.61	0.62	0.22	0.45	1e-07	1e-07	0.34	1e-07	1e-07	1e-07	1e-07	1e-07	1e-07	1e-07	1e-07	1.57	1e-07	1e-07	0.82	0.2	1.8	1.3	0.43	1.7	0.94	1e-07
RNU4-46P	ENSG00000222750.1	1e-07	1e-07	1e-07	1e-07	0.43	1e-07	1e-07	1e-07	20.86	1e-07	0.0300001	8.11	1e-07	1e-07	1e-07	1e-07	1e-07	1e-07	1e-07	1e-07	1e-07	1e-07	1e-07	1e-07	1e-07	1e-07	1e-07	1e-07	4.45	1e-07	1e-07	1e-07	1e-07	1e-07	1e-07	1e-07
ENSG00000256747	ENSG00000256747.1	1e-07	1e-07	1e-07	1e-07	0.15	0.28	1e-07	0.42	1e-07	0.16	1e-07	0.46	1e-07	1e-07	0.25	0.57	0.15	1e-07	1e-07	1e-07	1e-07	1e-07	1e-07	1e-07	0.28	1e-07	1e-07	0.1	0.95	0.62	1e-07	1e-07	0.4	1e-07	1e-07	1e-07
ENSG00000289456	ENSG00000289456.1	1e-07	1e-07	1e-07	0.0700001	0.36	1e-07	1e-07	1e-07	0.13	1e-07	1e-07	1e-07	1e-07	1e-07	0.0800001	1e-07	1e-07	1e-07	1e-07	1e-07	1e-07	1e-07	1e-07	1e-07	0.0900001	1e-07	1e-07	1e-07	1e-07	1e-07	1e-07	1e-07	1e-07	1e-07	1e-07	1e-07
ENSG00000265342	ENSG00000265342.1	1e-07	1e-07	1e-07	1e-07	0.43	1e-07	1e-07	1e-07	1e-07	1e-07	1e-07	1e-07	1e-07	1e-07	1e-07	1e-07	1e-07	1e-07	1e-07	1e-07	1e-07	1e-07	1e-07	1e-07	1e-07	1e-07	1e-07	1e-07	1e-07	1e-07	1e-07	1e-07	1e-07	1e-07	1e-07	1e-07
H2AL1MP	ENSG00000285944.2	1e-07	1e-07	1e-07	0.43	1e-07	1e-07	1e-07	1e-07	1e-07	1e-07	1e-07	1e-07	1e-07	1e-07	1e-07	1e-07	1e-07	1e-07	1e-07	1e-07	1e-07	1e-07	1e-07	1e-07	1e-07	1e-07	1e-07	1e-07	1e-07	1e-07	1e-07	1e-07	1e-07	1e-07	1e-07	1e-07
ENSG00000236512	ENSG00000236512.1	1e-07	1e-07	0.41	1e-07	0.43	0.13	1e-07	0.16	1e-07	0.14	1e-07	0.14	1e-07	1e-07	1e-07	1e-07	1e-07	1e-07	1e-07	1e-07	1e-07	1e-07	1e-07	1e-07	0.35	1e-07	1e-07	1e-07	1e-07	1e-07	1e-07	1e-07	1e-07	1e-07	1e-07	1e-07
SLC26A8	ENSG00000112053.14	1e-07	1e-07	0.0200001	0.43	1e-07	1e-07	0.0300001	0.0300001	1e-07	1e-07	1e-07	1e-07	0.12	1e-07	1e-07	0.13	1e-07	1e-07	1e-07	1e-07	1e-07	1e-07	1e-07	1e-07	1e-07	0.0200001	1e-07	1e-07	1e-07	1e-07	0.0700001	1e-07	0.31	1e-07	0.0600001	1e-07
RNF186-AS1	ENSG00000235434.1	1e-07	0.31	1e-07	0.43	1e-07	1e-07	1e-07	1e-07	1e-07	1e-07	1e-07	1e-07	1e-07	1e-07	1e-07	1e-07	1e-07	1e-07	1e-07	1e-07	1e-07	1e-07	1e-07	1e-07	1e-07	1e-07	1e-07	1e-07	1e-07	1e-07	1e-07	1e-07	1e-07	1e-07	1e-07	1e-07
NOP56P1	ENSG00000235559.1	0.2	1e-07	0.2	1e-07	0.43	1e-07	0.22	1e-07	1e-07	1e-07	0.21	1e-07	1e-07	1e-07	1e-07	1e-07	1e-07	1e-07	1e-07	1e-07	1e-07	1e-07	1e-07	1e-07	1e-07	1e-07	1e-07	1e-07	1e-07	1e-07	0.63	1e-07	1e-07	1e-07	1e-07	1e-07
PDCL2	ENSG00000163440.12	0.49	1e-07	0.0500001	0.51	0.42	0.44	0.17	0.12	0.29	0.22	0.25	0.32	1e-07	1e-07	1e-07	0.25	1e-07	0.0800001	1e-07	1e-07	1e-07	1e-07	1e-07	1e-07	1e-07	1e-07	1e-07	0.13	1e-07	1e-07	1e-07	1e-07	1e-07	1e-07	1e-07	1e-07
IL21-AS1	ENSG00000227145.2	1e-07	1e-07	0.0500001	0.27	0.15	0.24	1e-07	1e-07	1e-07	1e-07	1e-07	1e-07	1e-07	1e-07	1e-07	1e-07	1e-07	1e-07	1e-07	1e-07	1e-07	1e-07	1e-07	1e-07	1e-07	1e-07	1e-07	1e-07	1e-07	0.0500001	1e-07	1e-07	1e-07	1e-07	1e-07	1e-07
SMCO2	ENSG00000165935.10	1e-07	0.13	0.64	0.42	0.12	0.79	0.17	0.27	0.67	0.14	0.12	0.81	0.51	1.17	0.89	1.9	1.21	1.59	1e-07	1e-07	1e-07	1e-07	1e-07	1e-07	4.21	3.02	1e-07	0.77	0.85	1.65	0.0800001	0.25	0.16	1.09	0.56	1e-07
ENSG00000250815	ENSG00000250815.1	1e-07	1e-07	1e-07	1e-07	0.42	1e-07	1e-07	1e-07	1e-07	1e-07	1e-07	1e-07	1e-07	1e-07	0.0900001	1e-07	1e-07	1e-07	1e-07	1e-07	1e-07	1e-07	1e-07	1e-07	1e-07	1e-07	1e-07	1e-07	0.31	0.29	1e-07	1e-07	1e-07	1e-07	1e-07	1e-07
LGALS9B	ENSG00000170298.16	1e-07	1e-07	1e-07	1e-07	0.42	1e-07	1e-07	0.0900001	1e-07	1e-07	1e-07	1e-07	2.31	1.54	3.55	1.94	2.56	1.59	1e-07	1e-07	1e-07	1e-07	1e-07	1e-07	1e-07	1e-07	1e-07	1e-07	0.15	0.0400001	1e-07	1e-07	0.0400001	1e-07	1e-07	1e-07
ENSG00000225750	ENSG00000225750.1	1e-07	1e-07	1e-07	1e-07	0.42	1e-07	1e-07	1e-07	1e-07	1e-07	1e-07	1e-07	1e-07	1e-07	1e-07	1e-07	1e-07	1e-07	1e-07	1e-07	1e-07	1e-07	1e-07	1e-07	1e-07	1e-07	1e-07	1e-07	1e-07	1e-07	1e-07	1e-07	1e-07	1e-07	1e-07	1e-07
VDAC2P2	ENSG00000255776.1	1e-07	1e-07	1e-07	1e-07	0.42	1e-07	1e-07	1e-07	1e-07	1e-07	1e-07	1e-07	1e-07	1e-07	1e-07	1e-07	1e-07	1e-07	1e-07	1e-07	1e-07	1e-07	1e-07	1e-07	1e-07	1e-07	1e-07	1e-07	1e-07	1e-07	1e-07	0.43	1e-07	1e-07	1e-07	1e-07
ENSG00000228021	ENSG00000228021.7	1e-07	1e-07	1e-07	0.42	1e-07	1e-07	1e-07	1e-07	1e-07	1e-07	1e-07	1e-07	1e-07	1e-07	0.0900001	1e-07	1e-07	1e-07	1e-07	1e-07	1e-07	1e-07	1e-07	1e-07	1.13	0.38	0.57	0.13	0.47	0.26	1e-07	1e-07	1e-07	1e-07	1e-07	1e-07
ENSG00000290012	ENSG00000290012.1	1e-07	0.34	1e-07	0.32	0.22	0.1	1e-07	0.36	0.4	0.55	0.21	1e-07	1e-07	1e-07	1e-07	1e-07	1e-07	1e-07	1e-07	1e-07	1e-07	1e-07	1e-07	1e-07	1e-07	1e-07	1e-07	1e-07	1e-07	1e-07	1.34	1e-07	1e-07	1.14	0.2	0.22
MID1IP1-AS1	ENSG00000238123.1	0.8	1e-07	0.97	0.8	0.42	0.38	0.65	1.38	1e-07	0.4	0.4	1e-07	1e-07	1e-07	1e-07	1e-07	1e-07	1e-07	1e-07	1e-07	1e-07	1e-07	1e-07	1e-07	1e-07	1e-07	1.04	1e-07	0.28	1e-07	1.53	1e-07	1.14	5.15	1e-07	1e-07
ENSG00000267879	ENSG00000267879.2	1e-07	0.16	0.42	0.42	1e-07	1e-07	1e-07	1e-07	1e-07	1e-07	1e-07	1e-07	1.12	1.32	1.1	0.71	0.41	0.67	1e-07	1e-07	1e-07	1e-07	1e-07	1e-07	1e-07	1e-07	1e-07	1e-07	1e-07	1e-07	1e-07	1e-07	1e-07	1e-07	1e-07	1e-07
ENSG00000268279	ENSG00000268279.4	1e-07	1e-07	1e-07	1e-07	1e-07	0.41	0.0700001	1e-07	1e-07	1e-07	1e-07	1e-07	0.0600001	1e-07	1e-07	1e-07	1e-07	0.16	1e-07	1e-07	1e-07	1e-07	1e-07	1e-07	1e-07	1e-07	1e-07	1e-07	1e-07	1e-07	1e-07	1e-07	1e-07	1e-07	1e-07	1e-07
ENSG00000229399	ENSG00000229399.1	1e-07	1e-07	1e-07	1e-07	1e-07	0.41	1e-07	1e-07	1e-07	1e-07	1e-07	1e-07	1e-07	1e-07	1e-07	1e-07	1e-07	0.5	1e-07	1e-07	1e-07	1e-07	1e-07	1e-07	1e-07	1e-07	1e-07	1e-07	1e-07	1e-07	1e-07	1e-07	1e-07	1e-07	1e-07	1e-07
LINC01767	ENSG00000223956.5	1e-07	1e-07	1e-07	1e-07	1e-07	0.41	1e-07	1e-07	0.18	1e-07	0.29	1e-07	0.38	1e-07	1e-07	0.76	1e-07	1e-07	1e-07	1e-07	1e-07	1e-07	1e-07	1e-07	0.49	0.61	0.25	0.41	0.37	1.32	1e-07	1e-07	1e-07	1e-07	1e-07	1e-07
ENSG00000271949	ENSG00000271949.1	1e-07	1e-07	1e-07	0.4	1e-07	1e-07	1e-07	0.0900001	1e-07	1e-07	1e-07	0.16	1e-07	1e-07	1e-07	1e-07	1e-07	1e-07	1e-07	1e-07	1e-07	1e-07	1e-07	1e-07	1e-07	1e-07	1e-07	1e-07	1e-07	1e-07	1e-07	1e-07	1e-07	1e-07	1e-07	1e-07
SIRLNT	ENSG00000253802.2	1e-07	1e-07	1e-07	1e-07	0.4	1e-07	1e-07	1e-07	1e-07	1e-07	1e-07	1e-07	1e-07	1e-07	1e-07	1e-07	1e-07	1e-07	1e-07	1e-07	1e-07	1e-07	1e-07	1e-07	1e-07	1e-07	1e-07	1e-07	1e-07	1e-07	33.01	31.46	28.1	23.07	15.24	13.68
HMGN2P32	ENSG00000213558.3	1e-07	1e-07	1e-07	1e-07	1e-07	0.4	1e-07	1e-07	1e-07	1e-07	1e-07	1e-07	1e-07	1e-07	1e-07	1e-07	1e-07	1e-07	1e-07	1e-07	1e-07	1e-07	1e-07	1e-07	1e-07	1e-07	1e-07	1e-07	1e-07	1e-07	1e-07	1e-07	1e-07	1e-07	1e-07	1e-07
ENSG00000258800	ENSG00000258800.1	1e-07	1e-07	1e-07	1e-07	0.4	1e-07	1e-07	1e-07	1e-07	1e-07	1e-07	1e-07	1e-07	1e-07	1e-07	1e-07	1e-07	1e-07	1e-07	1e-07	1e-07	1e-07	1e-07	1e-07	1e-07	1e-07	1e-07	1e-07	1e-07	1e-07	1e-07	1e-07	1e-07	1e-07	1e-07	1e-07
ENSG00000250522	ENSG00000250522.1	1e-07	1e-07	0.1	1e-07	0.4	1e-07	0.1	1e-07	0.63	1e-07	1e-07	0.29	1e-07	1e-07	1e-07	1e-07	1e-07	1e-07	1e-07	1e-07	1e-07	1e-07	1e-07	1e-07	1e-07	1e-07	1e-07	1e-07	1e-07	1e-07	1e-07	1e-07	1e-07	1e-07	1e-07	1e-07
ENSG00000259354	ENSG00000259354.5	1e-07	0.0200001	0.17	0.4	1e-07	1e-07	0.0800001	0.0800001	0.0700001	1e-07	0.18	0.44	1.57	3.14	3.46	2.8	2.95	0.78	1e-07	1e-07	1e-07	1e-07	1e-07	1e-07	1.8	1.84	1.62	0.16	0.57	0.37	1e-07	1e-07	1e-07	1e-07	1e-07	1e-07
ENSG00000233849	ENSG00000233849.1	1e-07	1e-07	1e-07	1e-07	0.39	1e-07	1e-07	1e-07	1e-07	1e-07	1e-07	1e-07	1e-07	1e-07	1e-07	1e-07	1e-07	1e-07	1e-07	1e-07	1e-07	1e-07	1e-07	1e-07	1e-07	1.37	1e-07	0.57	1e-07	1e-07	1e-07	1e-07	1e-07	1e-07	1e-07	1e-07
ENSG00000225026	ENSG00000225026.1	1e-07	1e-07	1e-07	1e-07	1e-07	0.39	1e-07	1e-07	1e-07	1e-07	1e-07	1e-07	1e-07	1e-07	1e-07	1e-07	1e-07	1e-07	1e-07	1e-07	1e-07	1e-07	1e-07	1e-07	1e-07	1e-07	1e-07	1e-07	1e-07	1e-07	1e-07	1e-07	1e-07	1e-07	1e-07	1e-07
IL23R	ENSG00000162594.17	1e-07	1e-07	1e-07	1e-07	0.39	1e-07	1e-07	1e-07	1e-07	0.0700001	0.0300001	1e-07	1e-07	1e-07	1e-07	1e-07	1e-07	1e-07	1e-07	1e-07	1e-07	1e-07	1e-07	1e-07	1e-07	1e-07	1e-07	1e-07	1e-07	1e-07	1e-07	1e-07	1e-07	1e-07	1e-07	1e-07
ENSG00000263070	ENSG00000263070.1	1e-07	1e-07	1e-07	1e-07	0.39	1e-07	1e-07	1e-07	1e-07	1e-07	1e-07	1e-07	1e-07	1e-07	1e-07	1e-07	1e-07	1e-07	1e-07	1e-07	1e-07	1e-07	1e-07	1e-07	1e-07	1e-07	0.97	1.1	1e-07	1e-07	1e-07	1e-07	1e-07	1e-07	1e-07	1e-07
ENSG00000260436	ENSG00000260436.1	1e-07	1e-07	1e-07	1e-07	0.39	1e-07	1e-07	1e-07	1e-07	0.35	1e-07	1e-07	1e-07	1e-07	1e-07	1e-07	1e-07	1e-07	1e-07	1e-07	1e-07	1e-07	1e-07	1e-07	1e-07	1e-07	1e-07	1e-07	1e-07	1e-07	1e-07	1e-07	1e-07	1e-07	1e-07	1e-07
HCG9	ENSG00000204625.10	0.0800001	1e-07	1e-07	1e-07	0.32	0.0700001	1e-07	0.18	0.15	1e-07	1e-07	1e-07	1e-07	1e-07	1e-07	1e-07	1e-07	1e-07	1e-07	1e-07	1e-07	1e-07	1e-07	1e-07	1e-07	1e-07	0.19	0.1	1e-07	0.28	1e-07	1e-07	1e-07	1e-07	1e-07	1e-07
UAP1-DT	ENSG00000259788.1	1e-07	1e-07	1e-07	1e-07	0.38	1e-07	1e-07	1e-07	1e-07	1e-07	1e-07	1e-07	1e-07	1e-07	1e-07	1e-07	1e-07	1e-07	1e-07	1e-07	1e-07	1e-07	1e-07	1e-07	1e-07	1e-07	1e-07	0.1	1e-07	1e-07	1e-07	1e-07	1e-07	1e-07	1e-07	1e-07
SUMO2P6	ENSG00000249031.1	1e-07	1e-07	1e-07	1e-07	0.38	1e-07	1e-07	1e-07	1e-07	1e-07	1e-07	1e-07	1e-07	1e-07	1e-07	1e-07	1e-07	1e-07	1e-07	1e-07	1e-07	1e-07	1e-07	1e-07	1e-07	1e-07	1e-07	1e-07	1e-07	1e-07	1e-07	1e-07	1e-07	1e-07	1e-07	1e-07
ENSG00000280068	ENSG00000280068.1	1e-07	1e-07	1e-07	0.12	0.25	1e-07	1e-07	1e-07	1e-07	0.37	0.24	0.49	1e-07	1e-07	1e-07	1e-07	0.26	0.2	1e-07	1e-07	1e-07	1e-07	1e-07	1e-07	1e-07	1e-07	1e-07	0.16	1e-07	0.15	1e-07	1e-07	1e-07	1e-07	1e-07	1e-07
HRG-AS1	ENSG00000197099.8	1e-07	1e-07	1e-07	1e-07	0.37	1e-07	1e-07	1e-07	1e-07	1e-07	1e-07	0.13	1e-07	1e-07	1e-07	1e-07	0.19	0.14	1e-07	1e-07	1e-07	1e-07	1e-07	1e-07	1e-07	0.39	1e-07	1e-07	1e-07	1e-07	1e-07	1e-07	1e-07	1e-07	1e-07	1e-07
RN7SKP114	ENSG00000222259.1	1e-07	1e-07	1e-07	1e-07	1e-07	0.37	1e-07	1e-07	1e-07	1e-07	1e-07	1e-07	1e-07	1e-07	1e-07	1e-07	1e-07	1e-07	1e-07	1e-07	1e-07	1e-07	1e-07	1e-07	1e-07	1e-07	1e-07	1e-07	1e-07	1e-07	1e-07	1e-07	1e-07	1e-07	1e-07	1e-07
LINC02888	ENSG00000236318.2	1e-07	1e-07	1e-07	1e-07	1e-07	0.37	1e-07	1e-07	1e-07	1e-07	0.0600001	0.12	1e-07	1e-07	1e-07	1e-07	1e-07	1e-07	1e-07	1e-07	1e-07	1e-07	1e-07	1e-07	1e-07	1e-07	1e-07	1e-07	1e-07	1e-07	1e-07	1e-07	1e-07	1e-07	0.1	1e-07
SLC51A	ENSG00000163959.10	1e-07	1e-07	1e-07	1e-07	1e-07	0.37	1e-07	1e-07	1e-07	1e-07	1e-07	1e-07	4.42	4.21	4.66	2.32	1.43	3.16	1e-07	1e-07	1e-07	1e-07	1e-07	1e-07	1e-07	1e-07	1e-07	1e-07	1e-07	1e-07	1e-07	1e-07	1e-07	1e-07	1e-07	1e-07
HSPE1P6	ENSG00000232917.5	0.34	1e-07	1e-07	1e-07	0.37	1e-07	1e-07	1e-07	1e-07	1e-07	1e-07	1e-07	1e-07	1e-07	1e-07	1e-07	1e-07	1e-07	1e-07	1e-07	1e-07	1e-07	1e-07	1e-07	1e-07	1e-07	1e-07	1e-07	1e-07	1e-07	1e-07	1e-07	1e-07	1e-07	1e-07	0.89
ENSG00000257732	ENSG00000257732.1	0.0800001	1e-07	0.29	1e-07	0.37	0.14	1.09	0.57	0.2	0.91	0.57	0.51	39.16	37.16	38.69	61.6	46.92	43.46	1e-07	1e-07	1e-07	1e-07	1e-07	1e-07	31.61	28.5	32.02	35.42	33.26	34.64	2.5	4.19	0.47	1.3	1.04	1.59
LINC02332	ENSG00000259054.1	1e-07	1e-07	1e-07	1e-07	1e-07	0.36	1e-07	1e-07	0.17	1e-07	1e-07	0.19	1e-07	1e-07	1e-07	1e-07	1e-07	0.7	1e-07	1e-07	1e-07	1e-07	1e-07	1e-07	1e-07	1e-07	1e-07	1e-07	1e-07	1e-07	1e-07	1e-07	1e-07	1e-07	1e-07	1e-07
TMEM238L	ENSG00000263429.4	1e-07	1e-07	1e-07	0.12	0.24	1e-07	1e-07	1e-07	1e-07	1e-07	1e-07	1e-07	1e-07	0.87	1e-07	1e-07	1e-07	1e-07	1e-07	1e-07	1e-07	1e-07	1e-07	1e-07	1e-07	1e-07	1e-07	1e-07	1e-07	1e-07	1e-07	1e-07	1e-07	1e-07	1e-07	1e-07
RN7SL735P	ENSG00000244044.3	1e-07	1e-07	1e-07	0.36	1e-07	1e-07	1e-07	1e-07	1e-07	1e-07	1e-07	1e-07	1e-07	1e-07	1e-07	1e-07	1e-07	1e-07	1e-07	1e-07	1e-07	1e-07	1e-07	1e-07	1e-07	1e-07	1e-07	1e-07	1e-07	1e-07	1e-07	1e-07	1e-07	1e-07	1e-07	1e-07
PPIAP14	ENSG00000264775.1	1e-07	1e-07	1e-07	1e-07	0.13	0.23	1e-07	1e-07	1e-07	1e-07	1e-07	1e-07	1e-07	1e-07	1e-07	1e-07	1e-07	1e-07	1e-07	1e-07	1e-07	1e-07	1e-07	1e-07	1e-07	1e-07	1e-07	1e-07	1e-07	1e-07	1e-07	1e-07	1e-07	1e-07	1e-07	1e-07
ENSG00000232640	ENSG00000232640.1	1e-07	1e-07	1e-07	1e-07	0.36	1e-07	1e-07	1e-07	1e-07	1e-07	1e-07	1e-07	1e-07	1e-07	1e-07	1e-07	1e-07	1e-07	1e-07	1e-07	1e-07	1e-07	1e-07	1e-07	1e-07	1e-07	1e-07	1e-07	1e-07	1e-07	1e-07	1e-07	1e-07	1e-07	1e-07	1e-07
ENSG00000290980	ENSG00000290980.1	1e-07	1e-07	0.0200001	1e-07	0.36	1e-07	1e-07	0.36	0.16	0.13	0.0600001	0.27	0.15	0.12	0.31	0.24	0.19	0.45	1e-07	1e-07	1e-07	1e-07	1e-07	1e-07	1e-07	1e-07	1e-07	1e-07	0.0500001	1e-07	1e-07	1e-07	1e-07	1e-07	1e-07	1e-07
ENSG00000253102	ENSG00000253102.1	0.22	1e-07	0.0700001	1e-07	0.36	1e-07	0.0800001	1e-07	1e-07	0.37	0.21	0.57	0.0900001	1e-07	1e-07	1e-07	0.28	0.21	1e-07	1e-07	1e-07	1e-07	1e-07	1e-07	0.17	1e-07	0.35	1e-07	1e-07	0.25	1e-07	1e-07	0.18	1e-07	1.13	0.28
PPIAP2	ENSG00000227379.2	1e-07	0.13	0.12	0.36	1e-07	1e-07	0.13	0.14	1e-07	1e-07	1e-07	1e-07	1e-07	1e-07	0.14	1e-07	1e-07	1e-07	1e-07	1e-07	1e-07	1e-07	1e-07	1e-07	1e-07	1e-07	1e-07	1e-07	1e-07	1e-07	1e-07	1e-07	1e-07	1e-07	1e-07	1e-07
RN7SL390P	ENSG00000241785.3	1e-07	1e-07	1e-07	1e-07	1e-07	0.35	1e-07	1.31	1e-07	1e-07	0.37	1e-07	1e-07	1e-07	1e-07	1e-07	1e-07	1e-07	1e-07	1e-07	1e-07	1e-07	1e-07	1e-07	1e-07	1e-07	1e-07	1e-07	1.16	1e-07	1e-07	1e-07	1e-07	1e-07	1e-07	1e-07
IFNL3P1	ENSG00000268510.1	1e-07	1e-07	1e-07	1e-07	0.12	0.23	0.26	0.14	1e-07	1e-07	0.12	0.48	1e-07	1e-07	0.28	1e-07	1e-07	1e-07	1e-07	1e-07	1e-07	1e-07	1e-07	1e-07	1e-07	1e-07	1e-07	0.31	1e-07	1e-07	1e-07	1e-07	1e-07	1e-07	1e-07	1e-07
Metazoa_SRP	ENSG00000277233.1	1e-07	1e-07	1e-07	1e-07	1e-07	0.35	1e-07	1e-07	1e-07	1e-07	1e-07	1e-07	1e-07	1e-07	1e-07	1e-07	1e-07	1e-07	1e-07	1e-07	1e-07	1e-07	1e-07	1e-07	1e-07	1e-07	1e-07	1e-07	1e-07	1e-07	1e-07	1e-07	1e-07	1e-07	1e-07	1e-07
GAPDHP32	ENSG00000226443.3	0.0500001	1e-07	1e-07	1e-07	0.14	0.21	1e-07	1e-07	1e-07	1e-07	1e-07	0.0500001	1e-07	1e-07	0.0500001	1e-07	1e-07	1e-07	1e-07	1e-07	1e-07	1e-07	1e-07	1e-07	1e-07	1e-07	1e-07	1e-07	1e-07	1e-07	1e-07	1e-07	1e-07	1e-07	1e-07	1e-07
RABGEF1P3	ENSG00000224273.2	1e-07	0.0800001	1e-07	0.14	1e-07	0.21	1e-07	1e-07	1e-07	0.0800001	1e-07	1e-07	1e-07	0.1	0.65	1e-07	0.15	1e-07	1e-07	1e-07	1e-07	1e-07	1e-07	1e-07	1e-07	1e-07	1e-07	1e-07	1e-07	1e-07	1e-07	1e-07	1e-07	1e-07	1e-07	1e-07
RPL37P1	ENSG00000227401.1	1e-07	0.4	1e-07	1e-07	1e-07	0.35	1e-07	1e-07	1e-07	1e-07	1e-07	1e-07	1e-07	1e-07	1e-07	1e-07	1e-07	1e-07	1e-07	1e-07	1e-07	1e-07	1e-07	1e-07	1e-07	1e-07	1e-07	1e-07	1e-07	1e-07	1e-07	1e-07	1e-07	1e-07	1e-07	1e-07
MTCO1P31	ENSG00000251476.2	0.5	1e-07	1e-07	1e-07	1e-07	0.35	0.13	1e-07	1e-07	1e-07	0.49	1e-07	1e-07	1e-07	1e-07	1e-07	1e-07	0.81	1e-07	1e-07	1e-07	1e-07	1e-07	1e-07	1e-07	1e-07	1e-07	1e-07	0.32	0.3	1e-07	0.86	1e-07	1e-07	1e-07	1e-07
MPHOSPH10P1	ENSG00000291103.1	0.0600001	0.0600001	1e-07	0.0600001	0.14	0.34	0.16	0.0300001	0.36	1e-07	1e-07	1e-07	0.0200001	0.1	0.2	1e-07	0.32	0.95	1e-07	1e-07	1e-07	1e-07	1e-07	1e-07	1e-07	1e-07	1e-07	1e-07	1e-07	0.0100001	1e-07	1e-07	1e-07	1e-07	1e-07	1e-07
RN7SL663P	ENSG00000275132.1	1e-07	1e-07	1e-07	0.34	1e-07	1e-07	1e-07	1.15	1e-07	1e-07	1e-07	0.33	1e-07	1e-07	1e-07	1e-07	1e-07	1e-07	1e-07	1e-07	1e-07	1e-07	1e-07	1e-07	1e-07	1e-07	1e-07	1e-07	2	1e-07	1e-07	1e-07	1e-07	1e-07	1e-07	1e-07
TRDC	ENSG00000211829.9	1e-07	1e-07	1e-07	0.34	1e-07	1e-07	1e-07	1e-07	1e-07	1e-07	1e-07	1e-07	0.52	0.18	1e-07	0.17	1e-07	1e-07	1e-07	1e-07	1e-07	1e-07	1e-07	1e-07	1e-07	1e-07	1e-07	0.7	0.35	0.16	1e-07	1e-07	1e-07	1e-07	1e-07	1e-07
ENSG00000289350	ENSG00000289350.1	1e-07	1e-07	1e-07	1e-07	0.34	1e-07	0.24	1e-07	1e-07	1e-07	0.11	0.22	1e-07	1e-07	1e-07	1e-07	1e-07	1e-07	1e-07	1e-07	1e-07	1e-07	1e-07	1e-07	1e-07	1e-07	1e-07	1e-07	1e-07	1e-07	1e-07	1e-07	1e-07	1e-07	1e-07	1e-07
RPL7L1P12	ENSG00000231981.3	1e-07	1e-07	1e-07	0.34	1e-07	1e-07	1e-07	1e-07	1e-07	1e-07	1e-07	1e-07	1e-07	0.18	1e-07	1e-07	1e-07	1e-07	1e-07	1e-07	1e-07	1e-07	1e-07	1e-07	1e-07	1e-07	1e-07	1e-07	1e-07	1e-07	1e-07	1e-07	1e-07	1e-07	1e-07	1e-07
ENSG00000290001	ENSG00000290001.1	1e-07	1e-07	1e-07	0.34	1e-07	1e-07	1e-07	1e-07	1e-07	1e-07	1e-07	1e-07	1e-07	1e-07	1e-07	1e-07	1e-07	1e-07	1e-07	1e-07	1e-07	1e-07	1e-07	1e-07	1e-07	1e-07	1e-07	1e-07	1e-07	1e-07	1e-07	1e-07	1e-07	1e-07	1e-07	1e-07
ENSG00000231212	ENSG00000231212.1	1e-07	1e-07	1e-07	0.12	0.22	1e-07	1e-07	1e-07	1e-07	1e-07	1e-07	1e-07	1e-07	1e-07	1e-07	1e-07	1e-07	1e-07	1e-07	1e-07	1e-07	1e-07	1e-07	1e-07	1.72	0.2	1e-07	0.16	1.29	1e-07	1e-07	1e-07	1e-07	1e-07	1e-07	1e-07
ENSG00000238279	ENSG00000238279.3	1e-07	0.45	1e-07	0.34	0.43	1e-07	1e-07	0.31	1e-07	0.15	1e-07	0.14	1e-07	1e-07	0.23	1e-07	1e-07	1e-07	1e-07	1e-07	1e-07	1e-07	1e-07	1e-07	0.35	1e-07	0.35	1e-07	0.52	0.33	1e-07	0.19	0.18	1e-07	1e-07	1e-07
LINC01093	ENSG00000249173.8	1e-07	1e-07	0.2	1e-07	0.34	1e-07	1e-07	1e-07	1e-07	1e-07	1e-07	1e-07	0.0300001	1e-07	1e-07	1e-07	1e-07	1e-07	1e-07	1e-07	1e-07	1e-07	1e-07	1e-07	0.5	0.43	0.12	0.0400001	1e-07	0.0300001	1e-07	1e-07	1e-07	1e-07	1e-07	1e-07
ENSG00000263717	ENSG00000263717.1	0.49	1e-07	1e-07	1e-07	0.34	1e-07	1e-07	1e-07	1e-07	0.16	1e-07	1e-07	1e-07	1e-07	1e-07	1e-07	1e-07	1e-07	1e-07	1e-07	1e-07	1e-07	1e-07	1e-07	1e-07	1e-07	1e-07	1e-07	1e-07	1e-07	1e-07	1e-07	1e-07	1e-07	1e-07	1e-07
SAA1	ENSG00000173432.13	0.49	1e-07	1e-07	1e-07	0.23	0.11	790.61	817.25	822.3	1043.63	1025.3	963.16	69.69	65.29	73.94	56.14	51.15	51.69	1e-07	1e-07	1e-07	1e-07	1e-07	1e-07	1260.74	1168.2	1299.81	1010.36	985.36	1013.08	2.53	6.51	3.4	5.43	1.95	2.7
ENSG00000262558	ENSG00000262558.1	0.0500001	0.32	1e-07	0.5	1e-07	0.33	0.27	0.11	0.76	0.22	0.5	0.83	1e-07	1e-07	1e-07	1e-07	1e-07	1e-07	1e-07	1e-07	1e-07	1e-07	1e-07	1e-07	0.13	1e-07	1e-07	1e-07	0.31	0.0600001	1e-07	1e-07	1e-07	1e-07	1e-07	1e-07
ENSG00000231010	ENSG00000231010.1	1e-07	0.24	0.26	0.33	0.0800001	0.49	0.0800001	0.0800001	0.24	0.0400001	1e-07	0.23	1e-07	1e-07	1e-07	1e-07	1e-07	1e-07	1e-07	1e-07	1e-07	1e-07	1e-07	1e-07	1e-07	1e-07	1e-07	1e-07	1e-07	0.0400001	1e-07	0.56	1e-07	0.0900001	0.44	1e-07
ENSG00000220600	ENSG00000220600.2	1e-07	1e-07	1e-07	1e-07	1e-07	0.33	1e-07	1e-07	1e-07	1e-07	1e-07	1e-07	1e-07	1e-07	1e-07	1e-07	1e-07	1e-07	1e-07	1e-07	1e-07	1e-07	1e-07	1e-07	1e-07	1e-07	1e-07	0.15	1e-07	1.16	1e-07	1e-07	1e-07	1e-07	1e-07	1e-07
ENSG00000268518	ENSG00000268518.1	1e-07	1e-07	1e-07	0.33	1e-07	1e-07	1e-07	1e-07	1e-07	1e-07	1e-07	1e-07	1e-07	1e-07	1e-07	1e-07	1e-07	1e-07	1e-07	1e-07	1e-07	1e-07	1e-07	1e-07	1e-07	1e-07	1e-07	0.33	0.32	0.2	1e-07	1e-07	1e-07	1e-07	1e-07	1e-07
ENSG00000263220	ENSG00000263220.1	1e-07	1e-07	1e-07	1e-07	1e-07	0.33	1e-07	1e-07	1e-07	1e-07	1e-07	1e-07	1e-07	1e-07	1e-07	1e-07	1e-07	1e-07	1e-07	1e-07	1e-07	1e-07	1e-07	1e-07	1e-07	0.19	1e-07	1e-07	0.15	1e-07	1e-07	1e-07	1e-07	1e-07	1e-07	1e-07
TOMM20P1	ENSG00000224829.3	1e-07	1e-07	1e-07	1e-07	0.33	1e-07	1e-07	1e-07	1e-07	1e-07	1e-07	1e-07	1e-07	1e-07	1e-07	1e-07	1e-07	1e-07	1e-07	1e-07	1e-07	1e-07	1e-07	1e-07	1e-07	1e-07	1e-07	1e-07	1e-07	1e-07	1e-07	1e-07	1e-07	1e-07	1e-07	1e-07
RN7SL753P	ENSG00000264275.1	1e-07	1e-07	1e-07	1e-07	1e-07	0.33	1e-07	1e-07	1e-07	1e-07	1e-07	1e-07	1e-07	1e-07	1e-07	1e-07	1e-07	1e-07	1e-07	1e-07	1e-07	1e-07	1e-07	1e-07	1e-07	1e-07	1e-07	1e-07	1e-07	1e-07	1e-07	1e-07	1e-07	1e-07	1e-07	1e-07
NUDT9P1	ENSG00000234043.3	1e-07	0.0700001	1e-07	0.33	1e-07	1e-07	1e-07	1e-07	1e-07	1e-07	0.0700001	1e-07	0.25	0.0900001	0.65	0.66	0.53	0.1	1e-07	1e-07	1e-07	1e-07	1e-07	1e-07	0.25	0.11	0.17	0.75	0.25	0.15	1e-07	0.55	0.52	1e-07	0.59	2.39
ENSG00000244332	ENSG00000244332.1	1e-07	1e-07	0.21	1e-07	0.33	1e-07	0.31	1e-07	0.24	1e-07	1e-07	1e-07	1e-07	1e-07	1e-07	1e-07	1e-07	1e-07	1e-07	1e-07	1e-07	1e-07	1e-07	1e-07	0.93	1e-07	1e-07	1e-07	1e-07	1e-07	1e-07	1e-07	1e-07	1e-07	1e-07	1e-07
MPHOSPH10P2	ENSG00000254912.2	0.64	1e-07	0.0400001	1e-07	0.32	0.3	1e-07	1e-07	1e-07	0.15	1e-07	1e-07	1e-07	1e-07	1e-07	1e-07	1e-07	1e-07	1e-07	1e-07	1e-07	1e-07	1e-07	1e-07	1e-07	1e-07	1e-07	1e-07	1e-07	1e-07	1e-07	1e-07	1e-07	1e-07	1e-07	1e-07
GACAT2	ENSG00000265962.2	0.0600001	1e-07	1e-07	0.1	0.27	0.0500001	1e-07	1e-07	1e-07	1e-07	1e-07	1e-07	0.0600001	1e-07	1e-07	1e-07	1e-07	0.0800001	1e-07	1e-07	1e-07	1e-07	1e-07	1e-07	0.58	0.17	0.64	1e-07	0.13	0.36	1.29	2.65	1.61	0.66	1.63	1e-07
ENSG00000225680	ENSG00000225680.1	0.36	0.66	1e-07	0.61	0.35	0.32	0.74	0.23	0.77	0.29	0.54	0.49	1e-07	1e-07	1e-07	1e-07	1e-07	1e-07	1e-07	1e-07	1e-07	1e-07	1e-07	1e-07	1e-07	1e-07	1e-07	1e-07	1e-07	1e-07	1e-07	1e-07	1e-07	1e-07	1e-07	1e-07
TIMM8AP1	ENSG00000231445.1	1e-07	1e-07	1e-07	1e-07	1e-07	0.32	1e-07	1e-07	1e-07	1e-07	1e-07	1e-07	1e-07	1e-07	1e-07	1e-07	1e-07	1e-07	1e-07	1e-07	1e-07	1e-07	1e-07	1e-07	1e-07	1e-07	1e-07	1e-07	1e-07	1e-07	1e-07	1e-07	1e-07	1e-07	1e-07	1e-07
SULT1C2P2	ENSG00000261209.1	1e-07	1e-07	1e-07	1e-07	1e-07	0.32	1e-07	1e-07	1e-07	1e-07	0.67	1e-07	1e-07	1e-07	1e-07	1e-07	1e-07	1e-07	1e-07	1e-07	1e-07	1e-07	1e-07	1e-07	1e-07	1e-07	1e-07	1e-07	1e-07	1e-07	1e-07	1e-07	1e-07	1e-07	1e-07	1e-07
RN7SL581P	ENSG00000242657.3	1e-07	1e-07	1e-07	1e-07	0.32	1e-07	1e-07	1e-07	1e-07	1e-07	1e-07	1e-07	1e-07	1e-07	1e-07	1e-07	1e-07	1e-07	1e-07	1e-07	1e-07	1e-07	1e-07	1e-07	1e-07	1e-07	1e-07	1e-07	1e-07	1e-07	1e-07	1e-07	1e-07	1e-07	1e-07	1e-07
ENSG00000244331	ENSG00000244331.1	1e-07	1e-07	1e-07	0.32	1e-07	1e-07	1e-07	1e-07	1e-07	1e-07	1e-07	1e-07	1e-07	1e-07	1e-07	1e-07	1e-07	1e-07	1e-07	1e-07	1e-07	1e-07	1e-07	1e-07	1e-07	1e-07	1e-07	1e-07	1e-07	1e-07	1e-07	1e-07	1e-07	1e-07	1e-07	1e-07
ASLP1	ENSG00000244723.3	1e-07	1e-07	1e-07	0.32	1e-07	1e-07	1e-07	1e-07	1e-07	1e-07	1e-07	1e-07	1e-07	1e-07	1e-07	1e-07	1e-07	1e-07	1e-07	1e-07	1e-07	1e-07	1e-07	1e-07	1e-07	1e-07	1e-07	1e-07	1e-07	1e-07	1e-07	1e-07	1e-07	1e-07	1e-07	1e-07
LINC01929	ENSG00000267013.6	1e-07	0.15	1e-07	0.0900001	0.0300001	0.23	1e-07	1e-07	1e-07	1e-07	1e-07	1e-07	1e-07	1e-07	1e-07	1e-07	1e-07	1e-07	1e-07	1e-07	1e-07	1e-07	1e-07	1e-07	0.3	0.14	0.0300001	0.11	0.18	0.22	1e-07	0.0500001	1e-07	1e-07	1e-07	1e-07
ENSG00000287635	ENSG00000287635.1	1e-07	1e-07	0.0800001	0.32	1e-07	1e-07	1e-07	0.0500001	1e-07	1e-07	1e-07	1e-07	1e-07	1e-07	0.0400001	1e-07	1e-07	1e-07	1e-07	1e-07	1e-07	1e-07	1e-07	1e-07	1e-07	1e-07	1e-07	1e-07	1e-07	1e-07	0.21	1e-07	1e-07	1e-07	1e-07	1e-07
ENSG00000228573	ENSG00000228573.1	0.34	0.18	1e-07	1e-07	1e-07	0.32	1e-07	1e-07	1e-07	1e-07	1e-07	1e-07	1e-07	1e-07	1e-07	1e-07	1e-07	1e-07	1e-07	1e-07	1e-07	1e-07	1e-07	1e-07	1e-07	1e-07	1e-07	1e-07	1e-07	1e-07	1e-07	1e-07	1e-07	1e-07	1e-07	1e-07
ENSG00000230521	ENSG00000230521.1	0.2	0.2	1e-07	0.41	0.19	0.31	0.25	0.0500001	1e-07	0.3	0.18	0.14	0.57	0.23	0.25	0.68	0.27	0.76	1e-07	1e-07	1e-07	1e-07	1e-07	1e-07	0.75	1.27	1.5	1.74	0.86	1.44	1e-07	1e-07	1e-07	1e-07	1e-07	1e-07
TM4SF19	ENSG00000145107.16	0.23	1e-07	0.51	0.12	0.31	0.88	1.17	1.35	1.35	0.63	2.39	1.23	31.34	30.22	29.81	22.69	23.02	21.3	1e-07	1e-07	1e-07	1e-07	1e-07	1e-07	46.11	42.03	45.36	21.75	19.17	16.89	1.86	1.5	2.11	1.02	1.6	1e-07
RN7SL709P	ENSG00000241032.3	1e-07	1e-07	1e-07	1e-07	1e-07	0.31	1e-07	1e-07	1e-07	1e-07	1e-07	1e-07	1e-07	1e-07	1e-07	1e-07	1e-07	1e-07	1e-07	1e-07	1e-07	1e-07	1e-07	1e-07	1e-07	1e-07	1e-07	2.02	1e-07	1e-07	1e-07	1e-07	1e-07	1e-07	1e-07	1e-07
ENSG00000234073	ENSG00000234073.1	1e-07	1e-07	1e-07	0.1	0.11	0.1	1e-07	1e-07	1e-07	1e-07	0.21	0.11	1e-07	1e-07	0.36	0.27	1e-07	0.67	1e-07	1e-07	1e-07	1e-07	1e-07	1e-07	0.65	1e-07	1e-07	1e-07	1e-07	0.25	1e-07	1e-07	1e-07	1e-07	1e-07	1e-07
ENSG00000254639	ENSG00000254639.1	1e-07	1e-07	1e-07	0.31	1e-07	1e-07	1e-07	1e-07	1e-07	0.0800001	1e-07	0.16	1e-07	1e-07	0.53	1e-07	1e-07	1e-07	1e-07	1e-07	1e-07	1e-07	1e-07	1e-07	0.89	0.13	1.4	0.2	0.4	0.75	0.75	1.55	0.11	1e-07	2.03	1e-07
ENSG00000232344	ENSG00000232344.2	1e-07	1e-07	1e-07	1e-07	1e-07	0.31	1e-07	1e-07	1e-07	1e-07	0.11	1e-07	1e-07	1e-07	0.3	1e-07	0.33	1e-07	1e-07	1e-07	1e-07	1e-07	1e-07	1e-07	1e-07	1e-07	1e-07	1e-07	1e-07	1e-07	1e-07	1e-07	1e-07	1e-07	1e-07	1e-07
ENSG00000274346	ENSG00000274346.1	1e-07	1e-07	1e-07	1e-07	0.31	1e-07	1e-07	1e-07	0.19	1e-07	1e-07	1e-07	1e-07	1e-07	1e-07	1e-07	1e-07	1e-07	1e-07	1e-07	1e-07	1e-07	1e-07	1e-07	1e-07	1e-07	1e-07	1e-07	1e-07	1e-07	1e-07	1e-07	1e-07	1e-07	1e-07	1e-07
CDC42P4	ENSG00000249965.2	1e-07	1e-07	1e-07	1e-07	0.31	1e-07	1e-07	1e-07	1e-07	1e-07	1e-07	1e-07	1e-07	1e-07	1e-07	1e-07	1e-07	1e-07	1e-07	1e-07	1e-07	1e-07	1e-07	1e-07	1e-07	1e-07	1e-07	1e-07	1e-07	1e-07	0.14	1e-07	0.4	1e-07	1e-07	1e-07
LINC02811	ENSG00000284678.1	1e-07	1e-07	0.23	1e-07	0.31	1e-07	1e-07	1e-07	1e-07	1e-07	1e-07	1e-07	1e-07	1e-07	1e-07	1e-07	1e-07	1e-07	1e-07	1e-07	1e-07	1e-07	1e-07	1e-07	1e-07	1e-07	1e-07	1e-07	1e-07	1e-07	1e-07	1e-07	1e-07	1e-07	1e-07	1e-07
LINC02373	ENSG00000257507.1	1e-07	0.69	1e-07	0.16	1e-07	0.15	1e-07	1e-07	1e-07	1e-07	1e-07	1e-07	1e-07	1e-07	1e-07	1e-07	1e-07	1e-07	1e-07	1e-07	1e-07	1e-07	1e-07	1e-07	0.2	1e-07	1e-07	1e-07	1e-07	1e-07	1e-07	1e-07	1e-07	1e-07	0.33	1e-07
IGFL1	ENSG00000188293.6	0.0700001	1e-07	1e-07	0.18	0.0600001	0.24	1.83	1.47	1.05	2.04	1.54	1.21	3.48	3.69	2.22	2.93	5.44	4.32	1e-07	1e-07	1e-07	1e-07	1e-07	1e-07	1e-07	1e-07	1e-07	1e-07	1e-07	1e-07	1e-07	0.26	1e-07	1e-07	1e-07	1e-07
ENSG00000188512	ENSG00000188512.6	1e-07	1e-07	0.56	0.3	1e-07	0.84	0.33	1e-07	0.54	1e-07	0.29	1e-07	1e-07	1e-07	1e-07	1e-07	1e-07	1e-07	1e-07	1e-07	1e-07	1e-07	1e-07	1e-07	1e-07	0.54	1e-07	1e-07	1e-07	1e-07	1e-07	1e-07	1e-07	1e-07	1e-07	1e-07
ENSG00000258355	ENSG00000258355.1	1e-07	1e-07	1e-07	0.3	1e-07	1e-07	1e-07	1.73	1e-07	1e-07	0.29	0.59	1e-07	1e-07	1e-07	1e-07	1e-07	1e-07	1e-07	1e-07	1e-07	1e-07	1e-07	1e-07	1e-07	1e-07	1e-07	1e-07	1e-07	1e-07	1e-07	1e-07	1e-07	1e-07	1e-07	1e-07
ENSG00000285701	ENSG00000285701.1	1e-07	1e-07	1e-07	1e-07	1e-07	0.3	1e-07	1e-07	1e-07	1e-07	1e-07	1e-07	1e-07	1e-07	1e-07	1e-07	1e-07	0.29	1e-07	1e-07	1e-07	1e-07	1e-07	1e-07	1e-07	1e-07	1e-07	1e-07	0.0800001	0.45	1e-07	1e-07	1e-07	1e-07	1e-07	1e-07
CCDC70	ENSG00000123171.8	1e-07	1e-07	1e-07	0.18	0.12	1e-07	0.0400001	0.0800001	1e-07	1e-07	0.0700001	1e-07	1e-07	1e-07	1e-07	1e-07	1e-07	1e-07	1e-07	1e-07	1e-07	1e-07	1e-07	1e-07	1e-07	1e-07	1e-07	1e-07	1e-07	1e-07	1e-07	1e-07	1e-07	1e-07	1e-07	1e-07
ENSG00000233775	ENSG00000233775.1	1e-07	1e-07	1e-07	0.22	0.0800001	1e-07	0.32	0.0800001	0.0700001	1e-07	0.44	0.3	1e-07	1e-07	1e-07	1e-07	1e-07	1e-07	1e-07	1e-07	1e-07	1e-07	1e-07	1e-07	1e-07	1e-07	1e-07	1e-07	1e-07	1e-07	1e-07	1e-07	1e-07	1e-07	1e-07	1e-07
ENSG00000254484	ENSG00000254484.1	1e-07	1e-07	1e-07	1e-07	1e-07	0.3	1e-07	0.55	1e-07	1e-07	1e-07	0.16	1e-07	1e-07	1e-07	1e-07	1e-07	1e-07	1e-07	1e-07	1e-07	1e-07	1e-07	1e-07	1e-07	1e-07	1e-07	1e-07	1e-07	1e-07	1e-07	1e-07	1e-07	1e-07	1e-07	1e-07
APOBEC3B-AS1	ENSG00000249310.2	1e-07	1e-07	1e-07	1e-07	0.3	1e-07	1e-07	1e-07	1e-07	1e-07	1e-07	1e-07	1e-07	1e-07	1e-07	1e-07	1e-07	1e-07	1e-07	1e-07	1e-07	1e-07	1e-07	1e-07	1e-07	1e-07	1e-07	1e-07	1e-07	1e-07	1e-07	1e-07	1e-07	1e-07	1e-07	1e-07
ENSG00000265113	ENSG00000265113.1	1e-07	1e-07	1e-07	0.15	1e-07	0.15	1e-07	1e-07	1e-07	1e-07	1e-07	1e-07	1e-07	1e-07	1e-07	1e-07	1e-07	1e-07	1e-07	1e-07	1e-07	1e-07	1e-07	1e-07	1e-07	1e-07	1e-07	1e-07	1e-07	1e-07	1e-07	1e-07	1e-07	1e-07	1e-07	1e-07
ENSG00000281772	ENSG00000281772.1	1e-07	1e-07	1e-07	1e-07	1e-07	0.3	1e-07	1e-07	1e-07	1e-07	1e-07	1e-07	1e-07	1e-07	1e-07	1e-07	1e-07	1e-07	1e-07	1e-07	1e-07	1e-07	1e-07	1e-07	1e-07	1e-07	1e-07	1e-07	1e-07	1e-07	1e-07	1e-07	0.22	1e-07	1e-07	1e-07
GVINP1	ENSG00000254838.8	1e-07	1e-07	0.0300001	0.26	0.0400001	0.0200001	0.13	1e-07	0.28	0.0800001	1e-07	0.0600001	1e-07	0.1	0.15	1e-07	1e-07	1e-07	1e-07	1e-07	1e-07	1e-07	1e-07	1e-07	1e-07	0.13	1e-07	0.0500001	0.0900001	0.0100001	0.13	1e-07	0.21	1e-07	0.15	0.27
ENSG00000244998	ENSG00000244998.1	1e-07	0.23	0.41	0.3	0.13	0.14	1e-07	1e-07	0.0600001	0.13	1e-07	1e-07	1e-07	0.0800001	0.22	0.0700001	1e-07	1e-07	1e-07	1e-07	1e-07	1e-07	1e-07	1e-07	0.23	0.34	1e-07	0.11	0.37	0.0300001	1e-07	1e-07	1e-07	1e-07	1e-07	1e-07
ENSG00000259038	ENSG00000259038.2	0.56	1e-07	1.08	1e-07	0.3	1e-07	1e-07	1e-07	1e-07	1e-07	0.28	0.57	5.37	3.5	8.77	2.83	2.92	6.58	1e-07	1e-07	1e-07	1e-07	1e-07	1e-07	1e-07	1e-07	1e-07	1e-07	1e-07	1e-07	1e-07	1e-07	1e-07	1e-07	1e-07	1e-07
ENSG00000253321	ENSG00000253321.1	1e-07	0.1	0.1	0.29	0.1	0.18	1e-07	0.11	1e-07	1e-07	1e-07	1e-07	1e-07	1e-07	1e-07	1e-07	1e-07	1e-07	1e-07	1e-07	1e-07	1e-07	1e-07	1e-07	1e-07	1e-07	1e-07	0.5	1e-07	1e-07	1e-07	1e-07	1e-07	1e-07	1e-07	1e-07
HTR3A	ENSG00000166736.12	1e-07	1e-07	1e-07	1e-07	0.19	0.1	0.33	0.62	0.34	0.88	0.4	0.27	1e-07	1e-07	0.0400001	1e-07	1e-07	0.0400001	1e-07	1e-07	1e-07	1e-07	1e-07	1e-07	3.25	3.38	3.51	4.17	3.51	3.86	1e-07	1e-07	1e-07	1e-07	1e-07	1e-07
ENSG00000287538	ENSG00000287538.1	1e-07	1e-07	1e-07	0.29	1e-07	1e-07	1e-07	1e-07	1e-07	1e-07	1e-07	1e-07	1e-07	1e-07	1e-07	0.0700001	1e-07	1e-07	1e-07	1e-07	1e-07	1e-07	1e-07	1e-07	1e-07	1e-07	1e-07	1e-07	1e-07	0.0300001	1e-07	1e-07	0.0400001	1e-07	1e-07	0.12
ENSG00000288788	ENSG00000288788.1	1e-07	1e-07	1e-07	0.0600001	1e-07	0.23	1e-07	1e-07	1e-07	1e-07	0.18	1e-07	1e-07	1e-07	1e-07	1e-07	1e-07	1e-07	1e-07	1e-07	1e-07	1e-07	1e-07	1e-07	1e-07	1e-07	1e-07	1e-07	0.3	0.0700001	1e-07	1e-07	1e-07	1e-07	1e-07	1e-07
KRTAP4-1	ENSG00000198443.8	1e-07	1e-07	1e-07	0.12	1e-07	0.17	1e-07	0.2	1e-07	0.25	1e-07	0.24	0.22	0.0800001	0.25	1e-07	1e-07	1e-07	1e-07	1e-07	1e-07	1e-07	1e-07	1e-07	1.69	1.33	3.23	1.04	2.35	2.26	1e-07	1e-07	1e-07	1e-07	1e-07	1e-07
ZNF24TR	ENSG00000267583.5	1e-07	1e-07	1e-07	0.29	1e-07	1e-07	0.21	0.22	1e-07	1e-07	0.1	0.0700001	0.13	1e-07	1e-07	1e-07	1e-07	1e-07	1e-07	1e-07	1e-07	1e-07	1e-07	1e-07	1e-07	1e-07	1e-07	1e-07	1e-07	1e-07	1e-07	1e-07	1e-07	1e-07	1e-07	1e-07
ENSG00000283517	ENSG00000283517.1	1e-07	1e-07	1e-07	1e-07	0.29	1e-07	1e-07	1e-07	1e-07	1e-07	1e-07	1e-07	1e-07	1e-07	1e-07	1e-07	1e-07	1e-07	1e-07	1e-07	1e-07	1e-07	1e-07	1e-07	1e-07	1e-07	1e-07	1e-07	1e-07	1e-07	1e-07	0.1	1e-07	1e-07	1e-07	0.43
ENSG00000216359	ENSG00000216359.1	1e-07	1e-07	1e-07	0.29	1e-07	1e-07	1e-07	1e-07	1e-07	1e-07	1e-07	1e-07	1e-07	1e-07	1e-07	1e-07	1e-07	1e-07	1e-07	1e-07	1e-07	1e-07	1e-07	1e-07	1e-07	1e-07	1e-07	1e-07	1e-07	1e-07	1e-07	1e-07	1e-07	1e-07	1e-07	1e-07
ANKRD44-DT	ENSG00000225979.1	1e-07	1e-07	1e-07	1e-07	0.29	1e-07	1e-07	1e-07	1e-07	1e-07	1e-07	1e-07	1e-07	1e-07	1e-07	1e-07	1e-07	1e-07	1e-07	1e-07	1e-07	1e-07	1e-07	1e-07	1e-07	1e-07	1e-07	1e-07	1e-07	1e-07	1e-07	1e-07	1e-07	1e-07	1e-07	1e-07
RPL36AP49	ENSG00000243779.1	1e-07	1e-07	1e-07	1e-07	0.29	1e-07	1e-07	1e-07	1e-07	1e-07	1e-07	1e-07	1e-07	1e-07	1e-07	1e-07	1e-07	1e-07	1e-07	1e-07	1e-07	1e-07	1e-07	1e-07	1e-07	1e-07	1e-07	1e-07	1e-07	1e-07	1e-07	1e-07	1e-07	1e-07	1e-07	1e-07
FAM25E	ENSG00000290779.1	1e-07	1e-07	1e-07	1e-07	0.29	1e-07	1e-07	1e-07	1e-07	1e-07	1e-07	1e-07	1e-07	1e-07	1e-07	1e-07	1e-07	1e-07	1e-07	1e-07	1e-07	1e-07	1e-07	1e-07	1e-07	1e-07	1e-07	1e-07	1e-07	1e-07	1e-07	1e-07	1e-07	1e-07	1e-07	1e-07
CHCHD2P2	ENSG00000215006.4	1e-07	1e-07	1e-07	1e-07	0.29	1e-07	1e-07	1e-07	1e-07	1e-07	1e-07	1e-07	0.48	1e-07	1e-07	1e-07	1e-07	1e-07	1e-07	1e-07	1e-07	1e-07	1e-07	1e-07	1e-07	1e-07	1e-07	1e-07	1e-07	1e-07	1e-07	1e-07	1e-07	1e-07	1e-07	1e-07
ENSG00000271969	ENSG00000271969.1	1e-07	0.49	1e-07	1e-07	0.16	0.29	1e-07	1e-07	1e-07	1e-07	1.51	0.46	1e-07	1e-07	1e-07	1e-07	1e-07	1e-07	1e-07	1e-07	1e-07	1e-07	1e-07	1e-07	1e-07	1e-07	1e-07	1e-07	1e-07	1e-07	1e-07	1e-07	1e-07	1e-07	1e-07	1e-07
ENSG00000289637	ENSG00000289637.1	1e-07	0.25	1e-07	0.23	1e-07	0.0600001	1e-07	1e-07	0.17	0.19	1e-07	1e-07	0.0700001	0.3	1e-07	1e-07	1e-07	1e-07	1e-07	1e-07	1e-07	1e-07	1e-07	1e-07	1e-07	1e-07	1e-07	1e-07	1e-07	1e-07	1e-07	1e-07	1e-07	1e-07	1e-07	1e-07
ENSG00000233875	ENSG00000233875.1	0.27	1e-07	1e-07	1e-07	0.29	1e-07	1e-07	1e-07	1e-07	1e-07	1e-07	1e-07	1e-07	1e-07	1e-07	1e-07	1e-07	1e-07	1e-07	1e-07	1e-07	1e-07	1e-07	1e-07	1e-07	1e-07	1e-07	1e-07	1e-07	1e-07	1e-07	1e-07	1e-07	1e-07	1e-07	1e-07
ENSG00000224331	ENSG00000224331.2	1e-07	1e-07	1e-07	1e-07	1e-07	0.28	1e-07	0.7	1.65	1e-07	2.68	0.3	1e-07	1e-07	1e-07	1.03	1e-07	1e-07	1e-07	1e-07	1e-07	1e-07	1e-07	1e-07	1e-07	1e-07	1e-07	1e-07	1e-07	1e-07	1e-07	1e-07	1e-07	1e-07	3.91	1e-07
C19orf85	ENSG00000283567.2	1e-07	1e-07	1e-07	0.28	1e-07	1e-07	1e-07	1e-07	1e-07	1e-07	1e-07	1e-07	1e-07	0.0400001	1e-07	0.0800001	0.24	1e-07	1e-07	1e-07	1e-07	1e-07	1e-07	1e-07	1e-07	0.1	0.31	0.0800001	1e-07	1e-07	1e-07	1e-07	1e-07	1e-07	0.11	0.25
DUSP21	ENSG00000189037.8	1e-07	1e-07	1e-07	1e-07	0.28	1e-07	1e-07	1e-07	1e-07	1e-07	1e-07	1e-07	1e-07	1e-07	1e-07	1e-07	1e-07	1e-07	1e-07	1e-07	1e-07	1e-07	1e-07	1e-07	1e-07	1e-07	1e-07	1e-07	1e-07	1e-07	1e-07	1e-07	1e-07	1e-07	1e-07	1e-07
ENSG00000254583	ENSG00000254583.1	1e-07	1e-07	1e-07	0.28	1e-07	1e-07	1e-07	1e-07	1e-07	1e-07	1e-07	1e-07	1e-07	1e-07	1e-07	1e-07	1e-07	1e-07	1e-07	1e-07	1e-07	1e-07	1e-07	1e-07	1e-07	1e-07	1e-07	1e-07	1e-07	1e-07	1e-07	1e-07	1e-07	1e-07	1e-07	1e-07
ENSG00000257779	ENSG00000257779.1	1e-07	1e-07	1e-07	1e-07	0.28	1e-07	1e-07	1e-07	1e-07	1e-07	1e-07	1e-07	1e-07	1e-07	1e-07	1e-07	1e-07	1e-07	1e-07	1e-07	1e-07	1e-07	1e-07	1e-07	1e-07	1e-07	1e-07	1e-07	1e-07	1e-07	1e-07	1e-07	1e-07	1e-07	1e-07	1e-07
ENSG00000267149	ENSG00000267149.2	1e-07	1e-07	1e-07	0.12	0.16	1e-07	1e-07	1e-07	1e-07	1e-07	1e-07	1e-07	1e-07	1e-07	1e-07	1e-07	1e-07	1e-07	1e-07	1e-07	1e-07	1e-07	1e-07	1e-07	1e-07	1e-07	1e-07	1e-07	1e-07	1e-07	1e-07	1e-07	1e-07	1e-07	1e-07	1e-07
ENSG00000225513	ENSG00000225513.1	1e-07	0.31	1e-07	0.28	0.15	1e-07	0.46	0.16	1e-07	0.58	1e-07	1e-07	1e-07	1e-07	1e-07	1e-07	1e-07	1e-07	1e-07	1e-07	1e-07	1e-07	1e-07	1e-07	1e-07	1e-07	1e-07	1e-07	1e-07	1e-07	1e-07	1e-07	1e-07	1e-07	1e-07	1e-07
RPL6P23	ENSG00000249510.1	1e-07	1e-07	0.35	0.28	1e-07	0.16	0.12	0.13	0.11	0.12	0.17	1e-07	1e-07	1e-07	1e-07	1e-07	1e-07	1e-07	1e-07	1e-07	1e-07	1e-07	1e-07	1e-07	1e-07	1e-07	1e-07	1e-07	1e-07	1e-07	1e-07	1e-07	1e-07	1e-07	1e-07	1e-07
ENSG00000290644	ENSG00000290644.1	1e-07	0.14	1e-07	0.28	1e-07	1e-07	1e-07	1e-07	1e-07	1e-07	1e-07	1e-07	0.13	0.36	0.43	1e-07	0.0300001	0.0400001	1e-07	1e-07	1e-07	1e-07	1e-07	1e-07	1e-07	1e-07	0.71	1e-07	1e-07	0.2	1.17	0.37	3.06	4.58	5.52	0.88
LINC01397	ENSG00000258673.2	1e-07	0.2	0.0900001	0.28	1e-07	1e-07	1e-07	1e-07	0.18	0.19	0.0900001	0.0900001	1e-07	1e-07	1e-07	1e-07	1e-07	1e-07	1e-07	1e-07	1e-07	1e-07	1e-07	1e-07	1e-07	0.15	1e-07	1e-07	1e-07	1e-07	1e-07	0.37	0.13	1e-07	0.17	1e-07
ENSG00000258131	ENSG00000258131.1	1e-07	0.1	1e-07	1e-07	0.2	0.27	1e-07	1e-07	1e-07	1e-07	1e-07	1e-07	1e-07	1e-07	1e-07	1e-07	1e-07	1e-07	1e-07	1e-07	1e-07	1e-07	1e-07	1e-07	1e-07	1e-07	1e-07	1e-07	1e-07	1e-07	1e-07	1e-07	1e-07	1e-07	1e-07	1e-07
ENSG00000263335	ENSG00000263335.1	1e-07	1e-07	1e-07	1e-07	0.27	1e-07	0.0900001	1e-07	0.26	1e-07	1e-07	1e-07	0.96	1.2	1.03	1e-07	0.91	1e-07	1e-07	1e-07	1e-07	1e-07	1e-07	1e-07	1.99	0.15	1e-07	2.14	1e-07	4.22	1e-07	1e-07	1e-07	1e-07	0.0500001	1e-07
KRTCAP2P1	ENSG00000231848.1	1e-07	1e-07	1e-07	1e-07	0.14	0.13	1e-07	1e-07	1e-07	0.7	1e-07	0.14	1e-07	1e-07	1e-07	1e-07	1e-07	1e-07	1e-07	1e-07	1e-07	1e-07	1e-07	1e-07	1e-07	1e-07	0.35	1e-07	1e-07	0.17	1e-07	1e-07	1e-07	1e-07	1e-07	1e-07
ENSG00000259771	ENSG00000259771.1	1e-07	1e-07	1e-07	1e-07	1e-07	0.27	0.16	1e-07	0.53	1e-07	1e-07	1e-07	1e-07	0.21	1e-07	1e-07	1e-07	1e-07	1e-07	1e-07	1e-07	1e-07	1e-07	1e-07	1e-07	1e-07	1e-07	1e-07	1e-07	1e-07	1e-07	1e-07	0.2	1e-07	1e-07	1e-07
ETNK1-DT	ENSG00000257023.1	1e-07	1e-07	1e-07	0.27	1e-07	1e-07	1e-07	1e-07	1e-07	1e-07	1e-07	1e-07	1e-07	1e-07	1e-07	1e-07	1e-07	0.0800001	1e-07	1e-07	1e-07	1e-07	1e-07	1e-07	1e-07	1e-07	1e-07	1e-07	1e-07	1e-07	1e-07	1e-07	0.14	1e-07	1e-07	1e-07
SEPTIN7P2	ENSG00000214765.11	1e-07	1e-07	1e-07	1e-07	0.27	1e-07	1e-07	1e-07	1e-07	1e-07	1e-07	1e-07	1e-07	1e-07	1e-07	1e-07	1e-07	1e-07	1e-07	1e-07	1e-07	1e-07	1e-07	1e-07	1e-07	1e-07	1e-07	1e-07	1e-07	1e-07	1e-07	1e-07	1e-07	1e-07	1e-07	1e-07
RPS27AP2	ENSG00000232333.1	1e-07	1e-07	1e-07	0.27	1e-07	1e-07	0.15	1e-07	1e-07	1e-07	1e-07	1e-07	1e-07	1e-07	1e-07	1e-07	1e-07	1e-07	1e-07	1e-07	1e-07	1e-07	1e-07	1e-07	1e-07	1e-07	1e-07	1e-07	1e-07	1e-07	1e-07	1e-07	1e-07	1e-07	1e-07	1e-07
MARCKSL1P2	ENSG00000215878.3	1e-07	1e-07	1e-07	0.18	1e-07	0.0900001	0.1	0.0500001	0.0900001	0.0500001	0.18	0.38	1e-07	1e-07	1e-07	1e-07	1e-07	0.14	1e-07	1e-07	1e-07	1e-07	1e-07	1e-07	1e-07	1e-07	1e-07	1e-07	1e-07	1e-07	0.36	1e-07	1e-07	1e-07	1e-07	1e-07
HMGB1P14	ENSG00000180189.10	1e-07	1e-07	1e-07	0.18	1e-07	0.0900001	1e-07	1e-07	1e-07	1e-07	1e-07	1e-07	1e-07	1e-07	1e-07	1e-07	1e-07	1e-07	1e-07	1e-07	1e-07	1e-07	1e-07	1e-07	1e-07	1e-07	1e-07	1e-07	1e-07	1e-07	1e-07	1e-07	1e-07	1e-07	1e-07	1e-07
H2AB1	ENSG00000274183.2	1e-07	0.2	1e-07	0.18	1e-07	0.0900001	0.3	0.21	0.17	1e-07	1e-07	1e-07	1e-07	1e-07	1e-07	1e-07	1e-07	1e-07	1e-07	1e-07	1e-07	1e-07	1e-07	1e-07	1e-07	1e-07	1e-07	1e-07	1e-07	1e-07	0.25	0.13	1e-07	1e-07	1e-07	1e-07
PADI4	ENSG00000159339.13	0.42	1e-07	1e-07	1e-07	0.14	0.13	0.14	1e-07	1e-07	1e-07	1e-07	1e-07	4.35	5.03	4.52	1.15	1.87	1	1e-07	1e-07	1e-07	1e-07	1e-07	1e-07	0.33	0.18	0.0900001	1e-07	1e-07	1e-07	1e-07	1e-07	1e-07	1e-07	1e-07	1e-07
ENSG00000290914	ENSG00000290914.1	1e-07	1e-07	0.5	1e-07	0.27	1e-07	1e-07	1e-07	1e-07	1e-07	1e-07	1e-07	1e-07	1e-07	1e-07	1e-07	1e-07	1e-07	1e-07	1e-07	1e-07	1e-07	1e-07	1e-07	1e-07	1e-07	1e-07	1e-07	1e-07	1e-07	1e-07	1e-07	1e-07	1e-07	1e-07	1e-07
LRRC37A14P	ENSG00000215771.2	1e-07	0.74	1e-07	0.27	1e-07	1e-07	1e-07	1e-07	1e-07	1e-07	1e-07	1e-07	1e-07	1e-07	1e-07	1e-07	1e-07	1e-07	1e-07	1e-07	1e-07	1e-07	1e-07	1e-07	0.34	1e-07	1e-07	1e-07	1e-07	1e-07	1e-07	1e-07	1e-07	1e-07	1e-07	1e-07
RN7SKP192	ENSG00000223223.1	1e-07	0.87	1e-07	0.27	1e-07	1e-07	1e-07	1.24	1e-07	1e-07	0.26	1e-07	1e-07	1e-07	1e-07	1e-07	1e-07	1e-07	1e-07	1e-07	1e-07	1e-07	1e-07	1e-07	1e-07	1e-07	1e-07	1e-07	1e-07	1e-07	1e-07	1e-07	1e-07	1e-07	1e-07	1e-07
CYP19A1	ENSG00000137869.16	0.19	0.0200001	1e-07	0.27	0.0900001	0.26	0.62	0.0500001	0.27	0.31	0.0200001	0.0600001	0.35	0.22	1e-07	0.53	0.0200001	0.52	1e-07	1e-07	1e-07	1e-07	1e-07	1e-07	0.35	0.62	1.06	0.0400001	0.23	0.15	0.66	1e-07	0.11	0.76	0.3	1.98
ENSG00000289257	ENSG00000289257.2	1e-07	1e-07	0.25	1e-07	0.26	1.08	0.41	0.14	1e-07	1e-07	1e-07	1e-07	1e-07	0.54	1.51	0.34	1e-07	1e-07	1e-07	1e-07	1e-07	1e-07	1e-07	1e-07	1e-07	0.21	1e-07	0.17	1	1e-07	0.54	1.61	1e-07	1e-07	0.75	1e-07
PLA2G10	ENSG00000069764.10	0.86	1e-07	0.5	1e-07	0.26	1.13	0.9	1e-07	0.32	0.0900001	0.98	0.29	1.34	6.5	2.45	4.87	1.57	2.85	1e-07	1e-07	1e-07	1e-07	1e-07	1e-07	1e-07	1e-07	1e-07	1e-07	1e-07	1e-07	1e-07	1e-07	1e-07	1e-07	1e-07	1e-07
ENSG00000288717	ENSG00000288717.1	0.27	0.9	1e-07	0.57	1e-07	0.26	1e-07	0.32	1e-07	1e-07	0.28	0.56	1e-07	1e-07	1e-07	1e-07	0.72	0.59	1e-07	1e-07	1e-07	1e-07	1e-07	1e-07	1e-07	1e-07	1e-07	1e-07	1e-07	1e-07	1.84	1e-07	0.41	1e-07	0.7	1e-07
CRYAB	ENSG00000109846.9	1e-07	1e-07	1e-07	1e-07	1e-07	0.26	1e-07	0.14	1e-07	1e-07	0.13	1e-07	0.22	2.83	0.78	0.47	0.29	0.26	1e-07	1e-07	1e-07	1e-07	1e-07	1e-07	1e-07	0.23	0.27	0.19	1e-07	0.44	44.41	39.76	41.82	56.49	53.48	57.6
ENSG00000235834	ENSG00000235834.1	1e-07	1e-07	1e-07	0.26	1e-07	1e-07	1e-07	0.15	1e-07	1e-07	1e-07	1e-07	1e-07	1e-07	1e-07	1e-07	1e-07	1e-07	1e-07	1e-07	1e-07	1e-07	1e-07	1e-07	1e-07	1e-07	1e-07	1e-07	1e-07	0.0600001	1e-07	1e-07	1e-07	1e-07	1e-07	1e-07
PRDX3P2	ENSG00000231468.2	1e-07	1e-07	1e-07	0.26	1e-07	1e-07	1e-07	1e-07	1e-07	1e-07	1e-07	1e-07	1e-07	1e-07	1e-07	1e-07	1e-07	1e-07	1e-07	1e-07	1e-07	1e-07	1e-07	1e-07	1e-07	1e-07	1e-07	1e-07	1e-07	1e-07	1e-07	1e-07	1e-07	1e-07	1e-07	1e-07
ENSG00000276951	ENSG00000276951.1	1e-07	1e-07	1e-07	0.26	1e-07	1e-07	1e-07	1.2	0.24	1e-07	1e-07	1e-07	1e-07	1e-07	1e-07	1e-07	1e-07	1e-07	1e-07	1e-07	1e-07	1e-07	1e-07	1e-07	1e-07	1e-07	1e-07	1e-07	1e-07	1e-07	1e-07	1e-07	1e-07	1e-07	1e-07	1e-07
ENSG00000289548	ENSG00000289548.2	1e-07	0.0500001	0.1	0.26	0.0500001	1e-07	1e-07	1e-07	1e-07	1e-07	1e-07	1e-07	1e-07	1e-07	0.0500001	0.2	1e-07	1e-07	1e-07	1e-07	1e-07	1e-07	1e-07	1e-07	0.3	0.16	0.51	0.19	1e-07	1e-07	1e-07	1e-07	1e-07	1e-07	1e-07	1e-07
LINC02257	ENSG00000238042.5	1e-07	0.19	0.36	0.26	0.16	1e-07	0.39	1e-07	0.17	1e-07	0.26	1e-07	1.26	1.8	1.01	1e-07	1.14	1.11	1e-07	1e-07	1e-07	1e-07	1e-07	1e-07	2	3.79	3.13	2.41	0.72	2.44	1e-07	1e-07	1e-07	1e-07	1e-07	1e-07
LNX1-AS2	ENSG00000248494.1	0.53	1e-07	0.91	1e-07	0.26	1e-07	0.0900001	1e-07	0.43	1e-07	1e-07	1e-07	1e-07	0.45	0.28	1e-07	1e-07	0.93	1e-07	1e-07	1e-07	1e-07	1e-07	1e-07	0.11	0.42	0.42	1e-07	1e-07	1e-07	1e-07	1e-07	1e-07	1e-07	1e-07	1e-07
ENSG00000257322	ENSG00000257322.7	1e-07	0.37	1e-07	1e-07	0.46	0.25	0.19	0.12	0.33	0.28	0.35	0.36	0.0300001	0.27	1e-07	1e-07	1e-07	1e-07	1e-07	1e-07	1e-07	1e-07	1e-07	1e-07	1e-07	0.11	1e-07	1e-07	1e-07	1e-07	0.37	0.59	1e-07	1e-07	1e-07	1e-07
CYP4F2	ENSG00000186115.13	1e-07	1e-07	0.1	0.0500001	0.2	0.12	1e-07	0.0200001	1e-07	1e-07	1e-07	1e-07	0.0200001	0.84	0.43	0.25	0.63	1e-07	1e-07	1e-07	1e-07	1e-07	1e-07	1e-07	1e-07	1e-07	1e-07	1e-07	1e-07	0.0200001	1e-07	1e-07	1e-07	1e-07	0.0500001	1e-07
LINC01537	ENSG00000227467.3	1e-07	1e-07	1e-07	0.0900001	0.13	0.0300001	1e-07	1e-07	1e-07	0.0200001	1e-07	1e-07	1e-07	0.0200001	0.13	0.34	0.0600001	0.3	1e-07	1e-07	1e-07	1e-07	1e-07	1e-07	1e-07	0.0300001	1e-07	1e-07	0.0400001	1e-07	0.26	1e-07	0.1	1e-07	0.19	0.41
ENSG00000259392	ENSG00000259392.2	1e-07	1e-07	1e-07	1e-07	0.25	1e-07	1e-07	1e-07	1e-07	0.48	1e-07	0.72	1e-07	1e-07	1e-07	1e-07	1e-07	1e-07	1e-07	1e-07	1e-07	1e-07	1e-07	1e-07	1e-07	1e-07	1e-07	0.35	1e-07	1e-07	1e-07	1e-07	1.04	1e-07	1e-07	1e-07
ACTG1P4	ENSG00000236085.1	1e-07	1e-07	1e-07	1e-07	1e-07	0.25	1e-07	1e-07	1e-07	1e-07	1e-07	1e-07	1e-07	1e-07	1e-07	1e-07	1e-07	1e-07	1e-07	1e-07	1e-07	1e-07	1e-07	1e-07	0.16	0.16	0.0300001	1e-07	0.0100001	1e-07	1e-07	1e-07	1e-07	0.24	0.24	1e-07
LINC01925	ENSG00000264265.1	1e-07	1e-07	1e-07	1e-07	0.25	1e-07	1e-07	1e-07	1e-07	1e-07	1e-07	0.12	1e-07	1e-07	1e-07	1e-07	1e-07	1e-07	1e-07	1e-07	1e-07	1e-07	1e-07	1e-07	1e-07	1e-07	1e-07	1e-07	1e-07	1e-07	1e-07	1e-07	1e-07	1e-07	1e-07	1e-07
ENSG00000264167	ENSG00000264167.1	1e-07	1e-07	1e-07	1e-07	1e-07	0.25	1e-07	1e-07	1e-07	1e-07	0.4	1e-07	1e-07	1e-07	1e-07	1e-07	1e-07	1e-07	1e-07	1e-07	1e-07	1e-07	1e-07	1e-07	1e-07	1e-07	1e-07	1e-07	1e-07	1e-07	1e-07	1e-07	1e-07	1e-07	1e-07	1e-07
ENSG00000233625	ENSG00000233625.1	1e-07	1e-07	1e-07	0.25	1e-07	1e-07	1e-07	0.28	0.16	1e-07	1e-07	0.17	1e-07	1e-07	0.19	1e-07	1e-07	1e-07	1e-07	1e-07	1e-07	1e-07	1e-07	1e-07	1e-07	1e-07	1e-07	1e-07	1e-07	1e-07	1e-07	1e-07	1e-07	1e-07	1e-07	1e-07
ENSG00000289848	ENSG00000289848.1	1e-07	1e-07	1e-07	1e-07	0.25	1e-07	1e-07	1e-07	1e-07	1e-07	1e-07	1e-07	1e-07	1e-07	1e-07	1e-07	1e-07	1e-07	1e-07	1e-07	1e-07	1e-07	1e-07	1e-07	1e-07	1e-07	1e-07	1e-07	1e-07	1e-07	1e-07	1e-07	1e-07	1e-07	1e-07	1e-07
ARHGAP22-IT1	ENSG00000248682.1	1e-07	1e-07	1e-07	1e-07	1e-07	0.25	1e-07	1e-07	1e-07	1e-07	1e-07	1e-07	1e-07	1e-07	1e-07	1e-07	1e-07	1e-07	1e-07	1e-07	1e-07	1e-07	1e-07	1e-07	1e-07	1e-07	1e-07	1e-07	0.17	1e-07	0.95	1e-07	1e-07	1e-07	1e-07	1e-07
ENSG00000290934	ENSG00000290934.1	1e-07	1e-07	1e-07	1e-07	0.25	1e-07	1e-07	1e-07	1e-07	1e-07	1e-07	1e-07	1e-07	1e-07	1e-07	1e-07	1e-07	1e-07	1e-07	1e-07	1e-07	1e-07	1e-07	1e-07	1e-07	1e-07	1e-07	1e-07	1e-07	1e-07	1e-07	1e-07	1e-07	1e-07	1e-07	1e-07
ENSG00000218073	ENSG00000218073.1	1e-07	0.67	0.62	0.25	0.78	0.12	0.54	1.14	0.35	1.03	1.87	0.38	1e-07	0.88	1e-07	1e-07	0.27	1e-07	1e-07	1e-07	1e-07	1e-07	1e-07	1e-07	1e-07	0.21	1e-07	1e-07	1e-07	1e-07	1e-07	1e-07	1e-07	1e-07	1e-07	1e-07
RPS26P58	ENSG00000225071.1	1e-07	0.26	1e-07	0.25	1e-07	1e-07	1e-07	1e-07	1e-07	1e-07	1e-07	1e-07	1e-07	1e-07	1e-07	1e-07	1e-07	1e-07	1e-07	1e-07	1e-07	1e-07	1e-07	1e-07	1e-07	1e-07	1e-07	1e-07	1e-07	1e-07	0.38	1e-07	1e-07	1e-07	1e-07	1e-07
LINC02576	ENSG00000232613.7	0.5	1e-07	1e-07	1e-07	0.25	1e-07	1e-07	1e-07	1e-07	1e-07	1e-07	1e-07	1e-07	1e-07	1e-07	1e-07	1e-07	1e-07	1e-07	1e-07	1e-07	1e-07	1e-07	1e-07	1e-07	1e-07	0.31	1e-07	1e-07	1e-07	1e-07	1e-07	1e-07	1e-07	1e-07	1e-07
SLC12A3	ENSG00000070915.10	0.0800001	1e-07	0.24	1e-07	0.25	1e-07	1e-07	1e-07	1e-07	0.0300001	1e-07	1e-07	0.28	0.63	0.92	0.14	0.24	0.19	1e-07	1e-07	1e-07	1e-07	1e-07	1e-07	1e-07	1e-07	1e-07	1e-07	1e-07	1e-07	1e-07	1e-07	1e-07	1e-07	1e-07	1e-07
CD84	ENSG00000066294.15	0.0200001	0.0100001	1e-07	0.0300001	0.0500001	0.24	0.0200001	0.0100001	0.12	0.0300001	1e-07	1e-07	1e-07	1e-07	1e-07	1e-07	1e-07	1e-07	1e-07	1e-07	1e-07	1e-07	1e-07	1e-07	1e-07	1e-07	1e-07	1e-07	1e-07	1e-07	1e-07	1e-07	1e-07	1e-07	1e-07	1e-07
ENSG00000272745	ENSG00000272745.1	1e-07	1e-07	1e-07	0.0800001	0.16	1e-07	1e-07	1e-07	0.36	1e-07	0.0800001	0.0800001	1e-07	1e-07	1e-07	1e-07	1e-07	1e-07	1e-07	1e-07	1e-07	1e-07	1e-07	1e-07	0.48	1e-07	1e-07	1e-07	0.1	0.18	1e-07	1e-07	1e-07	1e-07	1e-07	1e-07
USP6NL-AS1	ENSG00000271360.1	1e-07	1e-07	1e-07	1e-07	0.1	0.14	1e-07	1e-07	1e-07	0.0500001	1e-07	0.1	1e-07	1e-07	1e-07	1e-07	1e-07	1e-07	1e-07	1e-07	1e-07	1e-07	1e-07	1e-07	1e-07	1e-07	1e-07	1e-07	1e-07	1e-07	1e-07	1e-07	1e-07	1e-07	1e-07	1e-07
ENSG00000254340	ENSG00000254340.2	1e-07	1e-07	1e-07	1e-07	1e-07	0.24	1e-07	0.49	0.16	0.44	1e-07	1e-07	1e-07	1e-07	1e-07	1e-07	1e-07	1e-07	1e-07	1e-07	1e-07	1e-07	1e-07	1e-07	1e-07	1e-07	1e-07	0.11	1e-07	1e-07	1e-07	1e-07	1e-07	1e-07	1e-07	1e-07
ENSG00000288985	ENSG00000288985.2	1e-07	1e-07	1e-07	0.18	1e-07	0.0600001	1e-07	1e-07	1e-07	1e-07	1e-07	1e-07	1e-07	1e-07	1e-07	1e-07	1e-07	1e-07	1e-07	1e-07	1e-07	1e-07	1e-07	1e-07	0.5	0.0700001	1e-07	0.0400001	0.13	1e-07	1e-07	1e-07	1e-07	1e-07	1e-07	1e-07
LINC00189	ENSG00000215533.8	1e-07	1e-07	1e-07	0.24	1e-07	1e-07	1e-07	0.14	1e-07	1e-07	0.18	0.0500001	1e-07	1e-07	1e-07	1e-07	1e-07	1e-07	1e-07	1e-07	1e-07	1e-07	1e-07	1e-07	0.39	1e-07	0.23	1e-07	1e-07	1e-07	1e-07	1e-07	1.83	1e-07	1e-07	1e-07
ENSG00000267783	ENSG00000267783.3	1e-07	1e-07	1e-07	1e-07	1e-07	0.24	1e-07	1e-07	1e-07	1e-07	1e-07	1e-07	0.34	1e-07	0.3	1e-07	1e-07	1e-07	1e-07	1e-07	1e-07	1e-07	1e-07	1e-07	1e-07	1e-07	0.64	1e-07	0.16	1e-07	1e-07	1e-07	1e-07	1e-07	1e-07	1e-07
TAGLN3	ENSG00000144834.14	1e-07	1e-07	1e-07	0.24	1e-07	1e-07	1e-07	1e-07	1e-07	1e-07	1e-07	0.0400001	0.18	0.23	0.16	1e-07	1e-07	0.17	1e-07	1e-07	1e-07	1e-07	1e-07	1e-07	1e-07	1e-07	1e-07	0.0600001	1e-07	1e-07	1e-07	1e-07	0.13	1e-07	1e-07	1e-07
ENSG00000236942	ENSG00000236942.1	1e-07	1e-07	1e-07	1e-07	0.24	1e-07	1e-07	1e-07	1e-07	1e-07	1e-07	1e-07	1e-07	1e-07	1e-07	1e-07	1e-07	1e-07	1e-07	1e-07	1e-07	1e-07	1e-07	1e-07	1e-07	1e-07	1e-07	1e-07	1e-07	1e-07	1e-07	1e-07	1e-07	1e-07	1e-07	1e-07
SNRPD2P2	ENSG00000223982.3	1e-07	1e-07	1e-07	1e-07	1e-07	0.24	1e-07	1e-07	1e-07	1e-07	1e-07	1e-07	1e-07	1e-07	1e-07	1e-07	1e-07	1e-07	1e-07	1e-07	1e-07	1e-07	1e-07	1e-07	1e-07	1e-07	1e-07	1e-07	1e-07	1e-07	1e-07	1e-07	1e-07	1e-07	1e-07	1e-07
ENSG00000232807	ENSG00000232807.2	1e-07	1e-07	0.11	1e-07	0.24	1e-07	1e-07	1e-07	1e-07	1e-07	1e-07	1e-07	0.0100001	1e-07	1e-07	1e-07	0.12	0.0200001	1e-07	1e-07	1e-07	1e-07	1e-07	1e-07	0.29	0.1	1e-07	0.0500001	0.54	1e-07	1e-07	1e-07	1e-07	1e-07	0.0900001	1e-07
PTMAP8	ENSG00000243014.1	1e-07	1e-07	0.23	0.24	1e-07	1e-07	0.27	1e-07	1e-07	1e-07	1e-07	1e-07	1e-07	1e-07	1e-07	1e-07	1e-07	1e-07	1e-07	1e-07	1e-07	1e-07	1e-07	1e-07	1e-07	1e-07	0.64	1e-07	1e-07	0.34	1e-07	1e-07	0.71	1e-07	1e-07	1e-07
ENSG00000249334	ENSG00000249334.1	1e-07	1e-07	0.25	0.24	1e-07	1e-07	1e-07	1e-07	1e-07	1e-07	1e-07	1e-07	1e-07	1e-07	1e-07	1e-07	1e-07	1e-07	1e-07	1e-07	1e-07	1e-07	1e-07	1e-07	1e-07	1e-07	1e-07	1e-07	1e-07	1e-07	1e-07	1e-07	1e-07	1e-07	1e-07	1e-07
VCY	ENSG00000129864.7	1e-07	1e-07	0.46	1e-07	0.24	1e-07	1e-07	1e-07	1e-07	1e-07	1e-07	1e-07	1e-07	1e-07	1e-07	1e-07	1e-07	1e-07	1e-07	1e-07	1e-07	1e-07	1e-07	1e-07	1e-07	1e-07	1e-07	1e-07	1e-07	1e-07	1e-07	1e-07	1e-07	1e-07	1e-07	1e-07
ZBED2	ENSG00000177494.6	1e-07	0.0200001	1e-07	0.21	0.0500001	0.0200001	1.54	1.06	1.03	1.2	1.01	0.84	38.66	41.25	40.82	48.42	47.75	45.96	1e-07	1e-07	1e-07	1e-07	1e-07	1e-07	32.42	28.38	30.64	22.42	22.25	24.67	0.0700001	1e-07	0.11	1e-07	1e-07	1e-07
ENSG00000288635	ENSG00000288635.1	1e-07	0.67	1e-07	0.12	0.7	0.11	0.59	1e-07	1e-07	1e-07	1.17	0.89	0.31	0.15	1e-07	0.32	0.28	0.57	1e-07	1e-07	1e-07	1e-07	1e-07	1e-07	1e-07	1e-07	0.99	0.45	0.16	1e-07	1e-07	1e-07	1e-07	1e-07	1e-07	1e-07
GRAPL	ENSG00000189152.11	1e-07	1e-07	1e-07	1e-07	1e-07	0.23	1e-07	1e-07	1e-07	1e-07	1e-07	1e-07	1e-07	1e-07	1e-07	1e-07	1e-07	0.0800001	1e-07	1e-07	1e-07	1e-07	1e-07	1e-07	1e-07	1e-07	1e-07	1e-07	1e-07	1.24	0.37	1e-07	1e-07	1e-07	1e-07	1e-07
ENSG00000290900	ENSG00000290900.1	1e-07	1e-07	1e-07	1e-07	0.23	1e-07	1e-07	1e-07	1e-07	1e-07	1e-07	1e-07	1e-07	1e-07	1e-07	1e-07	0.24	1e-07	1e-07	1e-07	1e-07	1e-07	1e-07	1e-07	1e-07	1e-07	1e-07	1e-07	1e-07	1e-07	1e-07	1e-07	1e-07	1e-07	1e-07	1e-07
PRY2	ENSG00000169807.10	1e-07	1e-07	1e-07	1e-07	0.23	1e-07	1e-07	1e-07	1e-07	1e-07	1e-07	1e-07	1e-07	1e-07	1e-07	1e-07	1e-07	1e-07	1e-07	1e-07	1e-07	1e-07	1e-07	1e-07	1e-07	1e-07	1e-07	1e-07	1e-07	1e-07	1e-07	1e-07	1e-07	1e-07	1e-07	1e-07
PRY	ENSG00000169789.10	1e-07	1e-07	1e-07	1e-07	0.23	1e-07	1e-07	1e-07	1e-07	1e-07	1e-07	1e-07	1e-07	1e-07	1e-07	1e-07	1e-07	1e-07	1e-07	1e-07	1e-07	1e-07	1e-07	1e-07	1e-07	1e-07	1e-07	1e-07	1e-07	1e-07	1e-07	1e-07	1e-07	1e-07	1e-07	1e-07
ENSG00000259113	ENSG00000259113.1	1e-07	1e-07	1e-07	0.23	1e-07	1e-07	1e-07	1e-07	1e-07	1e-07	1e-07	0.12	1e-07	1e-07	1e-07	1e-07	1e-07	1e-07	1e-07	1e-07	1e-07	1e-07	1e-07	1e-07	1e-07	1e-07	1e-07	1e-07	1e-07	1e-07	1e-07	1e-07	1e-07	1e-07	1e-07	1e-07
FRY-AS1	ENSG00000237637.1	1e-07	1e-07	1e-07	0.23	1e-07	1e-07	1e-07	1e-07	1e-07	1e-07	1e-07	1e-07	1e-07	1e-07	1e-07	1e-07	1e-07	1e-07	1e-07	1e-07	1e-07	1e-07	1e-07	1e-07	1e-07	1e-07	1e-07	1e-07	1e-07	0.0900001	1e-07	1e-07	1e-07	1e-07	1e-07	1e-07
ENSG00000248656	ENSG00000248656.3	1e-07	1e-07	1e-07	0.23	1e-07	1e-07	1e-07	1e-07	1e-07	1e-07	1e-07	1e-07	1e-07	1e-07	1e-07	1e-07	1e-07	1e-07	1e-07	1e-07	1e-07	1e-07	1e-07	1e-07	1e-07	1e-07	1e-07	1e-07	1e-07	1e-07	1e-07	1e-07	1e-07	1e-07	1e-07	1e-07
ENSG00000240033	ENSG00000240033.1	1e-07	1e-07	1e-07	1e-07	1e-07	0.23	1e-07	1e-07	1e-07	1e-07	1e-07	1e-07	1e-07	1e-07	1e-07	1e-07	1e-07	1e-07	1e-07	1e-07	1e-07	1e-07	1e-07	1e-07	1e-07	1e-07	1e-07	1e-07	1e-07	1e-07	1e-07	1e-07	1e-07	1e-07	1e-07	1e-07
KRBOX1	ENSG00000240747.9	1e-07	1e-07	1e-07	1e-07	0.23	1e-07	1e-07	1e-07	1e-07	1e-07	1e-07	1e-07	1e-07	1e-07	1e-07	1e-07	1e-07	1e-07	1e-07	1e-07	1e-07	1e-07	1e-07	1e-07	1e-07	1e-07	1e-07	1e-07	1e-07	1e-07	1.23	1.23	1.28	0.84	0.63	0.81
ENSG00000288037	ENSG00000288037.1	0.0800001	1e-07	1e-07	1e-07	0.16	0.0700001	1e-07	0.0900001	1e-07	1e-07	1e-07	0.24	1e-07	1e-07	1e-07	1e-07	1e-07	1e-07	1e-07	1e-07	1e-07	1e-07	1e-07	1e-07	1e-07	1e-07	1e-07	1e-07	1e-07	1e-07	1e-07	1e-07	1e-07	1e-07	1e-07	1e-07
ENSG00000260038	ENSG00000260038.1	0.22	1e-07	1e-07	1e-07	0.23	1e-07	1e-07	1e-07	0.4	1e-07	1e-07	0.44	1e-07	1e-07	1e-07	1e-07	1e-07	1e-07	1e-07	1e-07	1e-07	1e-07	1e-07	1e-07	1e-07	1e-07	1e-07	0.32	1.24	0.9	1e-07	1e-07	1e-07	1e-07	1e-07	1e-07
GAPDHP23	ENSG00000235595.1	1e-07	0.1	1e-07	0.22	0.28	1e-07	1e-07	1e-07	1e-07	1e-07	0.0400001	1e-07	1e-07	1e-07	1e-07	1e-07	1e-07	1e-07	1e-07	1e-07	1e-07	1e-07	1e-07	1e-07	1e-07	1e-07	1e-07	1e-07	1e-07	1e-07	1e-07	1e-07	1e-07	1e-07	1e-07	1e-07
ENSG00000286417	ENSG00000286417.1	1e-07	1e-07	0.0700001	0.22	1e-07	0.14	1e-07	1e-07	1e-07	1e-07	1e-07	1e-07	1e-07	1e-07	1e-07	1e-07	1e-07	1e-07	1e-07	1e-07	1e-07	1e-07	1e-07	1e-07	1e-07	1e-07	1e-07	1e-07	1e-07	1e-07	1e-07	0.51	1e-07	1e-07	1e-07	1e-07
LINC00113	ENSG00000225298.5	1e-07	1e-07	1e-07	1e-07	0.11	0.11	1e-07	1e-07	1e-07	1e-07	1e-07	1e-07	1e-07	1e-07	1e-07	1e-07	1e-07	1e-07	1e-07	1e-07	1e-07	1e-07	1e-07	1e-07	1e-07	1e-07	1e-07	1e-07	1e-07	1e-07	1e-07	1e-07	1e-07	1e-07	1e-07	1e-07
GAPDHP38	ENSG00000249210.1	1e-07	1e-07	1e-07	0.0900001	1e-07	0.13	1e-07	1e-07	1e-07	1e-07	0.0400001	0.28	1e-07	1e-07	1e-07	1e-07	1e-07	1e-07	1e-07	1e-07	1e-07	1e-07	1e-07	1e-07	1e-07	1e-07	1e-07	1e-07	1e-07	1e-07	1e-07	1e-07	1e-07	1e-07	1e-07	1e-07
ENSG00000277229	ENSG00000277229.1	1e-07	1e-07	1e-07	1e-07	1e-07	0.22	1e-07	1e-07	1e-07	1e-07	1e-07	1e-07	1e-07	1e-07	1e-07	1e-07	1e-07	1e-07	1e-07	1e-07	1e-07	1e-07	1e-07	1e-07	1e-07	1e-07	1e-07	1e-07	1e-07	1e-07	1e-07	1e-07	1e-07	1e-07	1e-07	1e-07
ENSG00000285710	ENSG00000285710.1	1e-07	1e-07	1e-07	0.0700001	0.15	1e-07	1e-07	1e-07	1e-07	1e-07	1e-07	0.0400001	1e-07	1e-07	1e-07	1e-07	1e-07	1e-07	1e-07	1e-07	1e-07	1e-07	1e-07	1e-07	1e-07	0.0600001	1e-07	1e-07	1e-07	1e-07	1e-07	1e-07	1e-07	1e-07	1e-07	1e-07
ENSG00000250078	ENSG00000250078.2	1e-07	1e-07	1e-07	1e-07	1e-07	0.22	1e-07	1e-07	1e-07	1e-07	1e-07	1e-07	1e-07	1e-07	1e-07	1e-07	1e-07	1e-07	1e-07	1e-07	1e-07	1e-07	1e-07	1e-07	1e-07	1e-07	1e-07	1e-07	1e-07	1e-07	1e-07	1e-07	1e-07	1e-07	1e-07	1e-07
ENSG00000254367	ENSG00000254367.5	1e-07	1e-07	1e-07	1e-07	1e-07	0.22	1e-07	1e-07	1e-07	1e-07	1e-07	1e-07	1e-07	1e-07	1e-07	1e-07	1e-07	1e-07	1e-07	1e-07	1e-07	1e-07	1e-07	1e-07	1e-07	1e-07	1e-07	1e-07	1e-07	1e-07	1e-07	1e-07	1e-07	1e-07	1e-07	1e-07
ENSG00000232518	ENSG00000232518.3	1e-07	1e-07	0.0600001	0.22	1e-07	0.0500001	1e-07	1e-07	1e-07	1e-07	0.0500001	1e-07	1e-07	1e-07	1e-07	1e-07	1e-07	1e-07	1e-07	1e-07	1e-07	1e-07	1e-07	1e-07	1e-07	1e-07	1e-07	1e-07	1e-07	1e-07	1e-07	1e-07	1e-07	1e-07	1e-07	1e-07
LINC02874	ENSG00000257137.7	0.0800001	1e-07	1e-07	1e-07	0.22	1e-07	0.24	0.32	0.36	0.12	0.15	1e-07	0.2	0.0700001	1e-07	1e-07	1e-07	1e-07	1e-07	1e-07	1e-07	1e-07	1e-07	1e-07	0.0700001	1e-07	1e-07	1e-07	0.0400001	0.0700001	1e-07	1e-07	1e-07	1e-07	1e-07	1e-07
ENSG00000249967	ENSG00000249967.1	1e-07	0.17	1e-07	0.22	1e-07	1e-07	1e-07	1e-07	1e-07	1e-07	1e-07	1e-07	0.77	1e-07	0.12	0.55	1e-07	1.33	1e-07	1e-07	1e-07	1e-07	1e-07	1e-07	0.52	1e-07	0.8	1e-07	1e-07	1e-07	0.62	0.15	1e-07	1e-07	0.0200001	1e-07
ENSG00000289286	ENSG00000289286.1	1e-07	0.0600001	0.14	0.22	0.0300001	1e-07	0.33	1e-07	0.16	1e-07	1e-07	1e-07	0.1	0.17	0.0600001	1e-07	1e-07	1e-07	1e-07	1e-07	1e-07	1e-07	1e-07	1e-07	0.0700001	1e-07	1e-07	1e-07	0.0300001	1e-07	1e-07	1e-07	1e-07	1e-07	1e-07	1e-07
ENSG00000231829	ENSG00000231829.4	1e-07	0.11	0.0800001	0.22	0.0300001	1e-07	0.19	0.14	1e-07	0.14	0.2	0.26	1e-07	1e-07	1e-07	1e-07	1e-07	1e-07	1e-07	1e-07	1e-07	1e-07	1e-07	1e-07	1e-07	1e-07	1e-07	1e-07	1e-07	1e-07	1e-07	1e-07	1e-07	1e-07	1e-07	1e-07
ENSG00000226963	ENSG00000226963.1	0.1	1e-07	0.3	0.2	0.21	0.29	1e-07	0.11	0.37	0.21	1e-07	0.31	1e-07	1e-07	1e-07	1e-07	1e-07	1e-07	1e-07	1e-07	1e-07	1e-07	1e-07	1e-07	0.13	1e-07	1e-07	1e-07	1e-07	1e-07	1e-07	1e-07	1e-07	1e-07	1e-07	1e-07
RHOH	ENSG00000168421.14	1e-07	1e-07	1e-07	0.17	0.0400001	1e-07	1e-07	1e-07	1e-07	1e-07	1e-07	0.22	1e-07	1e-07	1e-07	1e-07	1e-07	1e-07	1e-07	1e-07	1e-07	1e-07	1e-07	1e-07	0.0200001	1e-07	0.1	0.1	0.0700001	1e-07	1e-07	1e-07	1e-07	1e-07	1e-07	1e-07
MSMP	ENSG00000215183.5	1e-07	1e-07	1e-07	1e-07	1e-07	0.21	1e-07	0.91	1e-07	0.35	0.44	0.35	0.15	0.63	0.93	0.6	1.21	2.41	1e-07	1e-07	1e-07	1e-07	1e-07	1e-07	0.43	0.38	0.29	0.9	0.15	1e-07	1e-07	1e-07	1e-07	1e-07	1e-07	1e-07
TRGV7	ENSG00000249978.1	1e-07	1e-07	1e-07	1e-07	1e-07	0.21	1e-07	1e-07	0.41	1e-07	1.13	1e-07	1e-07	1e-07	0.31	1e-07	1e-07	1e-07	1e-07	1e-07	1e-07	1e-07	1e-07	1e-07	0.58	1e-07	1.78	0.33	1e-07	1e-07	4.29	0.32	0.98	5.32	0.52	4.63
ENSG00000276691	ENSG00000276691.1	1e-07	1e-07	1e-07	1e-07	0.21	1e-07	1e-07	1e-07	1e-07	1e-07	1e-07	1e-07	1e-07	1e-07	1e-07	1e-07	1e-07	1e-07	1e-07	1e-07	1e-07	1e-07	1e-07	1e-07	1e-07	1e-07	1e-07	1e-07	0.27	1e-07	1e-07	1e-07	1e-07	1e-07	1e-07	1e-07
RPL31P17	ENSG00000235225.1	1e-07	1e-07	1e-07	1e-07	0.21	1e-07	1e-07	1e-07	1e-07	1e-07	1e-07	1e-07	1e-07	1e-07	1e-07	1e-07	1e-07	1e-07	1e-07	1e-07	1e-07	1e-07	1e-07	1e-07	1e-07	1e-07	1e-07	1e-07	1e-07	1.06	1e-07	1e-07	1e-07	1e-07	1e-07	1e-07
ENSG00000254501	ENSG00000254501.1	1e-07	1e-07	1e-07	0.21	1e-07	1e-07	1e-07	1e-07	0.19	1e-07	1e-07	0.42	0.14	0.71	0.24	1e-07	1e-07	1e-07	1e-07	1e-07	1e-07	1e-07	1e-07	1e-07	1e-07	1e-07	0.79	1e-07	0.4	1e-07	1e-07	1e-07	1e-07	1e-07	1e-07	1e-07
IDI2	ENSG00000148377.6	1e-07	1e-07	1e-07	0.0900001	1e-07	0.12	1e-07	1e-07	1e-07	0.17	0.0600001	0.0300001	1e-07	0.0800001	1e-07	1e-07	1e-07	1e-07	1e-07	1e-07	1e-07	1e-07	1e-07	1e-07	1e-07	1e-07	1e-07	1e-07	1e-07	0.0700001	1e-07	1e-07	1e-07	1e-07	1e-07	1e-07
AMELX	ENSG00000125363.14	1e-07	1e-07	1e-07	1e-07	0.21	1e-07	1e-07	1e-07	1e-07	1e-07	1e-07	1e-07	1e-07	1e-07	1e-07	1e-07	1e-07	1e-07	1e-07	1e-07	1e-07	1e-07	1e-07	1e-07	1e-07	1e-07	1e-07	1e-07	1e-07	1e-07	1e-07	1e-07	1e-07	1e-07	1e-07	1e-07
ENSG00000279479	ENSG00000279479.1	1e-07	1e-07	1e-07	1e-07	0.19	0.0200001	1e-07	1e-07	1e-07	1e-07	1e-07	0.0400001	1e-07	1e-07	1e-07	1e-07	1e-07	1e-07	1e-07	1e-07	1e-07	1e-07	1e-07	1e-07	1e-07	1e-07	1e-07	1e-07	1e-07	1e-07	1e-07	1e-07	1e-07	1e-07	1e-07	1e-07
ENSG00000260798	ENSG00000260798.1	1e-07	1e-07	1e-07	1e-07	0.21	1e-07	0.11	1e-07	1e-07	1e-07	1e-07	0.1	1e-07	1e-07	1e-07	1e-07	1e-07	1e-07	1e-07	1e-07	1e-07	1e-07	1e-07	1e-07	1e-07	1e-07	1e-07	1e-07	1e-07	1e-07	1e-07	1e-07	1e-07	1e-07	1e-07	1e-07
ENSG00000259700	ENSG00000259700.3	1e-07	1e-07	1e-07	0.21	1e-07	1e-07	1e-07	1e-07	1e-07	1e-07	1e-07	1e-07	0.72	1e-07	1e-07	1e-07	1e-07	1e-07	1e-07	1e-07	1e-07	1e-07	1e-07	1e-07	1e-07	1e-07	1e-07	1e-07	1e-07	1e-07	1e-07	1e-07	1e-07	1e-07	1e-07	1e-07
ITLN2	ENSG00000158764.7	1e-07	1e-07	1e-07	1e-07	1e-07	0.21	1e-07	1e-07	1e-07	1e-07	1e-07	1e-07	1e-07	1e-07	1e-07	1e-07	1e-07	1e-07	1e-07	1e-07	1e-07	1e-07	1e-07	1e-07	1e-07	1e-07	1e-07	1e-07	1e-07	1e-07	1e-07	1e-07	1e-07	1e-07	1e-07	1e-07
RETNLB	ENSG00000163515.7	1e-07	1e-07	0.0700001	0.21	1e-07	1e-07	1e-07	1e-07	1e-07	1e-07	1e-07	1e-07	1e-07	1e-07	1e-07	1e-07	1e-07	1e-07	1e-07	1e-07	1e-07	1e-07	1e-07	1e-07	0.18	0.12	1e-07	1e-07	1e-07	0.0800001	1e-07	1e-07	1e-07	1e-07	1e-07	1e-07
ENSG00000272382	ENSG00000272382.1	0.16	1e-07	1e-07	1e-07	0.21	1e-07	1e-07	1e-07	1e-07	1e-07	1e-07	1e-07	1e-07	1e-07	1e-07	1e-07	1e-07	1e-07	1e-07	1e-07	1e-07	1e-07	1e-07	1e-07	0.37	2.49	1	0.82	1.12	1.79	1e-07	1e-07	1e-07	1e-07	1e-07	1e-07
OOSP3	ENSG00000285231.2	1e-07	0.17	1e-07	0.21	1e-07	1e-07	0.0600001	0.12	1e-07	0.11	0.0500001	0.0500001	1e-07	1e-07	1e-07	1e-07	1e-07	1e-07	1e-07	1e-07	1e-07	1e-07	1e-07	1e-07	1e-07	1e-07	1e-07	1e-07	1e-07	1e-07	1e-07	0.29	1e-07	1e-07	1e-07	1e-07
ENSG00000257654	ENSG00000257654.1	1e-07	0.23	1e-07	0.21	1e-07	1e-07	1e-07	1e-07	1e-07	1e-07	1e-07	1e-07	1e-07	1e-07	1e-07	1e-07	1e-07	1e-07	1e-07	1e-07	1e-07	1e-07	1e-07	1e-07	1e-07	1e-07	1e-07	1e-07	1e-07	1e-07	1e-07	1e-07	1e-07	1e-07	1e-07	1e-07
ENSG00000260592	ENSG00000260592.3	1e-07	1e-07	0.29	0.21	1e-07	1e-07	1e-07	1e-07	0.0700001	1e-07	1e-07	1e-07	1e-07	1e-07	0.4	1e-07	1e-07	1e-07	1e-07	1e-07	1e-07	1e-07	1e-07	1e-07	1e-07	1e-07	1e-07	1e-07	1e-07	1e-07	1e-07	1e-07	1e-07	1e-07	1e-07	1e-07
ENSG00000287729	ENSG00000287729.1	1e-07	0.15	0.4	0.21	0.0400001	1e-07	0.0400001	1e-07	0.37	0.15	0.17	0.15	1e-07	1e-07	1e-07	1e-07	1e-07	1e-07	1e-07	1e-07	1e-07	1e-07	1e-07	1e-07	0.0400001	1e-07	1e-07	0.0400001	0.0400001	0.28	0.0500001	0.15	1e-07	1e-07	0.12	1e-07
MIP	ENSG00000135517.9	0.0700001	0.0500001	1e-07	1e-07	1e-07	0.21	0.15	0.0500001	0.33	0.29	0.18	0.12	1e-07	0.0600001	1e-07	0.22	0.21	0.21	1e-07	1e-07	1e-07	1e-07	1e-07	1e-07	0.24	0.0700001	0.16	1e-07	0.28	0.0800001	1e-07	1e-07	1e-07	1e-07	1e-07	1e-07
ZAR1L	ENSG00000189167.12	1e-07	0.0400001	0.0400001	0.2	0.16	0.22	0.0900001	0.54	0.19	0.0900001	0.31	0.54	0.24	0.22	0.26	0.25	0.23	0.23	1e-07	1e-07	1e-07	1e-07	1e-07	1e-07	0.0300001	1e-07	1e-07	0.1	0.0500001	0.0300001	1e-07	1e-07	0.2	1e-07	1e-07	1e-07
ENSG00000260476	ENSG00000260476.1	1e-07	0.0400001	1e-07	0.17	0.11	0.0300001	0.0400001	0.0400001	0.0300001	0.26	1e-07	0.14	1e-07	1e-07	1e-07	1e-07	1e-07	1e-07	1e-07	1e-07	1e-07	1e-07	1e-07	1e-07	1e-07	1e-07	1e-07	1e-07	1e-07	1e-07	1e-07	1e-07	1e-07	1e-07	1e-07	1e-07
ENSG00000228509	ENSG00000228509.7	1e-07	1e-07	1e-07	0.0800001	0.0800001	0.0400001	0.0900001	0.0200001	0.22	0.0200001	0.0600001	1e-07	0.37	0.61	0.0600001	0.37	0.5	0.6	1e-07	1e-07	1e-07	1e-07	1e-07	1e-07	5.44	7.33	6.45	5.66	8.96	4.8	0.49	1.41	0.72	0.97	0.9	0.52
ENSG00000291098	ENSG00000291098.1	1e-07	1e-07	1e-07	1e-07	0.2	1e-07	1e-07	1e-07	0.19	1e-07	1e-07	1e-07	1e-07	1e-07	1e-07	1e-07	1e-07	1e-07	1e-07	1e-07	1e-07	1e-07	1e-07	1e-07	1e-07	1e-07	1e-07	1e-07	1e-07	1e-07	1e-07	1e-07	1e-07	1e-07	1e-07	1e-07
RN7SL270P	ENSG00000277198.1	1e-07	1e-07	1e-07	0.2	1e-07	1e-07	1e-07	1e-07	1e-07	1e-07	1e-07	1e-07	1e-07	1e-07	1e-07	1e-07	1e-07	1e-07	1e-07	1e-07	1e-07	1e-07	1e-07	1e-07	1e-07	1e-07	1e-07	1e-07	1e-07	1e-07	1e-07	1e-07	1e-07	1e-07	1e-07	1e-07
ENSG00000270038	ENSG00000270038.1	1e-07	1e-07	1e-07	0.2	1e-07	1e-07	1e-07	1e-07	1e-07	1e-07	1e-07	1e-07	0.43	0.36	0.3	0.34	0.27	0.21	1e-07	1e-07	1e-07	1e-07	1e-07	1e-07	1e-07	1e-07	1e-07	1e-07	1e-07	1e-07	1e-07	1e-07	1e-07	1e-07	1e-07	1e-07
ENSG00000224647	ENSG00000224647.2	1e-07	1e-07	1e-07	1e-07	0.2	1e-07	1e-07	0.0700001	1e-07	1e-07	0.0700001	1e-07	0.0800001	0.0400001	1e-07	1e-07	1e-07	1e-07	1e-07	1e-07	1e-07	1e-07	1e-07	1e-07	1e-07	1e-07	1e-07	1e-07	1e-07	1e-07	1e-07	1e-07	1e-07	1e-07	1e-07	1e-07
ENSG00000236394	ENSG00000236394.2	1e-07	1e-07	1e-07	1e-07	0.2	1e-07	1e-07	1e-07	1e-07	1e-07	1e-07	1e-07	1e-07	1e-07	1e-07	1e-07	1e-07	1e-07	1e-07	1e-07	1e-07	1e-07	1e-07	1e-07	1e-07	1e-07	1e-07	1e-07	1e-07	1e-07	1e-07	1e-07	1e-07	1e-07	1e-07	1e-07
ENSG00000286013	ENSG00000286013.1	1e-07	1e-07	1e-07	0.12	1e-07	0.0800001	1e-07	1e-07	1e-07	1e-07	1e-07	1e-07	1e-07	0.15	0.13	1e-07	1e-07	1e-07	1e-07	1e-07	1e-07	1e-07	1e-07	1e-07	1e-07	1e-07	0.1	1e-07	1e-07	0.0500001	1e-07	0.28	0.0500001	1e-07	0.28	0.48
ENSG00000289445	ENSG00000289445.2	1e-07	0.0800001	0.0800001	0.2	1e-07	0.14	1e-07	1e-07	1e-07	0.0300001	0.0200001	0.0300001	1e-07	1e-07	1e-07	1e-07	1e-07	1e-07	1e-07	1e-07	1e-07	1e-07	1e-07	1e-07	1e-07	1e-07	1e-07	1e-07	1e-07	1e-07	1e-07	1e-07	1e-07	1e-07	1e-07	1e-07
LINC01821	ENSG00000225539.9	0.0800001	1e-07	1e-07	1e-07	0.2	1e-07	0.0500001	1e-07	1e-07	1e-07	0.0500001	0.0300001	1e-07	1e-07	1e-07	1e-07	1e-07	1e-07	1e-07	1e-07	1e-07	1e-07	1e-07	1e-07	0.13	1e-07	1e-07	0.37	1e-07	1e-07	0.0300001	1e-07	1e-07	1e-07	1e-07	1e-07
COPDA1	ENSG00000253364.2	1e-07	0.11	1e-07	1e-07	1e-07	0.2	1e-07	1e-07	1e-07	1e-07	1e-07	1e-07	1e-07	1e-07	1e-07	1e-07	1e-07	1e-07	1e-07	1e-07	1e-07	1e-07	1e-07	1e-07	1e-07	1e-07	1e-07	1e-07	1e-07	1e-07	1e-07	1e-07	1e-07	1e-07	1e-07	1e-07
ENSG00000288819	ENSG00000288819.2	1e-07	1e-07	0.2	0.2	1e-07	1e-07	1e-07	1e-07	1e-07	1e-07	0.13	1e-07	1e-07	0.17	1e-07	1e-07	0.13	1e-07	1e-07	1e-07	1e-07	1e-07	1e-07	1e-07	1e-07	1e-07	1e-07	1e-07	1e-07	1e-07	1e-07	1e-07	1e-07	1e-07	1e-07	1e-07
ENSG00000289837	ENSG00000289837.1	0.37	1e-07	1e-07	1e-07	0.2	1e-07	0.0500001	1e-07	1e-07	1e-07	1e-07	1e-07	1e-07	1e-07	1e-07	1e-07	1e-07	0.15	1e-07	1e-07	1e-07	1e-07	1e-07	1e-07	0.0600001	0.0800001	0.25	1e-07	1e-07	0.11	1e-07	1e-07	1e-07	1e-07	1e-07	1e-07
CXCR6	ENSG00000172215.6	0.15	1e-07	0.0400001	0.11	0.19	0.14	0.91	0.86	0.63	1.72	1.08	1.35	2.46	1.74	2.19	3.09	4.19	3.57	1e-07	1e-07	1e-07	1e-07	1e-07	1e-07	1e-07	1e-07	1e-07	1e-07	1e-07	1e-07	1e-07	1e-07	1e-07	1e-07	1e-07	1e-07
ENSG00000216316	ENSG00000216316.1	1e-07	1e-07	0.0900001	0.0900001	0.1	0.27	1.43	0.11	0.79	0.88	1.03	1.15	1e-07	0.13	1e-07	1e-07	1e-07	1e-07	1e-07	1e-07	1e-07	1e-07	1e-07	1e-07	1e-07	1e-07	1e-07	1e-07	1e-07	1e-07	1e-07	1e-07	1e-07	1e-07	1e-07	1e-07
ENSG00000227200	ENSG00000227200.1	1e-07	1e-07	1e-07	1e-07	1e-07	0.19	1e-07	1e-07	1.11	0.41	0.2	1e-07	1e-07	1e-07	1e-07	1e-07	1e-07	1e-07	1e-07	1e-07	1e-07	1e-07	1e-07	1e-07	1e-07	0.36	1e-07	0.29	1e-07	1.91	1e-07	1e-07	1e-07	1e-07	1e-07	1e-07
ENSG00000266850	ENSG00000266850.1	1e-07	1e-07	1e-07	0.19	1e-07	1e-07	1e-07	1e-07	1e-07	1e-07	0.19	1e-07	1.77	0.3	0.25	0.58	0.45	2.16	1e-07	1e-07	1e-07	1e-07	1e-07	1e-07	0.25	1e-07	1e-07	1e-07	1e-07	1e-07	1e-07	1e-07	1e-07	1e-07	1e-07	1e-07
LY6D	ENSG00000167656.5	1e-07	1e-07	1e-07	1e-07	0.0700001	0.12	0.0600001	0.0700001	1e-07	1e-07	0.0900001	1e-07	110.69	109.37	107.8	76.41	76.6	91.36	1e-07	1e-07	1e-07	1e-07	1e-07	1e-07	1e-07	1e-07	1e-07	1e-07	1e-07	1e-07	1e-07	1e-07	1e-07	1e-07	1e-07	1e-07
ENSG00000225794	ENSG00000225794.3	1e-07	1e-07	1e-07	0.19	1e-07	1e-07	0.21	1e-07	1e-07	1e-07	1e-07	1e-07	1e-07	1e-07	1e-07	1e-07	1e-07	1e-07	1e-07	1e-07	1e-07	1e-07	1e-07	1e-07	1e-07	1e-07	1e-07	1e-07	1e-07	1e-07	1e-07	1e-07	1e-07	1e-07	1e-07	1e-07
ENSG00000285676	ENSG00000285676.3	1e-07	1e-07	1e-07	0.13	0.0300001	0.0300001	0.18	0.0800001	1e-07	0.0400001	1e-07	0.1	1e-07	1e-07	0.21	1e-07	1e-07	1e-07	1e-07	1e-07	1e-07	1e-07	1e-07	1e-07	0.0400001	1e-07	0.25	1e-07	1e-07	0.0400001	1e-07	1e-07	1e-07	1e-07	1e-07	1e-07
ENSG00000213087	ENSG00000213087.3	1e-07	1e-07	1e-07	1e-07	0.19	1e-07	1e-07	1e-07	1e-07	1e-07	0.18	1e-07	1e-07	1e-07	1e-07	1e-07	1e-07	1e-07	1e-07	1e-07	1e-07	1e-07	1e-07	1e-07	1e-07	1e-07	1e-07	1e-07	1e-07	1e-07	1e-07	1e-07	1e-07	1e-07	1e-07	1e-07
ADIG	ENSG00000182035.13	1e-07	1e-07	1e-07	1e-07	0.19	1e-07	1e-07	1e-07	0.12	1e-07	1e-07	1e-07	1e-07	1e-07	1e-07	1e-07	1e-07	1e-07	1e-07	1e-07	1e-07	1e-07	1e-07	1e-07	1e-07	1e-07	1e-07	1e-07	1e-07	1e-07	1e-07	1e-07	1e-07	1e-07	1e-07	1e-07
LINC01395	ENSG00000281097.1	1e-07	1e-07	1e-07	1e-07	0.19	1e-07	1e-07	1e-07	1e-07	1e-07	1e-07	1e-07	1e-07	1e-07	1e-07	0.11	1e-07	1e-07	1e-07	1e-07	1e-07	1e-07	1e-07	1e-07	1e-07	1e-07	1e-07	1e-07	1e-07	1e-07	1e-07	1e-07	1e-07	1e-07	1e-07	1e-07
VPS26BP1	ENSG00000224895.1	1e-07	1e-07	1e-07	0.19	1e-07	1e-07	1e-07	1e-07	1e-07	1e-07	1e-07	1e-07	1e-07	1e-07	1e-07	1e-07	1e-07	1e-07	1e-07	1e-07	1e-07	1e-07	1e-07	1e-07	1e-07	1e-07	1e-07	1e-07	1e-07	0.0800001	1e-07	1e-07	0.0900001	1e-07	1e-07	1e-07
HNRNPK-AS1	ENSG00000235298.1	1e-07	1e-07	1e-07	0.19	1e-07	1e-07	1e-07	1e-07	1e-07	1e-07	1e-07	1e-07	1e-07	1e-07	1e-07	1e-07	1e-07	1e-07	1e-07	1e-07	1e-07	1e-07	1e-07	1e-07	1e-07	1e-07	1e-07	1e-07	1e-07	1e-07	1e-07	1e-07	1e-07	1e-07	1e-07	1e-07
ENSG00000266830	ENSG00000266830.1	1e-07	1e-07	1e-07	1e-07	0.19	1e-07	1e-07	1e-07	1e-07	1e-07	1e-07	1e-07	1e-07	1e-07	1e-07	1e-07	1e-07	1e-07	1e-07	1e-07	1e-07	1e-07	1e-07	1e-07	1e-07	1e-07	1e-07	1e-07	1e-07	1e-07	1e-07	1e-07	1e-07	1e-07	1e-07	1e-07
ENSG00000255331	ENSG00000255331.1	1e-07	1e-07	1e-07	1e-07	1e-07	0.19	1e-07	1e-07	1e-07	1e-07	1e-07	1e-07	1e-07	1e-07	1e-07	1e-07	1e-07	1e-07	1e-07	1e-07	1e-07	1e-07	1e-07	1e-07	1e-07	1e-07	1e-07	1e-07	1e-07	1e-07	1e-07	1e-07	1e-07	1e-07	1e-07	1e-07
RBM39P1	ENSG00000214019.2	1e-07	1e-07	0.0800001	1e-07	0.19	0.0500001	1e-07	0.0300001	0.0500001	0.0300001	0.13	1e-07	1e-07	0.0300001	1e-07	1e-07	0.0500001	0.0400001	1e-07	1e-07	1e-07	1e-07	1e-07	1e-07	1e-07	1e-07	1e-07	1e-07	0.0300001	1e-07	1e-07	0.0400001	1e-07	1e-07	1e-07	1e-07
ENSG00000289123	ENSG00000289123.2	1e-07	0.26	0.0500001	0.19	0.0500001	0.0500001	0.21	0.19	0.0700001	0.0500001	0.39	0.0500001	0.0600001	0.0300001	0.3	0.0600001	0.28	0.14	1e-07	1e-07	1e-07	1e-07	1e-07	1e-07	0.0300001	0.23	0.12	0.18	0.0900001	0.11	0.28	1e-07	0.12	0.37	0.25	0.24
IL1F10	ENSG00000136697.13	1e-07	0.0600001	1e-07	1e-07	1e-07	0.19	0.17	0.14	0.24	0.16	0.2	0.0900001	1e-07	1e-07	0.0500001	1e-07	1e-07	0.2	1e-07	1e-07	1e-07	1e-07	1e-07	1e-07	1e-07	1e-07	1e-07	1e-07	1e-07	1e-07	1e-07	1e-07	1e-07	1e-07	1e-07	1e-07
ENSG00000289988	ENSG00000289988.1	1e-07	0.11	1e-07	0.0500001	1e-07	0.14	0.0500001	0.0600001	0.1	1e-07	0.1	1e-07	1e-07	1e-07	1e-07	1e-07	1e-07	1e-07	1e-07	1e-07	1e-07	1e-07	1e-07	1e-07	1e-07	1e-07	1e-07	1e-07	1e-07	1e-07	1e-07	1e-07	1e-07	1e-07	1e-07	1e-07
CSP1	ENSG00000228872.2	0.13	1e-07	1e-07	1e-07	0.19	1e-07	1e-07	1e-07	1e-07	1e-07	1e-07	1e-07	1e-07	1e-07	1e-07	1e-07	1e-07	1e-07	1e-07	1e-07	1e-07	1e-07	1e-07	1e-07	1e-07	1e-07	1e-07	1e-07	1e-07	1e-07	1e-07	1e-07	1e-07	1e-07	1e-07	1e-07
ENSG00000223390	ENSG00000223390.1	0.14	1e-07	1e-07	1e-07	0.0700001	0.12	1e-07	1e-07	0.0600001	1e-07	0.0600001	1e-07	0.32	1e-07	1e-07	1e-07	0.77	0.1	1e-07	1e-07	1e-07	1e-07	1e-07	1e-07	0.24	1.14	1e-07	0.16	1e-07	1e-07	1e-07	0.98	1e-07	1e-07	1e-07	0.13
RPS15AP11	ENSG00000234093.3	1e-07	1e-07	0.19	0.19	1e-07	1e-07	1e-07	1e-07	1e-07	1e-07	1e-07	0.19	1e-07	1e-07	1e-07	1e-07	1e-07	1e-07	1e-07	1e-07	1e-07	1e-07	1e-07	1e-07	0.24	1e-07	1e-07	1e-07	1e-07	1e-07	1e-07	1e-07	1e-07	1e-07	1e-07	1e-07
ENSG00000270118	ENSG00000270118.1	0.2	1e-07	1e-07	1e-07	1e-07	0.19	1e-07	0.24	0.75	0.21	1e-07	1e-07	1e-07	1e-07	1e-07	1e-07	1e-07	1e-07	1e-07	1e-07	1e-07	1e-07	1e-07	1e-07	1e-07	1e-07	1e-07	1e-07	1e-07	1e-07	1e-07	1e-07	1e-07	1e-07	1e-07	1e-07
LINC02068	ENSG00000223387.6	0.0500001	1e-07	0.0200001	0.0600001	0.18	0.0600001	0.0300001	0.0100001	0.0500001	1e-07	0.0800001	0.0200001	0.0700001	0.0100001	0.0100001	0.0600001	1e-07	0.0200001	1e-07	1e-07	1e-07	1e-07	1e-07	1e-07	1.3	1.51	0.97	1.49	0.78	1.15	1e-07	1e-07	1e-07	1e-07	1e-07	1e-07
BMS1P3	ENSG00000240089.2	0.0300001	1e-07	1e-07	0.0900001	1e-07	0.18	1e-07	1e-07	1e-07	0.25	1e-07	1e-07	1e-07	1e-07	1e-07	1e-07	0.1	1e-07	1e-07	1e-07	1e-07	1e-07	1e-07	1e-07	1e-07	1e-07	1e-07	1e-07	1e-07	1e-07	1e-07	1e-07	1e-07	1e-07	1e-07	0.39
ENSG00000288771	ENSG00000288771.2	0.36	0.14	1e-07	0.0600001	0.38	0.18	1e-07	0.62	1e-07	0.54	0.13	0.53	1e-07	1e-07	1e-07	1e-07	1e-07	1e-07	1e-07	1e-07	1e-07	1e-07	1e-07	1e-07	1e-07	1e-07	1e-07	0.0800001	1e-07	0.23	1e-07	1e-07	1e-07	1e-07	1e-07	1e-07
ENSG00000225563	ENSG00000225563.2	1e-07	1e-07	1e-07	0.0400001	0.14	1e-07	1e-07	1e-07	1e-07	1e-07	0.13	0.14	1e-07	1e-07	1e-07	1e-07	1e-07	1e-07	1e-07	1e-07	1e-07	1e-07	1e-07	1e-07	1e-07	1e-07	1e-07	1e-07	1e-07	1e-07	1e-07	1e-07	1e-07	1e-07	1e-07	1e-07
KRTAP1-5	ENSG00000221852.5	1e-07	1e-07	1e-07	0.0400001	1e-07	0.14	0.48	0.58	0.59	0.75	0.83	0.61	1e-07	1e-07	1e-07	1e-07	1e-07	1e-07	1e-07	1e-07	1e-07	1e-07	1e-07	1e-07	0.46	0.18	1e-07	0.0500001	0.27	1e-07	82.21	89.88	93.62	80.45	81	77.79
LNCAROD	ENSG00000231131.10	1e-07	0.1	1e-07	0.18	0.1	1e-07	0.1	1e-07	0.18	0.2	1e-07	1e-07	8.1	8.39	8.73	5.08	5.98	7.7	1e-07	1e-07	1e-07	1e-07	1e-07	1e-07	1e-07	1e-07	1e-07	0.37	1e-07	0.0500001	78.13	66.29	62	60.06	59.41	64.57
MUC12-AS1	ENSG00000227053.2	1e-07	1e-07	1e-07	1e-07	0.18	1e-07	1e-07	0.91	1e-07	1e-07	0.59	1e-07	2.71	3.22	0.9	3.28	1.63	1e-07	1e-07	1e-07	1e-07	1e-07	1e-07	1e-07	1e-07	0.5	1e-07	0.6	1e-07	1e-07	7.53	7.29	5.92	3.65	3.58	9.08
ENSG00000279372	ENSG00000279372.1	1e-07	1e-07	1e-07	0.18	1e-07	1e-07	1.94	1e-07	1e-07	0.54	1e-07	1e-07	1e-07	1e-07	1e-07	0.52	1e-07	1e-07	1e-07	1e-07	1e-07	1e-07	1e-07	1e-07	0.23	1e-07	1e-07	1e-07	1.22	1e-07	1e-07	1e-07	1e-07	1e-07	1e-07	1.94
XIAPP3	ENSG00000180152.3	1e-07	1e-07	1e-07	0.18	1e-07	1e-07	0.13	1e-07	1e-07	0.13	0.18	0.31	0.3	0.0800001	0.0700001	1e-07	0.6	1e-07	1e-07	1e-07	1e-07	1e-07	1e-07	1e-07	0.15	1e-07	1e-07	0.0800001	0.23	0.14	1e-07	0.67	1e-07	1e-07	0.21	1e-07
ENSG00000251257	ENSG00000251257.3	1e-07	1e-07	1e-07	1e-07	1e-07	0.18	1e-07	1e-07	1e-07	1e-07	1e-07	1e-07	1e-07	1e-07	1e-07	1e-07	1e-07	1.02	1e-07	1e-07	1e-07	1e-07	1e-07	1e-07	1e-07	1e-07	1e-07	1e-07	1e-07	1e-07	8.35	16.54	11.83	17.3	15.58	9.41
ENSG00000233423	ENSG00000233423.1	1e-07	1e-07	1e-07	1e-07	1e-07	0.18	1e-07	1e-07	1e-07	1e-07	1e-07	1e-07	1e-07	1e-07	1e-07	1e-07	1e-07	1e-07	1e-07	1e-07	1e-07	1e-07	1e-07	1e-07	1e-07	1e-07	1e-07	1e-07	1e-07	1e-07	1e-07	1e-07	1e-07	1e-07	1e-07	1e-07
LARP4B-DT	ENSG00000229869.1	1e-07	1e-07	1e-07	1e-07	0.18	1e-07	1e-07	1e-07	1e-07	1e-07	1e-07	1e-07	1e-07	1e-07	0.43	1e-07	1e-07	1e-07	1e-07	1e-07	1e-07	1e-07	1e-07	1e-07	1e-07	1e-07	1e-07	1e-07	1e-07	1e-07	1e-07	1e-07	1e-07	1e-07	1e-07	1e-07
SMYD1	ENSG00000115593.15	1e-07	1e-07	1e-07	0.18	1e-07	1e-07	1e-07	1e-07	1e-07	1e-07	1e-07	1e-07	1e-07	1e-07	1e-07	1e-07	1e-07	1e-07	1e-07	1e-07	1e-07	1e-07	1e-07	1e-07	1e-07	1e-07	1e-07	1e-07	1e-07	1e-07	1e-07	1e-07	1e-07	1e-07	1e-07	1e-07
PAPPA-AS2	ENSG00000226604.2	1e-07	1e-07	1e-07	0.11	0.0700001	1e-07	1e-07	1e-07	1e-07	1e-07	1e-07	1e-07	1e-07	1e-07	0.0200001	1e-07	1e-07	1e-07	1e-07	1e-07	1e-07	1e-07	1e-07	1e-07	1e-07	1e-07	1e-07	1e-07	1e-07	1e-07	1e-07	0.0600001	1e-07	1e-07	1e-07	1e-07
ENSG00000264486	ENSG00000264486.1	1e-07	1e-07	1e-07	0.18	1e-07	1e-07	1e-07	1e-07	1e-07	1e-07	1e-07	1e-07	1e-07	1e-07	1e-07	1e-07	1e-07	1e-07	1e-07	1e-07	1e-07	1e-07	1e-07	1e-07	1e-07	1e-07	1e-07	1e-07	1e-07	1e-07	1e-07	1e-07	1e-07	1e-07	1e-07	1e-07
PDE4DIPP6	ENSG00000231551.9	1e-07	1e-07	1e-07	0.18	1e-07	1e-07	1e-07	1e-07	1e-07	1e-07	1e-07	1e-07	1e-07	1e-07	1e-07	1e-07	1e-07	1e-07	1e-07	1e-07	1e-07	1e-07	1e-07	1e-07	1e-07	1e-07	1e-07	1e-07	1e-07	1e-07	1e-07	1e-07	1e-07	1e-07	1e-07	1e-07
ENSG00000213939	ENSG00000213939.4	1e-07	1e-07	1e-07	1e-07	0.18	1e-07	1e-07	1e-07	1e-07	1e-07	1e-07	1e-07	1e-07	1e-07	1e-07	1e-07	1e-07	1e-07	1e-07	1e-07	1e-07	1e-07	1e-07	1e-07	1e-07	1e-07	1e-07	1e-07	1e-07	1e-07	1e-07	1e-07	1e-07	1e-07	1e-07	1e-07
ENSG00000286022	ENSG00000286022.1	1e-07	1e-07	1e-07	1e-07	1e-07	0.18	1e-07	1e-07	1e-07	1e-07	1e-07	1e-07	1e-07	1e-07	1e-07	1e-07	1e-07	1e-07	1e-07	1e-07	1e-07	1e-07	1e-07	1e-07	1e-07	1e-07	0.37	1e-07	1e-07	1e-07	1e-07	1e-07	1e-07	1e-07	1e-07	1e-07
DHRS9	ENSG00000073737.17	0.0500001	1e-07	1e-07	1e-07	0.18	1e-07	0.66	0.58	0.27	0.74	0.89	0.85	1e-07	1e-07	1e-07	0.14	1e-07	1e-07	1e-07	1e-07	1e-07	1e-07	1e-07	1e-07	1e-07	0.34	0.11	0.32	0.0700001	0.24	0.27	0.0800001	0.0600001	1e-07	0.15	1e-07
CCL15	ENSG00000275718.2	1e-07	0.1	1e-07	0.0900001	1e-07	0.0900001	1e-07	1e-07	1e-07	1e-07	1e-07	1e-07	1e-07	1e-07	1e-07	1e-07	1e-07	1e-07	1e-07	1e-07	1e-07	1e-07	1e-07	1e-07	0.12	1.37	1e-07	0.24	0.12	1e-07	1e-07	1e-07	1e-07	1e-07	1e-07	1e-07
THRSP	ENSG00000151365.2	1e-07	0.12	1e-07	0.18	1e-07	1e-07	1e-07	1e-07	1e-07	1e-07	1e-07	1e-07	0.0400001	1e-07	1e-07	1e-07	1e-07	0.32	1e-07	1e-07	1e-07	1e-07	1e-07	1e-07	1e-07	0.18	1e-07	1e-07	0.18	1e-07	1e-07	0.26	0.0500001	0.56	0.19	1e-07
UGT2B7	ENSG00000171234.14	0.14	1e-07	1e-07	1e-07	1e-07	0.18	0.41	0.22	0.0300001	0.25	0.23	0.51	1e-07	1e-07	1e-07	1e-07	1e-07	1e-07	1e-07	1e-07	1e-07	1e-07	1e-07	1e-07	0.29	0.21	0.99	0.25	0.0700001	0.1	1e-07	0.11	1e-07	1e-07	0.12	1e-07
ENSG00000289376	ENSG00000289376.2	1e-07	1e-07	0.18	1e-07	0.18	1e-07	0.1	1e-07	1e-07	1e-07	1e-07	1e-07	1e-07	1e-07	1e-07	1e-07	1e-07	1e-07	1e-07	1e-07	1e-07	1e-07	1e-07	1e-07	1e-07	1e-07	1e-07	0.34	1e-07	1e-07	1e-07	1e-07	1e-07	3.95	1e-07	1e-07
ENSG00000269927	ENSG00000269927.1	1e-07	0.16	0.0400001	0.17	0.11	0.11	1e-07	0.0800001	1e-07	0.32	0.35	0.29	0.22	0.2	0.11	0.75	0.21	0.4	1e-07	1e-07	1e-07	1e-07	1e-07	1e-07	1e-07	1e-07	1e-07	1e-07	1e-07	1e-07	1.75	2	2.19	1.39	1	0.91
ENSG00000289422	ENSG00000289422.2	1e-07	1e-07	1e-07	1e-07	1e-07	0.17	1e-07	1e-07	1e-07	1e-07	1e-07	1e-07	1.62	0.76	1e-07	1.33	1.1	1.55	1e-07	1e-07	1e-07	1e-07	1e-07	1e-07	0.41	0.54	0.6	2.06	1.71	3.21	1e-07	1e-07	1e-07	1e-07	1e-07	1e-07
CCDC13-AS2	ENSG00000225611.3	1e-07	1e-07	1e-07	1e-07	0.17	1e-07	1e-07	1e-07	0.0800001	0.13	0.0400001	0.0900001	1e-07	1e-07	1e-07	1e-07	1e-07	1e-07	1e-07	1e-07	1e-07	1e-07	1e-07	1e-07	1e-07	0.0700001	1e-07	1e-07	1e-07	0.0500001	0.0500001	0.35	0.0500001	1e-07	1e-07	0.25
RPL39P5	ENSG00000214289.2	1e-07	1e-07	1e-07	1e-07	0.17	1e-07	1e-07	1e-07	0.15	0.47	0.16	1e-07	1e-07	1e-07	1e-07	1e-07	1e-07	0.51	1e-07	1e-07	1e-07	1e-07	1e-07	1e-07	1e-07	1e-07	1e-07	0.41	1e-07	1e-07	1e-07	1e-07	1e-07	1e-07	1e-07	1e-07
ENSG00000260586	ENSG00000260586.2	1e-07	1e-07	1e-07	1e-07	0.17	1e-07	1e-07	1e-07	1e-07	1e-07	1e-07	1e-07	1e-07	1e-07	1e-07	1e-07	0.44	0.0800001	1e-07	1e-07	1e-07	1e-07	1e-07	1e-07	1e-07	1e-07	1e-07	1e-07	1e-07	1e-07	1e-07	1e-07	0.21	0.42	1e-07	1e-07
ENSG00000277463	ENSG00000277463.1	1e-07	1e-07	1e-07	1e-07	0.17	1e-07	0.35	0.55	1e-07	0.16	0.32	1e-07	1e-07	1e-07	1e-07	1e-07	1e-07	1e-07	1e-07	1e-07	1e-07	1e-07	1e-07	1e-07	1e-07	1e-07	0.41	1e-07	1e-07	1e-07	1e-07	1e-07	0.22	1e-07	1e-07	1e-07
RASA2-IT1	ENSG00000250170.1	1e-07	1e-07	1e-07	0.17	1e-07	1e-07	1e-07	1e-07	1e-07	0.0900001	1e-07	1e-07	1e-07	1e-07	1e-07	1e-07	1e-07	1e-07	1e-07	1e-07	1e-07	1e-07	1e-07	1e-07	1e-07	1e-07	1e-07	1e-07	1e-07	1e-07	1e-07	1e-07	1e-07	1e-07	1e-07	1e-07
ENSG00000259476	ENSG00000259476.1	1e-07	1e-07	1e-07	1e-07	0.17	1e-07	0.0500001	1e-07	1e-07	1e-07	0.0700001	1e-07	0.0300001	1e-07	1e-07	1e-07	0.0400001	1e-07	1e-07	1e-07	1e-07	1e-07	1e-07	1e-07	1e-07	1e-07	1e-07	1e-07	1e-07	1e-07	1e-07	1e-07	1e-07	1e-07	1e-07	1e-07
PPP1R12BP2	ENSG00000205936.3	1e-07	1e-07	1e-07	1e-07	0.17	1e-07	1e-07	1e-07	1e-07	1e-07	1e-07	0.0800001	1e-07	1e-07	1e-07	1e-07	1e-07	1e-07	1e-07	1e-07	1e-07	1e-07	1e-07	1e-07	1e-07	1e-07	1e-07	1e-07	1e-07	1e-07	1e-07	1e-07	1e-07	1e-07	1e-07	1e-07
ENSG00000251286	ENSG00000251286.2	1e-07	1e-07	1e-07	0.17	1e-07	1e-07	1e-07	1e-07	1e-07	1e-07	1e-07	1e-07	1e-07	1e-07	1e-07	1e-07	1e-07	1e-07	1e-07	1e-07	1e-07	1e-07	1e-07	1e-07	1e-07	1e-07	1e-07	1e-07	1e-07	1e-07	1e-07	1e-07	1e-07	1e-07	1e-07	1e-07
ENSG00000289091	ENSG00000289091.2	1e-07	1e-07	1e-07	0.17	1e-07	1e-07	1e-07	0.1	1e-07	1e-07	1e-07	1e-07	1e-07	1e-07	1e-07	1e-07	1e-07	1e-07	1e-07	1e-07	1e-07	1e-07	1e-07	1e-07	1e-07	1e-07	1e-07	1e-07	1e-07	1e-07	1e-07	1e-07	0.0700001	1e-07	1e-07	1e-07
ENSG00000250969	ENSG00000250969.1	1e-07	1e-07	1e-07	1e-07	0.17	1e-07	1e-07	0.19	0.0800001	1e-07	1e-07	1e-07	1e-07	1e-07	1e-07	1e-07	1e-07	1e-07	1e-07	1e-07	1e-07	1e-07	1e-07	1e-07	1e-07	1e-07	1e-07	1e-07	1e-07	1e-07	1e-07	1e-07	1e-07	1e-07	1e-07	1e-07
AKR1B15	ENSG00000227471.9	1e-07	1e-07	1e-07	1e-07	1e-07	0.17	1e-07	1e-07	0.0400001	0.0200001	1e-07	0.0900001	6.62	5.11	6.3	3.15	2.69	2.72	1e-07	1e-07	1e-07	1e-07	1e-07	1e-07	4.26	3.64	3.69	0.75	1.23	1.12	0.2	0.14	1e-07	1e-07	1e-07	1e-07
ENSG00000266149	ENSG00000266149.1	1e-07	0.0900001	1e-07	0.0900001	0.0900001	0.0800001	1e-07	0.1	1e-07	1e-07	1e-07	1e-07	1e-07	1e-07	1e-07	0.22	1e-07	1e-07	1e-07	1e-07	1e-07	1e-07	1e-07	1e-07	1e-07	1e-07	1e-07	1e-07	1e-07	1e-07	1e-07	1e-07	1e-07	1e-07	1e-07	1e-07
ENSG00000287951	ENSG00000287951.1	1e-07	1e-07	1e-07	0.0600001	0.0600001	0.0500001	1e-07	1e-07	1e-07	1e-07	1e-07	1e-07	1e-07	1e-07	1e-07	1e-07	1e-07	1e-07	1e-07	1e-07	1e-07	1e-07	1e-07	1e-07	1e-07	1e-07	1e-07	1e-07	1e-07	1e-07	1e-07	1e-07	1e-07	1e-07	1e-07	1e-07
ENSG00000289924	ENSG00000289924.1	1e-07	1e-07	0.0300001	1e-07	0.17	1e-07	0.0400001	1e-07	0.1	0.36	1e-07	1e-07	1e-07	0.0400001	1e-07	1e-07	1e-07	0.1	1e-07	1e-07	1e-07	1e-07	1e-07	1e-07	0.13	1e-07	1e-07	0.17	1e-07	0.27	1e-07	1e-07	1e-07	1e-07	1e-07	1e-07
ENSG00000272508	ENSG00000272508.1	1e-07	1e-07	0.0600001	1e-07	0.17	1e-07	1e-07	1e-07	1e-07	0.1	1e-07	1e-07	0.1	0.35	1e-07	1e-07	1e-07	0.62	1e-07	1e-07	1e-07	1e-07	1e-07	1e-07	0.67	0.32	0.14	1e-07	1e-07	1e-07	1e-07	0.59	1e-07	1e-07	1e-07	1e-07
CIB3	ENSG00000141977.9	0.0700001	1e-07	1e-07	1e-07	1e-07	0.17	0.15	0.26	1e-07	1e-07	1e-07	1e-07	1e-07	1e-07	0.16	1e-07	1e-07	1e-07	1e-07	1e-07	1e-07	1e-07	1e-07	1e-07	1e-07	1e-07	1e-07	1e-07	1e-07	1e-07	1e-07	1e-07	1e-07	1e-07	1e-07	1e-07
RPS4XP13	ENSG00000240371.1	0.13	1e-07	1e-07	1e-07	1e-07	0.17	1e-07	0.0700001	1e-07	1e-07	0.12	0.0600001	1e-07	1e-07	1e-07	1e-07	1e-07	1e-07	1e-07	1e-07	1e-07	1e-07	1e-07	1e-07	1e-07	1e-07	0.15	1e-07	1e-07	1e-07	1e-07	1e-07	1e-07	1e-07	1e-07	1e-07
ENSG00000268818	ENSG00000268818.2	0.23	1e-07	1e-07	1e-07	0.17	1e-07	1e-07	0.0600001	1e-07	1e-07	0.0500001	0.0600001	1e-07	1e-07	1e-07	1e-07	1e-07	1e-07	1e-07	1e-07	1e-07	1e-07	1e-07	1e-07	1e-07	1e-07	1e-07	1e-07	1e-07	1e-07	1e-07	1e-07	1e-07	1e-07	1e-07	1e-07
IFT74-AS1	ENSG00000234676.1	1e-07	1e-07	0.34	0.17	1e-07	1e-07	0.56	1e-07	1e-07	1e-07	1e-07	1e-07	1e-07	1e-07	1e-07	1e-07	1e-07	1e-07	1e-07	1e-07	1e-07	1e-07	1e-07	1e-07	1e-07	1e-07	1e-07	1e-07	1e-07	1e-07	1e-07	1e-07	1e-07	1e-07	1e-07	1e-07
ENSG00000260037	ENSG00000260037.5	1e-07	1e-07	0.52	0.17	1e-07	1e-07	1e-07	1e-07	1e-07	1e-07	1e-07	1e-07	0.27	1e-07	0.0900001	1e-07	1e-07	1e-07	1e-07	1e-07	1e-07	1e-07	1e-07	1e-07	1e-07	1e-07	1e-07	1e-07	1e-07	1e-07	1e-07	1e-07	1e-07	1e-07	1e-07	1e-07
ENSG00000289838	ENSG00000289838.1	0.55	1e-07	1e-07	1e-07	1e-07	0.17	1e-07	1e-07	1e-07	0.16	0.0900001	1e-07	1e-07	0.12	1e-07	0.45	1e-07	1e-07	1e-07	1e-07	1e-07	1e-07	1e-07	1e-07	1e-07	1e-07	1e-07	1e-07	1e-07	1e-07	1e-07	1e-07	1e-07	1e-07	1e-07	1e-07
ENSG00000218561	ENSG00000218561.1	1e-07	0.76	1e-07	1e-07	1e-07	0.17	1e-07	1e-07	1e-07	1e-07	1e-07	1e-07	1e-07	1e-07	1e-07	1e-07	1e-07	1e-07	1e-07	1e-07	1e-07	1e-07	1e-07	1e-07	1e-07	1e-07	1e-07	1e-07	1e-07	1e-07	1e-07	1e-07	1e-07	1e-07	1e-07	1e-07
ENSG00000287114	ENSG00000287114.1	0.26	1e-07	0.25	0.0800001	0.17	0.0800001	1e-07	0.29	0.47	0.26	0.0800001	1e-07	0.65	1.9	1.5	1.07	1.2	0.26	1e-07	1e-07	1e-07	1e-07	1e-07	1e-07	1e-07	1e-07	1e-07	1e-07	1e-07	1e-07	1e-07	1e-07	0.22	1e-07	1e-07	1e-07
CLDN14-AS1	ENSG00000233818.1	0.5	1e-07	0.3	1e-07	0.17	0.0700001	1e-07	1e-07	1e-07	1e-07	1e-07	1e-07	0.0900001	0.98	1.07	1.34	0.95	0.74	1e-07	1e-07	1e-07	1e-07	1e-07	1e-07	0.79	0.36	0.73	0.21	0.0900001	0.16	1.41	1.75	1.12	1e-07	0.73	1e-07
PANCR	ENSG00000250103.3	0.21	0.23	1e-07	0.0400001	1e-07	0.17	1e-07	1e-07	0.0800001	1e-07	1e-07	1e-07	1e-07	1e-07	1e-07	1e-07	1e-07	1e-07	1e-07	1e-07	1e-07	1e-07	1e-07	1e-07	1e-07	1e-07	1e-07	1e-07	1e-07	1e-07	1e-07	1e-07	1e-07	1e-07	0.39	1e-07
KRT18P52	ENSG00000237007.4	0.3	1e-07	0.0600001	1e-07	0.17	1e-07	0.36	1e-07	1e-07	0.12	1e-07	1e-07	1e-07	1e-07	1e-07	1e-07	1e-07	1e-07	1e-07	1e-07	1e-07	1e-07	1e-07	1e-07	1e-07	1e-07	1e-07	1e-07	1e-07	1e-07	1e-07	1e-07	1e-07	1e-07	1e-07	1e-07
ENSG00000287781	ENSG00000287781.1	1e-07	1e-07	0.0300001	1e-07	0.16	0.0900001	1e-07	0.0400001	1e-07	1e-07	0.0600001	1e-07	1e-07	1e-07	1e-07	1e-07	1e-07	1e-07	1e-07	1e-07	1e-07	1e-07	1e-07	1e-07	1e-07	1e-07	1e-07	1e-07	1e-07	1e-07	1e-07	1e-07	1e-07	1e-07	1e-07	1e-07
LINC02757	ENSG00000255363.3	1e-07	1e-07	0.0800001	1e-07	0.16	0.15	1e-07	1e-07	0.0700001	1e-07	0.18	0.0800001	1e-07	1e-07	0.0300001	1e-07	0.0600001	1e-07	1e-07	1e-07	1e-07	1e-07	1e-07	1e-07	1e-07	1e-07	1e-07	1e-07	1e-07	1e-07	1e-07	1e-07	1e-07	1e-07	1e-07	1e-07
NTS	ENSG00000133636.11	1e-07	1e-07	0.0700001	0.12	0.0400001	0.1	1e-07	1e-07	1e-07	1e-07	1e-07	1e-07	0.17	0.13	1e-07	1e-07	0.13	1e-07	1e-07	1e-07	1e-07	1e-07	1e-07	1e-07	1e-07	1e-07	1e-07	1e-07	1e-07	1e-07	0.13	1e-07	1e-07	1e-07	1e-07	1e-07
ENSG00000259182	ENSG00000259182.5	1e-07	1e-07	1e-07	0.16	1e-07	1e-07	1e-07	1e-07	1e-07	1e-07	1e-07	0.56	1e-07	1e-07	1e-07	1e-07	1e-07	1e-07	1e-07	1e-07	1e-07	1e-07	1e-07	1e-07	1e-07	1e-07	1e-07	1e-07	0.2	1e-07	0.11	1e-07	0.96	1e-07	0.3	1e-07
ENSG00000268593	ENSG00000268593.3	1e-07	1e-07	1e-07	0.16	1e-07	1e-07	1e-07	1e-07	1e-07	1e-07	1e-07	1e-07	1e-07	1e-07	1e-07	1e-07	1e-07	1e-07	1e-07	1e-07	1e-07	1e-07	1e-07	1e-07	1e-07	1e-07	1.23	1e-07	1e-07	1e-07	1e-07	1e-07	1e-07	5.24	1e-07	1e-07
ENSG00000225527	ENSG00000225527.1	1e-07	1e-07	1e-07	1e-07	1e-07	0.16	1e-07	1e-07	1e-07	1e-07	1e-07	1e-07	1e-07	1e-07	1e-07	1e-07	1e-07	1e-07	1e-07	1e-07	1e-07	1e-07	1e-07	1e-07	1e-07	1e-07	1e-07	1e-07	0.45	1e-07	0.74	1e-07	1e-07	1e-07	1e-07	1e-07
HBE1	ENSG00000213931.7	1e-07	1e-07	1e-07	1e-07	1e-07	0.16	1e-07	1e-07	1e-07	1e-07	1e-07	1e-07	1.72	1.32	2.01	1.81	1.97	2.66	1e-07	1e-07	1e-07	1e-07	1e-07	1e-07	1e-07	1e-07	0.21	1e-07	1e-07	1e-07	1e-07	0.59	1e-07	0.67	1e-07	1e-07
PRELID1P5	ENSG00000226986.4	1e-07	1e-07	1e-07	0.0800001	0.0800001	1e-07	1e-07	1e-07	1e-07	1e-07	1e-07	0.0800001	1e-07	1e-07	1e-07	1e-07	1e-07	1e-07	1e-07	1e-07	1e-07	1e-07	1e-07	1e-07	1e-07	1e-07	1e-07	1e-07	1e-07	1e-07	0.11	1e-07	0.1	1e-07	1e-07	1e-07
ENSG00000287493	ENSG00000287493.1	1e-07	1e-07	1e-07	1e-07	0.16	1e-07	1e-07	1e-07	1e-07	1e-07	1e-07	1e-07	1e-07	1e-07	1e-07	1e-07	1e-07	1e-07	1e-07	1e-07	1e-07	1e-07	1e-07	1e-07	1e-07	1e-07	1e-07	1e-07	0.1	1e-07	1e-07	1e-07	1e-07	1e-07	1e-07	1e-07
ENSG00000232325	ENSG00000232325.4	1e-07	1e-07	1e-07	0.16	1e-07	1e-07	1e-07	1e-07	1e-07	1e-07	1e-07	1e-07	0.26	1e-07	0.17	1e-07	1e-07	1e-07	1e-07	1e-07	1e-07	1e-07	1e-07	1e-07	1e-07	1e-07	1e-07	1e-07	1e-07	0.0600001	1e-07	1e-07	0.0700001	1e-07	1e-07	1e-07
ENSG00000242261	ENSG00000242261.1	1e-07	1e-07	1e-07	1e-07	1e-07	0.16	1e-07	1e-07	1e-07	1e-07	1e-07	1e-07	1e-07	1e-07	1e-07	1e-07	1e-07	1e-07	1e-07	1e-07	1e-07	1e-07	1e-07	1e-07	1e-07	1e-07	1e-07	1e-07	1e-07	1e-07	1e-07	1e-07	0.0600001	1e-07	1e-07	1e-07
ATP10B	ENSG00000118322.14	1e-07	1e-07	1e-07	0.15	1e-07	0.0100001	0.16	0.19	0.34	0.12	0.35	0.1	1e-07	1e-07	1e-07	1e-07	1e-07	1e-07	1e-07	1e-07	1e-07	1e-07	1e-07	1e-07	0.0600001	0.1	0.0500001	0.0700001	0.0400001	0.0600001	1e-07	1e-07	1e-07	1e-07	1e-07	1e-07
RPL23AP72	ENSG00000239840.1	1e-07	1e-07	1e-07	1e-07	0.16	1e-07	1e-07	1e-07	1e-07	1e-07	1e-07	1e-07	1e-07	1e-07	1e-07	1e-07	1e-07	1e-07	1e-07	1e-07	1e-07	1e-07	1e-07	1e-07	1e-07	1e-07	1e-07	1e-07	1e-07	1e-07	1e-07	1e-07	1e-07	1e-07	1e-07	1e-07
ENSG00000237843	ENSG00000237843.2	1e-07	1e-07	1e-07	1e-07	1e-07	0.16	1e-07	1e-07	1e-07	1e-07	1e-07	1e-07	1e-07	1e-07	1e-07	1e-07	1e-07	1e-07	1e-07	1e-07	1e-07	1e-07	1e-07	1e-07	1e-07	1e-07	1e-07	1e-07	1e-07	1e-07	1e-07	1e-07	1e-07	1e-07	1e-07	1e-07
TPPP2	ENSG00000179636.15	1e-07	1e-07	1e-07	0.16	1e-07	1e-07	1e-07	1e-07	1e-07	1e-07	1e-07	1e-07	1e-07	1e-07	1e-07	1e-07	1e-07	1e-07	1e-07	1e-07	1e-07	1e-07	1e-07	1e-07	1e-07	1e-07	1e-07	1e-07	1e-07	1e-07	1e-07	1e-07	1e-07	1e-07	1e-07	1e-07
ENSG00000230815	ENSG00000230815.1	1e-07	1e-07	1e-07	0.16	1e-07	1e-07	1e-07	1e-07	1e-07	1e-07	1e-07	1e-07	1e-07	1e-07	1e-07	1e-07	1e-07	1e-07	1e-07	1e-07	1e-07	1e-07	1e-07	1e-07	1e-07	1e-07	1e-07	1e-07	1e-07	1e-07	1e-07	1e-07	1e-07	1e-07	1e-07	1e-07
BOK-AS1	ENSG00000234235.1	1e-07	1e-07	1e-07	0.0800001	1e-07	0.0800001	1e-07	1e-07	0.0800001	1e-07	1e-07	1e-07	0.73	0.86	1e-07	1.65	0.33	1e-07	1e-07	1e-07	1e-07	1e-07	1e-07	1e-07	1e-07	0.13	1e-07	1e-07	0.21	1e-07	0.88	1e-07	1e-07	1e-07	1e-07	1e-07
S100Z	ENSG00000171643.14	1e-07	1e-07	1e-07	0.16	1e-07	1e-07	0.41	1e-07	1e-07	1e-07	1e-07	1e-07	1e-07	1e-07	1e-07	1e-07	1e-07	1e-07	1e-07	1e-07	1e-07	1e-07	1e-07	1e-07	1e-07	1e-07	1e-07	1e-07	1e-07	1e-07	0.43	1.05	0.2	1e-07	1.66	1e-07
TCN1	ENSG00000134827.8	1e-07	1e-07	0.13	0.0300001	0.13	0.0300001	1e-07	1e-07	1e-07	0.0900001	1e-07	1e-07	3.77	5.87	7.84	7.45	7.53	6.55	1e-07	1e-07	1e-07	1e-07	1e-07	1e-07	1e-07	1e-07	1e-07	1e-07	1e-07	0.0800001	1e-07	1e-07	1e-07	1e-07	1e-07	1e-07
ENSG00000284876	ENSG00000284876.1	0.0300001	1e-07	1e-07	1e-07	0.16	1e-07	1e-07	1e-07	1e-07	1e-07	1e-07	1e-07	1e-07	1e-07	1e-07	1e-07	1e-07	1e-07	1e-07	1e-07	1e-07	1e-07	1e-07	1e-07	1e-07	1e-07	1e-07	1e-07	1e-07	1e-07	1e-07	1e-07	1e-07	1e-07	1e-07	1e-07
ERICH3	ENSG00000178965.14	0.0600001	1e-07	1e-07	1e-07	0.16	1e-07	1e-07	1e-07	0.0400001	1e-07	1e-07	1e-07	0.0100001	0.0300001	0.0200001	1e-07	0.0100001	0.0400001	1e-07	1e-07	1e-07	1e-07	1e-07	1e-07	0.0800001	0.0600001	1e-07	0.0200001	0.0200001	0.0100001	1e-07	1e-07	1e-07	1e-07	1e-07	1e-07
RETREG1-AS1	ENSG00000246214.3	1e-07	1e-07	0.0900001	1e-07	0.16	1e-07	1e-07	1e-07	1e-07	1e-07	0.0800001	1e-07	1e-07	1e-07	1e-07	1e-07	1e-07	1e-07	1e-07	1e-07	1e-07	1e-07	1e-07	1e-07	1e-07	1e-07	1e-07	1e-07	1e-07	0.0700001	1e-07	1e-07	1e-07	1e-07	1e-07	1e-07
OR9A3P	ENSG00000240031.2	0.17	1e-07	1e-07	1e-07	0.16	1e-07	1e-07	0.0600001	1e-07	0.0600001	0.21	1e-07	1e-07	1e-07	1e-07	1e-07	1e-07	1e-07	1e-07	1e-07	1e-07	1e-07	1e-07	1e-07	1e-07	1e-07	1e-07	0.33	1e-07	0.18	1e-07	1e-07	1e-07	1e-07	1e-07	1e-07
LINC01393	ENSG00000225535.7	0.53	1e-07	1e-07	1e-07	1e-07	0.16	0.0700001	1e-07	0.32	1e-07	0.17	1e-07	0.58	0.55	0.39	1e-07	0.35	0.2	1e-07	1e-07	1e-07	1e-07	1e-07	1e-07	0.58	0.5	1e-07	0.89	0.54	0.27	0.7	1e-07	0.24	1e-07	1e-07	1e-07
MRPS18CP7	ENSG00000235916.1	1e-07	0.17	0.16	0.16	1e-07	0.15	0.17	0.18	1e-07	1e-07	1e-07	1e-07	1e-07	1e-07	1e-07	1e-07	1e-07	1e-07	1e-07	1e-07	1e-07	1e-07	1e-07	1e-07	1e-07	1e-07	1e-07	1e-07	1e-07	1e-07	1e-07	1e-07	1e-07	1e-07	1e-07	1e-07
ENSG00000231769	ENSG00000231769.4	0.22	1e-07	0.16	1e-07	0.16	0.0500001	0.34	0.42	0.3	0.16	0.0500001	1e-07	0.26	1e-07	0.21	1e-07	0.2	0.15	1e-07	1e-07	1e-07	1e-07	1e-07	1e-07	1e-07	1e-07	1e-07	1e-07	1e-07	1e-07	1e-07	1e-07	1e-07	1e-07	1e-07	1e-07
RWDD4P1	ENSG00000244490.1	0.14	0.0100001	1e-07	1e-07	1e-07	0.16	1e-07	0.28	1e-07	0.62	1e-07	0.21	1e-07	1e-07	1e-07	1e-07	1e-07	1e-07	1e-07	1e-07	1e-07	1e-07	1e-07	1e-07	0.1	1e-07	1e-07	0.0800001	1e-07	0.36	1e-07	1e-07	1e-07	1e-07	1e-07	0.0300001
ENSG00000255099	ENSG00000255099.1	0.0300001	1e-07	0.0500001	0.12	0.15	0.0200001	0.14	0.0100001	0.14	0.0100001	0.0100001	1e-07	1e-07	1e-07	1e-07	1e-07	1e-07	1e-07	1e-07	1e-07	1e-07	1e-07	1e-07	1e-07	1e-07	1e-07	1e-07	1e-07	1e-07	1e-07	1e-07	1e-07	1e-07	1e-07	1e-07	1e-07
KRT83	ENSG00000170523.3	0.14	1e-07	0.0400001	0.0200001	0.15	0.14	1e-07	1e-07	1e-07	0.0700001	0.0200001	0.0400001	0.0800001	0.11	0.2	0.0500001	0.2	1e-07	1e-07	1e-07	1e-07	1e-07	1e-07	1e-07	0.0300001	1e-07	0.37	0.26	1e-07	0.0700001	1e-07	1e-07	1e-07	1e-07	1e-07	1e-07
LDHBP1	ENSG00000232662.2	0.0800001	1e-07	1e-07	0.12	0.0400001	0.11	1e-07	0.0400001	1e-07	0.0800001	0.0400001	1e-07	1e-07	1e-07	1e-07	1e-07	1e-07	1e-07	1e-07	1e-07	1e-07	1e-07	1e-07	1e-07	1e-07	1e-07	1e-07	1e-07	1e-07	1e-07	1e-07	1e-07	1e-07	1e-07	1e-07	1e-07
TRBV30	ENSG00000237254.2	0.59	1e-07	0.14	0.29	0.15	0.27	0.63	0.49	1e-07	1e-07	1e-07	0.15	1.22	0.84	0.18	1e-07	0.32	0.49	1e-07	1e-07	1e-07	1e-07	1e-07	1e-07	1e-07	1e-07	1e-07	1e-07	1e-07	1e-07	1e-07	1e-07	1e-07	1e-07	1e-07	1e-07
ENSG00000289758	ENSG00000289758.1	1e-07	0.24	1e-07	1e-07	0.3	0.15	1e-07	1e-07	1e-07	1e-07	1e-07	1e-07	1e-07	1e-07	1e-07	1e-07	1e-07	1e-07	1e-07	1e-07	1e-07	1e-07	1e-07	1e-07	1e-07	1e-07	1e-07	1e-07	1e-07	1e-07	1e-07	1e-07	1e-07	0.24	1e-07	1e-07
ENSG00000275613	ENSG00000275613.2	1e-07	1e-07	1e-07	0.1	1e-07	0.0500001	0.0400001	1e-07	1e-07	0.0400001	1e-07	0.37	0.34	0.0600001	1e-07	1e-07	0.92	0.7	1e-07	1e-07	1e-07	1e-07	1e-07	1e-07	1e-07	1e-07	1e-07	1e-07	1e-07	0.5	1e-07	1e-07	1e-07	1e-07	1e-07	1e-07
ENSG00000261729	ENSG00000261729.2	1e-07	1e-07	1e-07	0.1	0.0500001	1e-07	1e-07	1e-07	1e-07	1e-07	1e-07	1e-07	1e-07	1e-07	1e-07	1e-07	1e-07	1e-07	1e-07	1e-07	1e-07	1e-07	1e-07	1e-07	1e-07	1e-07	1e-07	1e-07	1e-07	0.0400001	1e-07	1e-07	1e-07	1e-07	1e-07	1e-07
LINC02924	ENSG00000232874.1	1e-07	1e-07	1e-07	0.15	1e-07	1e-07	1e-07	1e-07	1e-07	1e-07	0.31	1e-07	1e-07	1e-07	1e-07	1e-07	0.69	1e-07	1e-07	1e-07	1e-07	1e-07	1e-07	1e-07	1e-07	0.53	1e-07	0.84	1.04	1e-07	1e-07	1e-07	1e-07	1e-07	1e-07	1e-07
ENSG00000285215	ENSG00000285215.3	1e-07	1e-07	1e-07	1e-07	1e-07	0.15	1e-07	1e-07	1e-07	1e-07	1e-07	1e-07	1e-07	1e-07	1e-07	1e-07	0.0500001	1e-07	1e-07	1e-07	1e-07	1e-07	1e-07	1e-07	1e-07	1e-07	1e-07	1e-07	1e-07	1e-07	1e-07	1e-07	1e-07	0.82	1e-07	1e-07
ENSG00000253844	ENSG00000253844.2	1e-07	1e-07	1e-07	0.15	1e-07	1e-07	1e-07	1e-07	1e-07	1e-07	1e-07	1e-07	1e-07	1e-07	1e-07	1e-07	1e-07	1e-07	1e-07	1e-07	1e-07	1e-07	1e-07	1e-07	1e-07	0.62	0.19	1e-07	0.1	1e-07	1e-07	1e-07	1e-07	1e-07	1e-07	1e-07
LINC02561	ENSG00000224034.1	1e-07	1e-07	1e-07	1e-07	0.15	1e-07	1e-07	1e-07	1e-07	1e-07	1e-07	1e-07	11.19	13.02	13.83	8.27	8.54	8.98	1e-07	1e-07	1e-07	1e-07	1e-07	1e-07	4.21	5.12	3.3	1.21	1.01	0.86	0.79	0.61	1e-07	1e-07	0.79	0.44
ENSG00000287891	ENSG00000287891.2	1e-07	1e-07	1e-07	0.15	1e-07	1e-07	1e-07	0.2	1e-07	1e-07	0.15	0.16	1e-07	1e-07	1e-07	1e-07	1e-07	1e-07	1e-07	1e-07	1e-07	1e-07	1e-07	1e-07	1e-07	1e-07	1e-07	1e-07	1e-07	0.1	1e-07	1e-07	1e-07	1e-07	1e-07	1e-07
MIX23P3	ENSG00000267076.1	1e-07	1e-07	1e-07	1e-07	1e-07	0.15	1e-07	1e-07	1e-07	1e-07	1e-07	1e-07	0.22	1e-07	1e-07	1e-07	1e-07	1e-07	1e-07	1e-07	1e-07	1e-07	1e-07	1e-07	1e-07	1e-07	1e-07	1e-07	1e-07	1e-07	1e-07	1e-07	1e-07	1e-07	1e-07	1e-07
ENSG00000235055	ENSG00000235055.3	1e-07	1e-07	1e-07	1e-07	1e-07	0.15	1e-07	1e-07	1e-07	1e-07	1e-07	1e-07	1e-07	1e-07	1e-07	1e-07	1e-07	1e-07	1e-07	1e-07	1e-07	1e-07	1e-07	1e-07	1e-07	1e-07	1e-07	0.13	1e-07	1e-07	1e-07	1e-07	1e-07	1e-07	1e-07	1e-07
LINC01961	ENSG00000234148.3	1e-07	1e-07	1e-07	0.15	1e-07	1e-07	1e-07	1e-07	1e-07	1e-07	0.17	1e-07	1e-07	1e-07	1e-07	1e-07	1e-07	1e-07	1e-07	1e-07	1e-07	1e-07	1e-07	1e-07	1e-07	1e-07	1e-07	1e-07	1e-07	1e-07	0.31	1e-07	1e-07	1e-07	1e-07	1e-07
ENSG00000250602	ENSG00000250602.6	1e-07	0.0300001	1e-07	0.0300001	0.0300001	0.12	1e-07	1e-07	1e-07	1e-07	1e-07	0.0600001	1e-07	1e-07	0.1	1e-07	1e-07	1e-07	1e-07	1e-07	1e-07	1e-07	1e-07	1e-07	0.16	1e-07	1e-07	0.0800001	1e-07	0.24	1e-07	1e-07	1e-07	1e-07	1e-07	1e-07
RPS2P32	ENSG00000232818.2	1e-07	1e-07	1e-07	1e-07	1e-07	0.15	0.23	1e-07	0.15	1e-07	1e-07	1e-07	1e-07	0.2	0.22	1e-07	1e-07	0.16	1e-07	1e-07	1e-07	1e-07	1e-07	1e-07	0.78	0.75	1.17	0.98	1.29	0.84	2.8	4.18	1.96	3.32	1.19	0.52
ENSG00000240963	ENSG00000240963.1	1e-07	1e-07	1e-07	1e-07	1e-07	0.15	1e-07	1e-07	1e-07	1e-07	1e-07	1e-07	1e-07	1e-07	1e-07	1e-07	1e-07	1e-07	1e-07	1e-07	1e-07	1e-07	1e-07	1e-07	0.1	1e-07	1e-07	0.1	1e-07	1e-07	1e-07	1e-07	1e-07	1e-07	1e-07	1e-07
FNDC8	ENSG00000073598.6	1e-07	1e-07	1e-07	1e-07	1e-07	0.15	1e-07	1e-07	1e-07	1e-07	1e-07	0.0600001	1e-07	1e-07	1e-07	1e-07	1e-07	1e-07	1e-07	1e-07	1e-07	1e-07	1e-07	1e-07	1e-07	0.2	1e-07	1e-07	1e-07	1e-07	1e-07	1e-07	1e-07	1e-07	0.0500001	1e-07
ENSG00000260377	ENSG00000260377.1	1e-07	1e-07	1e-07	0.11	0.0400001	1e-07	0.36	0.0400001	0.31	0.2	0.0400001	0.23	0.58	0.0900001	0.42	0.62	0.99	0.27	1e-07	1e-07	1e-07	1e-07	1e-07	1e-07	1e-07	0.0600001	1e-07	1e-07	0.0500001	1e-07	1e-07	1e-07	1e-07	1e-07	1e-07	1e-07
GLIPR1L1	ENSG00000173401.10	1e-07	1e-07	1e-07	0.15	1e-07	1e-07	1e-07	1e-07	1e-07	1e-07	1e-07	1e-07	1e-07	1e-07	1e-07	1e-07	1e-07	1e-07	1e-07	1e-07	1e-07	1e-07	1e-07	1e-07	1e-07	1e-07	1e-07	1e-07	1e-07	1e-07	1e-07	1e-07	1e-07	1e-07	1e-07	1e-07
PHB1P15	ENSG00000262648.1	1e-07	1e-07	1e-07	0.15	1e-07	1e-07	1e-07	1e-07	1e-07	1e-07	1e-07	1e-07	1e-07	1e-07	1e-07	1e-07	1e-07	1e-07	1e-07	1e-07	1e-07	1e-07	1e-07	1e-07	1e-07	1e-07	1e-07	1e-07	1e-07	1e-07	1e-07	1e-07	1e-07	1e-07	1e-07	1e-07
AZGP1P1	ENSG00000214313.11	1e-07	1e-07	1e-07	1e-07	1e-07	0.15	1e-07	1e-07	1e-07	1e-07	1e-07	1e-07	1e-07	1e-07	1e-07	1e-07	1e-07	1e-07	1e-07	1e-07	1e-07	1e-07	1e-07	1e-07	1e-07	1e-07	1e-07	1e-07	1e-07	1e-07	1e-07	1e-07	1e-07	1e-07	1e-07	1e-07
HNRNPA1P44	ENSG00000249271.2	1e-07	1e-07	1e-07	1e-07	1e-07	0.15	1e-07	1e-07	1e-07	1e-07	1e-07	1e-07	1e-07	1e-07	1e-07	1e-07	1e-07	1e-07	1e-07	1e-07	1e-07	1e-07	1e-07	1e-07	1e-07	1e-07	1e-07	1e-07	1e-07	1e-07	1e-07	1e-07	1e-07	1e-07	1e-07	1e-07
ENSG00000287847	ENSG00000287847.1	1e-07	1e-07	1e-07	0.15	1e-07	1e-07	1e-07	1e-07	1e-07	1e-07	1e-07	1e-07	1e-07	1e-07	1e-07	1e-07	1e-07	1e-07	1e-07	1e-07	1e-07	1e-07	1e-07	1e-07	1e-07	1e-07	1e-07	1e-07	1e-07	1e-07	1e-07	1e-07	1e-07	1e-07	1e-07	1e-07
ENSG00000236887	ENSG00000236887.1	1e-07	1e-07	1e-07	0.15	1e-07	1e-07	1e-07	1e-07	1e-07	1e-07	1e-07	1e-07	1e-07	1e-07	1e-07	1e-07	1e-07	1e-07	1e-07	1e-07	1e-07	1e-07	1e-07	1e-07	1e-07	0.26	1e-07	1e-07	1e-07	1e-07	1e-07	1e-07	1.48	1e-07	1e-07	1e-07
ARSH	ENSG00000205667.3	0.0700001	1e-07	1e-07	0.0300001	0.15	1e-07	0.0500001	0.35	0.15	0.12	0.0300001	0.16	0.0400001	1e-07	1e-07	1e-07	1e-07	1e-07	1e-07	1e-07	1e-07	1e-07	1e-07	1e-07	1e-07	1e-07	1e-07	1e-07	1e-07	1e-07	0.0600001	1e-07	1e-07	1e-07	1e-07	1e-07
CA15P1	ENSG00000241527.1	1e-07	1e-07	0.21	0.15	1e-07	0.0500001	0.0600001	1e-07	0.0500001	1e-07	0.2	1e-07	0.19	1e-07	1e-07	1e-07	1e-07	1e-07	1e-07	1e-07	1e-07	1e-07	1e-07	1e-07	1e-07	1e-07	1e-07	1e-07	1e-07	1e-07	1e-07	1e-07	1e-07	1e-07	1e-07	1e-07
STAP1	ENSG00000035720.8	1e-07	1e-07	0.0200001	0.15	1e-07	1e-07	1e-07	1e-07	1e-07	1e-07	1e-07	1e-07	1e-07	1e-07	1e-07	1e-07	1e-07	1e-07	1e-07	1e-07	1e-07	1e-07	1e-07	1e-07	1e-07	1e-07	1e-07	1e-07	1e-07	1e-07	1e-07	1e-07	1e-07	1e-07	1e-07	1e-07
PRYP1	ENSG00000224166.1	0.15	1e-07	1e-07	1e-07	0.15	1e-07	1e-07	0.17	1e-07	1e-07	1e-07	1e-07	1e-07	1e-07	1e-07	1e-07	1e-07	1e-07	1e-07	1e-07	1e-07	1e-07	1e-07	1e-07	1e-07	1e-07	1e-07	1e-07	1e-07	1e-07	1e-07	1e-07	1e-07	1e-07	1e-07	1e-07
ENSG00000279844	ENSG00000279844.1	0.17	0.1	1e-07	1e-07	1e-07	0.15	1e-07	1e-07	1e-07	1e-07	0.18	0.0300001	1e-07	1e-07	1e-07	1e-07	1e-07	1e-07	1e-07	1e-07	1e-07	1e-07	1e-07	1e-07	1e-07	1e-07	1e-07	1e-07	1e-07	1e-07	1e-07	1e-07	1e-07	1e-07	1e-07	1e-07
ENSG00000269755	ENSG00000269755.1	0.2	1e-07	0.15	1e-07	0.15	1e-07	0.27	0.21	1e-07	1e-07	1e-07	0.42	0.49	1e-07	1e-07	0.8	1e-07	1e-07	1e-07	1e-07	1e-07	1e-07	1e-07	1e-07	0.12	1e-07	1e-07	1e-07	1e-07	1e-07	1e-07	1e-07	0.12	1e-07	1e-07	1e-07
LINC02223	ENSG00000249937.9	1e-07	0.89	0.0700001	0.14	1e-07	0.65	0.9	1e-07	0.0700001	0.0100001	1e-07	0.13	1e-07	1e-07	1e-07	1e-07	1e-07	1e-07	1e-07	1e-07	1e-07	1e-07	1e-07	1e-07	0.24	1e-07	1e-07	0.11	1e-07	0.32	0.2	2.47	0.56	1e-07	0.16	1e-07
TM4SF5	ENSG00000142484.7	1e-07	0.38	0.21	0.14	1e-07	0.86	1e-07	1e-07	0.46	0.22	1e-07	1e-07	1e-07	1e-07	1e-07	1e-07	1e-07	1e-07	1e-07	1e-07	1e-07	1e-07	1e-07	1e-07	1e-07	1e-07	1e-07	1e-07	1e-07	1e-07	1e-07	1e-07	1e-07	1e-07	1e-07	1e-07
LINC02108	ENSG00000250127.1	0.0800001	0.0800001	1e-07	0.25	1e-07	0.14	0.0400001	1e-07	1e-07	1e-07	1e-07	1e-07	1e-07	1e-07	1e-07	1e-07	1e-07	1e-07	1e-07	1e-07	1e-07	1e-07	1e-07	1e-07	1e-07	1e-07	1e-07	1e-07	1e-07	1e-07	1e-07	1e-07	1e-07	1e-07	1e-07	1e-07
GAPDHP25	ENSG00000213594.4	1e-07	1e-07	0.0500001	1e-07	0.14	0.0900001	1e-07	1e-07	1e-07	1e-07	1e-07	1e-07	1e-07	1e-07	1e-07	1e-07	1e-07	1e-07	1e-07	1e-07	1e-07	1e-07	1e-07	1e-07	1e-07	1e-07	1e-07	1e-07	1e-07	1e-07	1e-07	1e-07	1e-07	1e-07	1e-07	1e-07
ENSG00000259460	ENSG00000259460.1	1e-07	1e-07	1e-07	1e-07	0.14	1e-07	1e-07	1e-07	1e-07	1e-07	1e-07	1e-07	1e-07	1e-07	1e-07	1e-07	1e-07	1e-07	1e-07	1e-07	1e-07	1e-07	1e-07	1e-07	1e-07	1e-07	1e-07	1e-07	1e-07	0.34	1e-07	1e-07	1e-07	1e-07	1e-07	0.57
NAT2	ENSG00000156006.5	1e-07	1e-07	1e-07	1e-07	0.14	1e-07	0.11	0.0800001	0.47	0.29	0.23	0.21	0.26	0.0800001	0.46	0.4	0.38	0.14	1e-07	1e-07	1e-07	1e-07	1e-07	1e-07	1e-07	1e-07	0.16	1e-07	0.0400001	0.19	1e-07	1e-07	1e-07	1e-07	1e-07	1e-07
HPD	ENSG00000158104.11	1e-07	1e-07	1e-07	1e-07	1e-07	0.14	1e-07	0.13	1e-07	1e-07	1e-07	0.0900001	1e-07	0.44	0.25	0.7	0.23	0.51	1e-07	1e-07	1e-07	1e-07	1e-07	1e-07	0.11	0.0500001	0.15	0.0400001	0.0700001	0.13	0.0400001	0.0800001	0.3	1e-07	0.6	0.29
LINC00326	ENSG00000231023.9	1e-07	1e-07	1e-07	0.14	1e-07	1e-07	1e-07	0.16	1e-07	0.0800001	0.22	0.2	1e-07	1e-07	1e-07	1e-07	1e-07	1e-07	1e-07	1e-07	1e-07	1e-07	1e-07	1e-07	22.66	23.39	21.43	29.19	23.69	24.1	1e-07	1e-07	1e-07	1e-07	1e-07	1e-07
ENSG00000259900	ENSG00000259900.5	1e-07	1e-07	1e-07	0.14	1e-07	1e-07	1e-07	1e-07	1e-07	1e-07	1e-07	1e-07	1e-07	1e-07	1e-07	1e-07	1e-07	1e-07	1e-07	1e-07	1e-07	1e-07	1e-07	1e-07	1e-07	1e-07	1e-07	1e-07	0.29	1e-07	1e-07	1e-07	1e-07	1e-07	1e-07	0.43
ERVK-28	ENSG00000267696.6	1e-07	1e-07	1e-07	1e-07	0.14	1e-07	1e-07	1e-07	1e-07	1e-07	1e-07	1e-07	0.45	1e-07	1e-07	1e-07	1e-07	1e-07	1e-07	1e-07	1e-07	1e-07	1e-07	1e-07	1e-07	3.06	1.35	0.94	0.75	1e-07	1e-07	1e-07	1e-07	1e-07	1e-07	1e-07
FDPSP3	ENSG00000258872.2	1e-07	1e-07	1e-07	1e-07	0.14	1e-07	1e-07	1e-07	0.25	1e-07	0.48	0.55	1e-07	1e-07	1e-07	1e-07	1e-07	1e-07	1e-07	1e-07	1e-07	1e-07	1e-07	1e-07	1e-07	1e-07	1e-07	1e-07	1e-07	1e-07	1e-07	1e-07	1e-07	1e-07	1e-07	1e-07
ENSG00000228997	ENSG00000228997.1	1e-07	1e-07	1e-07	1e-07	1e-07	0.14	1e-07	0.17	1e-07	1e-07	0.3	1e-07	1e-07	0.22	0.37	1e-07	1e-07	1e-07	1e-07	1e-07	1e-07	1e-07	1e-07	1e-07	1e-07	1e-07	1e-07	1e-07	1e-07	1e-07	1e-07	1e-07	1e-07	1e-07	1e-07	1e-07
LINC01655	ENSG00000227925.2	1e-07	1e-07	1e-07	1e-07	0.14	1e-07	1e-07	1e-07	1e-07	1e-07	1e-07	1e-07	1e-07	0.0900001	1e-07	1e-07	1e-07	1e-07	1e-07	1e-07	1e-07	1e-07	1e-07	1e-07	1e-07	1e-07	0.54	1e-07	1e-07	1e-07	1e-07	1e-07	1e-07	1e-07	1e-07	1e-07
ENSG00000266446	ENSG00000266446.1	1e-07	1e-07	1e-07	1e-07	1e-07	0.14	1e-07	1e-07	1e-07	1e-07	1e-07	1e-07	1e-07	1e-07	0.19	1e-07	1e-07	1e-07	1e-07	1e-07	1e-07	1e-07	1e-07	1e-07	1e-07	1e-07	1e-07	1e-07	1e-07	1e-07	1e-07	0.43	1e-07	1e-07	1e-07	1e-07
VPS26AP1	ENSG00000240375.1	1e-07	1e-07	1e-07	1e-07	0.14	1e-07	1e-07	1e-07	1e-07	1e-07	0.0500001	1e-07	0.11	0.23	1e-07	1e-07	1e-07	0.14	1e-07	1e-07	1e-07	1e-07	1e-07	1e-07	1e-07	1e-07	1e-07	1e-07	1e-07	1e-07	1e-07	1e-07	1e-07	1e-07	1e-07	1e-07
ERICH4	ENSG00000204978.3	1e-07	1e-07	1e-07	0.14	1e-07	1e-07	1e-07	1e-07	0.0500001	1e-07	1e-07	1e-07	1e-07	1e-07	1e-07	1e-07	1e-07	1e-07	1e-07	1e-07	1e-07	1e-07	1e-07	1e-07	1e-07	1e-07	1e-07	1e-07	1e-07	1e-07	1e-07	1e-07	1e-07	1e-07	0.17	1e-07
NRXN2-AS1	ENSG00000237410.1	1e-07	1e-07	1e-07	1e-07	0.14	1e-07	1e-07	1e-07	1e-07	1e-07	1e-07	1e-07	1e-07	1e-07	1e-07	1e-07	1e-07	1e-07	1e-07	1e-07	1e-07	1e-07	1e-07	1e-07	1e-07	1e-07	1e-07	1e-07	1e-07	1e-07	1e-07	1e-07	1e-07	1e-07	1e-07	1e-07
RPL7P8	ENSG00000235045.2	1e-07	1e-07	1e-07	1e-07	0.14	1e-07	1e-07	1e-07	1e-07	1e-07	1e-07	1e-07	1e-07	1e-07	1e-07	1e-07	1e-07	1e-07	1e-07	1e-07	1e-07	1e-07	1e-07	1e-07	1e-07	1e-07	1e-07	1e-07	1e-07	1e-07	0.27	1e-07	1e-07	1e-07	1e-07	1e-07
ENSG00000288029	ENSG00000288029.1	1e-07	0.0100001	0.0100001	0.14	0.0200001	1e-07	0.0400001	0.0500001	0.0200001	1e-07	0.0200001	0.0200001	1e-07	1e-07	1e-07	1e-07	1e-07	1e-07	1e-07	1e-07	1e-07	1e-07	1e-07	1e-07	1e-07	1e-07	1e-07	1e-07	1e-07	1e-07	1e-07	1e-07	1e-07	1e-07	1e-07	1e-07
MMADHCP1	ENSG00000237252.1	1e-07	1e-07	1e-07	1e-07	0.14	1e-07	1e-07	1e-07	1e-07	1e-07	1e-07	1e-07	1e-07	1e-07	1e-07	1e-07	1e-07	1e-07	1e-07	1e-07	1e-07	1e-07	1e-07	1e-07	1e-07	1e-07	1e-07	1e-07	1e-07	1e-07	1e-07	1e-07	1e-07	1e-07	1e-07	1e-07
ENSG00000260310	ENSG00000260310.1	1e-07	1e-07	1e-07	1e-07	1e-07	0.14	1e-07	1e-07	0.28	1e-07	0.15	1e-07	1e-07	1e-07	1e-07	1e-07	1e-07	1e-07	1e-07	1e-07	1e-07	1e-07	1e-07	1e-07	1e-07	1e-07	1e-07	1e-07	1e-07	1e-07	1e-07	1e-07	1e-07	1e-07	1e-07	1e-07
ENSG00000254423	ENSG00000254423.1	1e-07	1e-07	1e-07	1e-07	1e-07	0.14	1e-07	1e-07	1e-07	1e-07	1e-07	1e-07	1e-07	1e-07	1e-07	1e-07	1e-07	1e-07	1e-07	1e-07	1e-07	1e-07	1e-07	1e-07	1e-07	1e-07	1e-07	1e-07	1e-07	1e-07	1e-07	1e-07	1e-07	1e-07	1e-07	1e-07
LINC02101	ENSG00000248132.3	1e-07	0.0400001	1e-07	1e-07	0.0400001	0.14	0.0800001	1e-07	0.17	1e-07	0.0400001	1e-07	0.13	0.1	0.51	0.1	0.24	0.0600001	1e-07	1e-07	1e-07	1e-07	1e-07	1e-07	0.99	0.4	0.83	0.1	0.31	0.41	1e-07	0.49	0.14	1e-07	1e-07	1e-07
HLA-T	ENSG00000231130.1	1e-07	1e-07	1e-07	0.14	1e-07	1e-07	1e-07	1e-07	1e-07	1e-07	1e-07	1e-07	1e-07	1e-07	1e-07	1e-07	1e-07	1e-07	1e-07	1e-07	1e-07	1e-07	1e-07	1e-07	1e-07	1e-07	1e-07	1e-07	1e-07	1e-07	1e-07	1e-07	1e-07	1e-07	1e-07	1e-07
LINC02689	ENSG00000285985.1	1e-07	1e-07	1e-07	0.14	1e-07	1e-07	1e-07	1e-07	1e-07	1e-07	1e-07	1e-07	1e-07	1e-07	1e-07	1e-07	1e-07	1e-07	1e-07	1e-07	1e-07	1e-07	1e-07	1e-07	1e-07	1e-07	1e-07	1e-07	1e-07	1e-07	1e-07	1e-07	1e-07	1e-07	1e-07	1e-07
PRSS3P1	ENSG00000250591.3	1e-07	1e-07	1e-07	1e-07	0.14	1e-07	1e-07	1e-07	1e-07	1e-07	1e-07	1e-07	1e-07	1e-07	1e-07	1e-07	1e-07	1e-07	1e-07	1e-07	1e-07	1e-07	1e-07	1e-07	1e-07	1e-07	1e-07	1e-07	1e-07	1e-07	1e-07	1e-07	1e-07	1e-07	1e-07	1e-07
ENSG00000272967	ENSG00000272967.1	1e-07	1e-07	1e-07	1e-07	1e-07	0.14	1e-07	1e-07	1e-07	1e-07	1e-07	1e-07	1e-07	0.44	1e-07	1e-07	1e-07	1e-07	1e-07	1e-07	1e-07	1e-07	1e-07	1e-07	1e-07	1e-07	1e-07	1e-07	1e-07	1e-07	1e-07	1e-07	1e-07	1e-07	1e-07	1e-07
CD300H	ENSG00000284690.3	1e-07	1e-07	1e-07	1e-07	0.14	1e-07	0.74	1e-07	1e-07	1e-07	1e-07	1e-07	0.19	1e-07	1e-07	1e-07	1e-07	1e-07	1e-07	1e-07	1e-07	1e-07	1e-07	1e-07	1e-07	1e-07	1e-07	1e-07	1e-07	1e-07	1e-07	1e-07	1e-07	1e-07	1e-07	1e-07
ENSG00000288605	ENSG00000288605.1	1e-07	1e-07	1e-07	1e-07	0.0900001	0.0500001	1e-07	0.0700001	0.11	1e-07	1e-07	1e-07	1e-07	1e-07	1e-07	1e-07	1e-07	1e-07	1e-07	1e-07	1e-07	1e-07	1e-07	1e-07	1e-07	1e-07	1e-07	1e-07	1e-07	1e-07	1e-07	1e-07	1e-07	0.45	1e-07	1e-07
ENSG00000272908	ENSG00000272908.1	1e-07	1e-07	1e-07	0.1	0.0200001	0.0200001	1e-07	1e-07	1e-07	1e-07	1e-07	0.11	1e-07	0.0500001	1e-07	1e-07	1e-07	1e-07	1e-07	1e-07	1e-07	1e-07	1e-07	1e-07	0.0300001	0.0300001	0.0500001	0.1	0.12	1e-07	1.71	1.26	1.51	1.98	0.69	0.44
PKP4-AS1	ENSG00000204380.4	0.0700001	1e-07	1e-07	0.0200001	0.0200001	0.12	1e-07	0.0200001	0.0200001	1e-07	0.0200001	1e-07	1e-07	0.0300001	1e-07	0.0500001	1e-07	0.0900001	1e-07	1e-07	1e-07	1e-07	1e-07	1e-07	1e-07	0.13	1e-07	1e-07	0.0200001	0.2	1e-07	1e-07	1e-07	1e-07	1e-07	1e-07
VGLL1	ENSG00000102243.13	0.29	0.0400001	1e-07	0.0400001	0.0400001	0.14	50.88	47.27	46.04	49.58	55.83	56.9	104.44	102.7	100.04	120.66	111.11	118.9	1e-07	1e-07	1e-07	1e-07	1e-07	1e-07	1e-07	1e-07	1e-07	1e-07	1e-07	1e-07	1e-07	1e-07	1e-07	1e-07	1e-07	1e-07
VEZF1P1	ENSG00000236229.1	1e-07	0.0300001	1e-07	0.11	1e-07	0.0300001	1e-07	1e-07	1e-07	1e-07	1e-07	1e-07	1e-07	1e-07	1e-07	1e-07	1e-07	1e-07	1e-07	1e-07	1e-07	1e-07	1e-07	1e-07	1e-07	1e-07	1e-07	1e-07	1e-07	1e-07	1e-07	1e-07	1e-07	1e-07	1e-07	1e-07
ENSG00000287941	ENSG00000287941.1	1e-07	1e-07	0.0700001	1e-07	0.14	1e-07	1e-07	1e-07	1e-07	1e-07	1e-07	1e-07	1e-07	1e-07	1e-07	1e-07	1e-07	1e-07	1e-07	1e-07	1e-07	1e-07	1e-07	1e-07	1e-07	1e-07	1e-07	1e-07	1e-07	1e-07	1e-07	1e-07	1e-07	1e-07	1e-07	1e-07
KRT4	ENSG00000170477.13	0.12	1e-07	1e-07	1e-07	1e-07	0.14	0.55	0.44	0.21	0.55	0.28	0.25	0.0900001	0.0800001	0.23	0.1	1e-07	0.0600001	1e-07	1e-07	1e-07	1e-07	1e-07	1e-07	0.16	0.42	0.23	0.14	0.11	0.19	1e-07	1e-07	1e-07	1e-07	1e-07	1e-07
ENSG00000261253	ENSG00000261253.2	1e-07	0.15	1e-07	1e-07	1e-07	0.14	0.0500001	1e-07	1e-07	1e-07	1e-07	0.0500001	0.67	0.45	0.81	0.58	0.19	0.57	1e-07	1e-07	1e-07	1e-07	1e-07	1e-07	2.03	0.87	0.98	1.52	1.67	1.05	0.69	1.25	0.75	1e-07	1.83	1.52
SLC25A30-AS1	ENSG00000251015.1	0.15	1e-07	1e-07	1e-07	1e-07	0.14	1e-07	1e-07	1e-07	1e-07	1e-07	1e-07	1e-07	1e-07	1e-07	1e-07	1e-07	1e-07	1e-07	1e-07	1e-07	1e-07	1e-07	1e-07	1e-07	1e-07	1e-07	1e-07	1e-07	1e-07	1e-07	1e-07	1e-07	1e-07	1e-07	1e-07
ENSG00000290068	ENSG00000290068.1	1e-07	0.16	1e-07	1e-07	1e-07	0.14	1e-07	1e-07	1e-07	1e-07	0.14	0.15	1e-07	1e-07	1e-07	1e-07	1e-07	1e-07	1e-07	1e-07	1e-07	1e-07	1e-07	1e-07	0.18	0.25	1e-07	1e-07	1e-07	1e-07	1e-07	1e-07	1e-07	1e-07	1e-07	1e-07
RPL23AP15	ENSG00000230841.2	1e-07	0.6	1e-07	0.14	1e-07	1e-07	1e-07	1e-07	1e-07	1e-07	1e-07	1e-07	1e-07	1e-07	1e-07	1e-07	1e-07	1e-07	1e-07	1e-07	1e-07	1e-07	1e-07	1e-07	0.35	1e-07	1e-07	1e-07	1e-07	1e-07	1e-07	1e-07	1e-07	1e-07	1e-07	1e-07
SGSM2-AS1	ENSG00000263345.1	0.12	0.12	1e-07	0.0500001	0.0600001	0.14	0.42	0.13	0.58	0.24	0.0600001	1e-07	1e-07	1e-07	1e-07	1e-07	1e-07	1e-07	1e-07	1e-07	1e-07	1e-07	1e-07	1e-07	0.14	0.27	0.14	1e-07	0.0700001	0.0600001	1e-07	1e-07	0.0700001	1e-07	1e-07	1e-07
ULK4P3	ENSG00000290997.1	0.0500001	1e-07	0.27	1e-07	0.14	1e-07	0.0800001	1e-07	1e-07	1e-07	0.14	1e-07	1e-07	1e-07	1e-07	1e-07	1e-07	1e-07	1e-07	1e-07	1e-07	1e-07	1e-07	1e-07	2.72	2.23	3.66	1.62	2.24	3.17	1e-07	0.0800001	1e-07	1e-07	1e-07	1e-07
BSX	ENSG00000188909.5	1e-07	0.0500001	0.3	0.14	1e-07	1e-07	1e-07	1e-07	1e-07	1e-07	1e-07	1e-07	1e-07	1e-07	0.0500001	1e-07	1e-07	1e-07	1e-07	1e-07	1e-07	1e-07	1e-07	1e-07	0.36	1e-07	1e-07	1e-07	0.0600001	0.17	1e-07	1e-07	1e-07	1e-07	1e-07	1e-07
KRT18P10	ENSG00000214207.2	0.1	1e-07	0.2	1e-07	0.14	1e-07	0.0700001	1e-07	1e-07	0.0400001	1e-07	1e-07	0.0400001	1e-07	0.0300001	1e-07	1e-07	1e-07	1e-07	1e-07	1e-07	1e-07	1e-07	1e-07	1e-07	1e-07	1e-07	1e-07	1e-07	1e-07	1e-07	1e-07	1e-07	1e-07	1e-07	1e-07
RPS4Y1	ENSG00000129824.16	0.0600001	0.34	1e-07	0.17	0.14	0.13	0.15	0.2	1e-07	0.34	1e-07	0.25	1e-07	1e-07	1e-07	1e-07	1e-07	1e-07	1e-07	1e-07	1e-07	1e-07	1e-07	1e-07	1e-07	1e-07	1e-07	1e-07	1e-07	1e-07	1e-07	1e-07	1e-07	1e-07	1e-07	1e-07
ENSG00000204422	ENSG00000204422.7	0.25	0.16	1e-07	0.36	0.15	0.13	0.23	0.38	1e-07	1e-07	0.0700001	1e-07	1e-07	1e-07	1e-07	1e-07	1e-07	1e-07	1e-07	1e-07	1e-07	1e-07	1e-07	1e-07	1e-07	1e-07	1e-07	1e-07	1e-07	1e-07	1e-07	1e-07	1e-07	1e-07	1e-07	1e-07
BTNL3	ENSG00000168903.9	1e-07	0.0300001	0.0500001	0.13	0.0700001	1e-07	1e-07	1e-07	1e-07	1e-07	1e-07	1e-07	1e-07	0.0200001	1e-07	1e-07	1e-07	1e-07	1e-07	1e-07	1e-07	1e-07	1e-07	1e-07	1e-07	1e-07	1e-07	1e-07	1e-07	1e-07	1e-07	1e-07	1e-07	1e-07	1e-07	1e-07
ENSG00000215841	ENSG00000215841.4	1e-07	1e-07	1e-07	1e-07	1e-07	0.13	1e-07	1e-07	1e-07	1e-07	0.0700001	1e-07	0.0800001	1e-07	0.44	0.51	0.14	0.21	1e-07	1e-07	1e-07	1e-07	1e-07	1e-07	1e-07	1e-07	1e-07	1e-07	1e-07	1e-07	1e-07	1e-07	1e-07	1e-07	1e-07	1e-07
CELP	ENSG00000170827.10	1e-07	1e-07	1e-07	1e-07	1e-07	0.13	1e-07	0.0400001	1e-07	1e-07	1e-07	1e-07	1e-07	1e-07	1e-07	1e-07	1e-07	1e-07	1e-07	1e-07	1e-07	1e-07	1e-07	1e-07	1e-07	1e-07	0.32	1e-07	1e-07	0.17	1e-07	1e-07	1e-07	1e-07	1e-07	1e-07
ENSG00000267512	ENSG00000267512.1	1e-07	1e-07	1e-07	1e-07	1e-07	0.13	1e-07	1e-07	1e-07	1e-07	1e-07	0.14	1e-07	1e-07	1e-07	1e-07	1e-07	1e-07	1e-07	1e-07	1e-07	1e-07	1e-07	1e-07	1e-07	1e-07	1e-07	0.93	1e-07	1e-07	1e-07	1e-07	0.38	1e-07	1e-07	1e-07
ENSG00000263904	ENSG00000263904.1	1e-07	1e-07	1e-07	0.13	1e-07	1e-07	1e-07	1e-07	1e-07	1e-07	1e-07	1e-07	1e-07	1e-07	1e-07	1e-07	1e-07	1e-07	1e-07	1e-07	1e-07	1e-07	1e-07	1e-07	1e-07	1e-07	1e-07	1e-07	1e-07	1e-07	1e-07	1e-07	1e-07	1e-07	1e-07	1e-07
ENSG00000240898	ENSG00000240898.1	1e-07	1e-07	1e-07	1e-07	0.13	1e-07	1e-07	1e-07	1e-07	1e-07	1e-07	0.13	1e-07	1e-07	0.6	1e-07	1e-07	0.63	1e-07	1e-07	1e-07	1e-07	1e-07	1e-07	1e-07	1e-07	1e-07	1e-07	1e-07	1e-07	1e-07	0.36	1e-07	1e-07	1e-07	1e-07
LINC00381	ENSG00000226240.2	1e-07	1e-07	1e-07	1e-07	1e-07	0.13	1e-07	1e-07	1e-07	1e-07	1e-07	1e-07	1e-07	1e-07	1e-07	1e-07	1e-07	1e-07	1e-07	1e-07	1e-07	1e-07	1e-07	1e-07	1e-07	1e-07	1e-07	1e-07	1e-07	1e-07	1e-07	1e-07	1e-07	0.42	1e-07	1e-07
LINC01385	ENSG00000251604.1	1e-07	1e-07	1e-07	1e-07	0.13	1e-07	1e-07	1e-07	1e-07	1e-07	1e-07	1e-07	0.54	0.32	0.87	0.15	0.12	0.19	1e-07	1e-07	1e-07	1e-07	1e-07	1e-07	1.01	0.6	0.47	0.94	2.02	1.59	1e-07	1e-07	1e-07	1e-07	0.11	1e-07
PDLIM1P1	ENSG00000270788.1	1e-07	1e-07	1e-07	1e-07	1e-07	0.13	1e-07	1e-07	1e-07	1e-07	1e-07	1e-07	1e-07	1e-07	1e-07	1e-07	1e-07	1e-07	1e-07	1e-07	1e-07	1e-07	1e-07	1e-07	1e-07	1e-07	1e-07	1e-07	1e-07	1e-07	1e-07	1e-07	1e-07	1e-07	1e-07	1e-07
ENSG00000287206	ENSG00000287206.1	1e-07	1e-07	1e-07	0.13	1e-07	1e-07	1e-07	0.0400001	1e-07	0.0700001	1e-07	1e-07	1e-07	1e-07	1e-07	1e-07	1e-07	1e-07	1e-07	1e-07	1e-07	1e-07	1e-07	1e-07	1e-07	1e-07	1e-07	1e-07	1e-07	1e-07	1e-07	1e-07	1e-07	1e-07	1e-07	1e-07
ENSG00000289299	ENSG00000289299.1	1e-07	1e-07	1e-07	1e-07	1e-07	0.13	1e-07	1e-07	1e-07	1e-07	1e-07	1e-07	1e-07	1e-07	1e-07	1e-07	1e-07	1e-07	1e-07	1e-07	1e-07	1e-07	1e-07	1e-07	1e-07	1e-07	1e-07	1e-07	1e-07	1e-07	1e-07	1e-07	1e-07	1e-07	1e-07	1e-07
LINC02228	ENSG00000251273.4	1e-07	1e-07	1e-07	1e-07	0.13	1e-07	1e-07	0.0300001	1e-07	1e-07	1e-07	1e-07	0.15	0.0500001	0.0100001	0.0300001	0.31	0.22	1e-07	1e-07	1e-07	1e-07	1e-07	1e-07	0.1	0.0200001	0.0700001	0.0300001	0.12	0.14	1e-07	1e-07	1e-07	1e-07	0.0200001	1e-07
FILNC1	ENSG00000231426.7	1e-07	1e-07	1e-07	1e-07	1e-07	0.13	0.0800001	1e-07	1e-07	0.15	0.0700001	1e-07	1e-07	1e-07	1e-07	1e-07	1e-07	1e-07	1e-07	1e-07	1e-07	1e-07	1e-07	1e-07	1e-07	1e-07	1e-07	1e-07	1e-07	1e-07	1.52	0.1	0.87	2.32	1.15	1e-07
KANK1P1	ENSG00000215589.3	1e-07	1e-07	1e-07	1e-07	1e-07	0.13	1e-07	0.0400001	1e-07	1e-07	1e-07	0.0700001	1e-07	1e-07	1e-07	1e-07	1e-07	1e-07	1e-07	1e-07	1e-07	1e-07	1e-07	1e-07	1e-07	1e-07	1e-07	1e-07	1e-07	1e-07	1e-07	1e-07	1e-07	1e-07	1e-07	1e-07
WFDC12	ENSG00000168703.5	1e-07	1e-07	1e-07	1e-07	0.13	1e-07	1e-07	0.14	0.18	1e-07	1e-07	1e-07	1e-07	1e-07	0.2	1e-07	1e-07	0.47	1e-07	1e-07	1e-07	1e-07	1e-07	1e-07	1e-07	1e-07	1e-07	1e-07	1e-07	1e-07	1e-07	1e-07	1e-07	1e-07	1e-07	1e-07
ENSG00000285635	ENSG00000285635.1	1e-07	1e-07	1e-07	0.13	1e-07	1e-07	1e-07	1e-07	1e-07	1e-07	1e-07	1e-07	1e-07	1e-07	1e-07	1e-07	1e-07	1e-07	1e-07	1e-07	1e-07	1e-07	1e-07	1e-07	1e-07	1e-07	1e-07	1e-07	1e-07	1e-07	1e-07	1e-07	1e-07	1e-07	1e-07	1e-07
RPL12P2	ENSG00000216412.4	1e-07	1e-07	1e-07	1e-07	0.13	1e-07	1e-07	1e-07	1e-07	1e-07	1e-07	1e-07	1e-07	1e-07	1e-07	1e-07	1e-07	1e-07	1e-07	1e-07	1e-07	1e-07	1e-07	1e-07	1e-07	1e-07	1e-07	1e-07	1e-07	1e-07	1e-07	1e-07	1e-07	1e-07	1e-07	1e-07
ENSG00000228384	ENSG00000228384.4	1e-07	1e-07	1e-07	1e-07	0.13	1e-07	1e-07	1e-07	1e-07	1e-07	1e-07	1e-07	1e-07	1e-07	1e-07	1e-07	1e-07	1e-07	1e-07	1e-07	1e-07	1e-07	1e-07	1e-07	0.32	1e-07	1e-07	1e-07	1e-07	1e-07	1e-07	1e-07	1e-07	1e-07	1e-07	1e-07
ENSG00000289330	ENSG00000289330.1	1e-07	1e-07	1e-07	1e-07	1e-07	0.13	1e-07	0.16	1e-07	1e-07	1e-07	1e-07	1e-07	1e-07	1e-07	1e-07	1e-07	1e-07	1e-07	1e-07	1e-07	1e-07	1e-07	1e-07	1e-07	1e-07	1e-07	1e-07	1e-07	1e-07	1e-07	1e-07	1e-07	1e-07	1e-07	1e-07
LINC01180	ENSG00000266979.1	1e-07	1e-07	1e-07	1e-07	0.0600001	0.0700001	1e-07	1e-07	1e-07	1e-07	1e-07	1e-07	1e-07	1e-07	1e-07	1e-07	1e-07	1e-07	1e-07	1e-07	1e-07	1e-07	1e-07	1e-07	1e-07	1e-07	1e-07	1e-07	1e-07	1e-07	1e-07	1e-07	1e-07	1e-07	1e-07	1e-07
EFCAB14P1	ENSG00000228348.1	0.28	1e-07	1e-07	0.14	1e-07	0.13	1e-07	0.16	0.13	1e-07	1e-07	1e-07	1e-07	1e-07	1e-07	1e-07	1e-07	1e-07	1e-07	1e-07	1e-07	1e-07	1e-07	1e-07	1e-07	1e-07	0.35	1e-07	1e-07	1e-07	1e-07	1e-07	1e-07	1e-07	1e-07	1e-07
PON1	ENSG00000005421.9	1e-07	0.2	1e-07	0.0900001	0.0700001	0.0400001	1e-07	1e-07	1e-07	1e-07	1e-07	1e-07	0.86	1e-07	1e-07	1e-07	1e-07	1e-07	1e-07	1e-07	1e-07	1e-07	1e-07	1e-07	1e-07	0.16	1e-07	0.22	0.12	0.1	1e-07	0.28	1e-07	1e-07	1e-07	1.46
ENSG00000291038	ENSG00000291038.1	1e-07	1e-07	0.0700001	0.13	1e-07	1e-07	1e-07	1e-07	0.0200001	1e-07	1e-07	0.1	0.0300001	1e-07	1e-07	1e-07	1e-07	1e-07	1e-07	1e-07	1e-07	1e-07	1e-07	1e-07	0.1	1e-07	2.95	0.0300001	0.0600001	0.0300001	1e-07	1e-07	1e-07	1e-07	0.12	1e-07
PGC	ENSG00000096088.16	0.13	1e-07	1e-07	1e-07	0.13	1e-07	1e-07	0.0300001	0.0600001	1e-07	0.0900001	1e-07	1e-07	1e-07	1e-07	1e-07	1e-07	1e-07	1e-07	1e-07	1e-07	1e-07	1e-07	1e-07	1e-07	1e-07	1e-07	1e-07	1e-07	1e-07	1e-07	1e-07	1e-07	1e-07	1e-07	1e-07
CIAO2AP2	ENSG00000224566.2	1e-07	1e-07	0.26	1e-07	0.13	1e-07	1e-07	1e-07	0.12	1e-07	1e-07	0.39	0.18	1e-07	1e-07	1.05	1e-07	0.22	1e-07	1e-07	1e-07	1e-07	1e-07	1e-07	1e-07	1e-07	1e-07	1e-07	1e-07	1e-07	1e-07	1e-07	1e-07	1e-07	1e-07	1e-07
ENSG00000235192	ENSG00000235192.1	1e-07	1e-07	0.31	1e-07	0.13	1e-07	0.41	0.21	1e-07	1e-07	1e-07	1e-07	1e-07	0.24	1e-07	0.31	1e-07	1e-07	1e-07	1e-07	1e-07	1e-07	1e-07	1e-07	1e-07	1e-07	1e-07	1e-07	1e-07	1e-07	1e-07	1e-07	1e-07	1e-07	1e-07	1e-07
TXN2P1	ENSG00000213540.3	0.38	1e-07	0.12	1e-07	0.13	0.12	1e-07	1e-07	1e-07	0.63	0.12	1e-07	1e-07	0.52	1e-07	1e-07	1e-07	1e-07	1e-07	1e-07	1e-07	1e-07	1e-07	1e-07	1e-07	1e-07	1e-07	1e-07	1e-07	1e-07	1e-07	1e-07	1e-07	1e-07	1e-07	1e-07
PPIAP45	ENSG00000258116.1	0.4	1e-07	1e-07	1e-07	0.13	1e-07	1e-07	0.3	1e-07	0.13	1e-07	0.13	1e-07	1e-07	1e-07	1e-07	1e-07	1e-07	1e-07	1e-07	1e-07	1e-07	1e-07	1e-07	0.49	0.44	0.99	0.86	3.92	1.78	1e-07	1e-07	1e-07	1e-07	1e-07	1e-07
GAST	ENSG00000184502.4	1e-07	0.44	1e-07	1e-07	1e-07	0.13	1e-07	0.31	0.5	0.14	1e-07	1e-07	0.37	0.58	0.97	1e-07	1e-07	1e-07	1e-07	1e-07	1e-07	1e-07	1e-07	1e-07	1e-07	1e-07	1e-07	1e-07	1e-07	1e-07	1e-07	1e-07	1e-07	1e-07	1e-07	1e-07
ULK4P2	ENSG00000260128.7	1e-07	1e-07	0.49	1e-07	0.13	1e-07	1e-07	1e-07	1e-07	1e-07	1e-07	1e-07	1e-07	1e-07	1e-07	1e-07	1e-07	1e-07	1e-07	1e-07	1e-07	1e-07	1e-07	1e-07	1e-07	1e-07	1e-07	1e-07	1e-07	1.3	1e-07	1e-07	1e-07	1e-07	1e-07	1e-07
ENSG00000275467	ENSG00000275467.1	0.57	1e-07	1e-07	1e-07	1e-07	0.13	1e-07	0.32	0.39	1e-07	0.28	1e-07	1e-07	1e-07	1e-07	1e-07	1e-07	1e-07	1e-07	1e-07	1e-07	1e-07	1e-07	1e-07	1e-07	1e-07	0.72	1e-07	1e-07	1e-07	1e-07	1e-07	1e-07	1e-07	1e-07	1e-07
ALDH1L1-AS2	ENSG00000246022.4	1e-07	0.72	1e-07	0.13	1e-07	1e-07	1e-07	1e-07	1e-07	1e-07	1e-07	1e-07	0.0400001	0.57	1e-07	1e-07	1e-07	1e-07	1e-07	1e-07	1e-07	1e-07	1e-07	1e-07	1e-07	0.0300001	1e-07	1e-07	0.0200001	0.0200001	1e-07	1e-07	1e-07	1e-07	1e-07	1e-07
PTTG2	ENSG00000250254.2	1e-07	0.22	0.0700001	0.13	1e-07	1e-07	0.0700001	0.0800001	1e-07	0.64	0.13	0.21	0.0900001	0.18	1e-07	1e-07	1e-07	1e-07	1e-07	1e-07	1e-07	1e-07	1e-07	1e-07	1e-07	1e-07	1e-07	1e-07	1e-07	1e-07	1e-07	1e-07	1e-07	1e-07	1e-07	1e-07
LINC01361	ENSG00000236268.6	0.0200001	1e-07	0.36	0.14	0.12	0.24	1e-07	0.0300001	1e-07	0.0600001	1e-07	0.0300001	1e-07	1e-07	0.15	1e-07	1e-07	0.0400001	1e-07	1e-07	1e-07	1e-07	1e-07	1e-07	0.46	1e-07	1e-07	0.56	1e-07	0.16	1e-07	1e-07	1e-07	1e-07	1e-07	1e-07
ENSG00000287656	ENSG00000287656.1	1e-07	1e-07	0.0300001	1e-07	0.12	0.13	1e-07	1e-07	0.0300001	1e-07	1e-07	1e-07	1e-07	1e-07	1e-07	1e-07	1e-07	1e-07	1e-07	1e-07	1e-07	1e-07	1e-07	1e-07	1e-07	1e-07	1e-07	0.0200001	1e-07	0.0200001	1e-07	1e-07	1e-07	1e-07	1e-07	1e-07
ARHGAP30	ENSG00000186517.14	1e-07	0.0200001	0.1	0.12	0.0600001	0.1	0.0800001	0.11	0.22	0.15	0.22	0.59	0.0200001	0.0400001	0.0400001	1e-07	0.0400001	0.0200001	1e-07	1e-07	1e-07	1e-07	1e-07	1e-07	0.0400001	1e-07	1e-07	0.0500001	1e-07	1e-07	1e-07	1e-07	1e-07	1e-07	0.0500001	1e-07
OOSP1	ENSG00000284873.1	0.58	1e-07	0.0600001	0.0600001	0.12	0.16	1e-07	1e-07	1e-07	1e-07	1e-07	1e-07	1e-07	1e-07	1e-07	1e-07	1e-07	0.0900001	1e-07	1e-07	1e-07	1e-07	1e-07	1e-07	1e-07	1e-07	1e-07	1e-07	1e-07	1e-07	1e-07	1e-07	1e-07	1e-07	1e-07	1e-07
ATP6V0D2	ENSG00000147614.4	1e-07	1e-07	1e-07	0.12	1e-07	1e-07	1e-07	1e-07	1e-07	1e-07	1e-07	1e-07	0.0400001	0.0200001	1e-07	0.0800001	1e-07	0.0700001	1e-07	1e-07	1e-07	1e-07	1e-07	1e-07	0.0800001	0.0300001	0.0800001	0.0800001	0.0600001	0.28	1e-07	0.32	0.11	1e-07	0.19	0.1
OR7E62P	ENSG00000234896.1	1e-07	1e-07	1e-07	1e-07	1e-07	0.12	1e-07	0.59	0.24	0.27	0.13	1e-07	0.89	2.02	1.38	1.4	2.23	1.51	1e-07	1e-07	1e-07	1e-07	1e-07	1e-07	1e-07	1e-07	1e-07	1e-07	1e-07	1e-07	1e-07	1e-07	1e-07	1e-07	1e-07	1e-07
FRG1GP	ENSG00000283023.1	1e-07	1e-07	1e-07	0.12	1e-07	1e-07	1e-07	1e-07	0.0600001	1e-07	1e-07	1e-07	1e-07	0.32	1e-07	0.47	1e-07	0.0900001	1e-07	1e-07	1e-07	1e-07	1e-07	1e-07	1e-07	1e-07	1e-07	1e-07	1e-07	1e-07	1e-07	1e-07	1e-07	1e-07	1e-07	1e-07
ENSG00000236733	ENSG00000236733.1	1e-07	1e-07	1e-07	1e-07	0.12	1e-07	1e-07	1e-07	1e-07	1e-07	0.23	1e-07	1e-07	1e-07	1e-07	1e-07	1e-07	1e-07	1e-07	1e-07	1e-07	1e-07	1e-07	1e-07	1e-07	1e-07	1e-07	1e-07	1e-07	1e-07	1e-07	1e-07	1e-07	1e-07	1e-07	1e-07
CLMAT3	ENSG00000249035.7	1e-07	1e-07	1e-07	0.12	1e-07	1e-07	1e-07	1e-07	0.62	1e-07	1e-07	0.0400001	1e-07	1e-07	1e-07	1e-07	1e-07	1e-07	1e-07	1e-07	1e-07	1e-07	1e-07	1e-07	1e-07	1e-07	1e-07	0.1	1e-07	1e-07	1e-07	1e-07	1e-07	1e-07	0.0300001	1e-07
SKP1P2	ENSG00000256211.1	1e-07	1e-07	1e-07	1e-07	0.12	1e-07	1e-07	1e-07	1e-07	1e-07	1e-07	1e-07	1e-07	1e-07	1e-07	1e-07	1e-07	1e-07	1e-07	1e-07	1e-07	1e-07	1e-07	1e-07	1e-07	1e-07	1e-07	1e-07	1e-07	1e-07	1e-07	1e-07	1e-07	1e-07	1e-07	1e-07
ENSG00000280181	ENSG00000280181.1	1e-07	1e-07	1e-07	0.12	1e-07	1e-07	1e-07	1e-07	1e-07	1e-07	1e-07	0.13	0.31	1e-07	1e-07	1e-07	0.0800001	1e-07	1e-07	1e-07	1e-07	1e-07	1e-07	1e-07	1e-07	1e-07	1e-07	1e-07	1e-07	1e-07	1e-07	1e-07	1e-07	1e-07	1e-07	1e-07
ENSG00000227722	ENSG00000227722.2	1e-07	1e-07	1e-07	1e-07	1e-07	0.12	1e-07	1e-07	1e-07	1e-07	1e-07	1e-07	1e-07	1e-07	1e-07	1e-07	1e-07	1e-07	1e-07	1e-07	1e-07	1e-07	1e-07	1e-07	1e-07	1e-07	1e-07	1e-07	1e-07	1e-07	1e-07	1e-07	1e-07	1e-07	1e-07	1e-07
RPL12P17	ENSG00000224839.1	1e-07	1e-07	1e-07	1e-07	0.12	1e-07	0.13	1e-07	1e-07	1e-07	1e-07	1e-07	1e-07	1e-07	1e-07	1e-07	1e-07	1e-07	1e-07	1e-07	1e-07	1e-07	1e-07	1e-07	1e-07	1e-07	1e-07	0.16	1e-07	1e-07	1e-07	1e-07	1e-07	1e-07	1e-07	1e-07
LINC00639	ENSG00000259070.9	1e-07	1e-07	1e-07	1e-07	0.12	1e-07	0.0300001	1e-07	1e-07	1e-07	0.0100001	1e-07	0.71	1.49	2.14	1.38	1.24	1.85	1e-07	1e-07	1e-07	1e-07	1e-07	1e-07	0.23	1e-07	0.0300001	0.0900001	1e-07	0.0100001	1e-07	1e-07	1e-07	1e-07	1e-07	1e-07
TCP1P1	ENSG00000229161.2	1e-07	1e-07	1e-07	1e-07	1e-07	0.12	1e-07	1e-07	0.0200001	1e-07	0.0300001	1e-07	1e-07	1e-07	1e-07	1e-07	1e-07	1e-07	1e-07	1e-07	1e-07	1e-07	1e-07	1e-07	1e-07	0.0400001	0.0600001	0.0300001	1e-07	1e-07	1e-07	1e-07	1e-07	1e-07	1e-07	1e-07
LINC00869	ENSG00000277147.9	1e-07	1e-07	1e-07	1e-07	1e-07	0.12	1e-07	1e-07	1e-07	1e-07	1e-07	1e-07	1e-07	1e-07	1e-07	1e-07	0.0500001	1e-07	1e-07	1e-07	1e-07	1e-07	1e-07	1e-07	0.0700001	1e-07	1e-07	1e-07	1e-07	1e-07	1e-07	1e-07	1e-07	1e-07	1e-07	1e-07
ENSG00000228366	ENSG00000228366.1	1e-07	1e-07	1e-07	0.12	1e-07	1e-07	1e-07	1e-07	1e-07	1e-07	1e-07	1e-07	1e-07	1e-07	1e-07	1e-07	1e-07	1e-07	1e-07	1e-07	1e-07	1e-07	1e-07	1e-07	1e-07	1e-07	1e-07	1e-07	1e-07	1e-07	1e-07	1e-07	1e-07	1e-07	1e-07	1e-07
RABGEF1P1	ENSG00000229180.10	1e-07	1e-07	1e-07	1e-07	1e-07	0.12	1e-07	1e-07	1e-07	1e-07	1e-07	1e-07	1e-07	1e-07	1e-07	1e-07	1e-07	1e-07	1e-07	1e-07	1e-07	1e-07	1e-07	1e-07	1e-07	1e-07	1e-07	1e-07	1e-07	1e-07	1e-07	1e-07	1e-07	1e-07	1e-07	1e-07
ENSG00000258895	ENSG00000258895.1	1e-07	1e-07	1e-07	1e-07	0.12	1e-07	1e-07	1e-07	1e-07	1e-07	1e-07	1e-07	1e-07	1e-07	1e-07	1e-07	1e-07	1e-07	1e-07	1e-07	1e-07	1e-07	1e-07	1e-07	1e-07	0.19	1e-07	1e-07	1e-07	1e-07	1e-07	1e-07	1e-07	1e-07	1e-07	1e-07
EEF1GP1	ENSG00000186676.3	1e-07	0.0400001	1e-07	1e-07	1e-07	0.12	0.0400001	1e-07	1e-07	1e-07	1e-07	1e-07	0.16	1e-07	0.31	1e-07	0.31	1e-07	1e-07	1e-07	1e-07	1e-07	1e-07	1e-07	1e-07	1e-07	1e-07	0.0800001	0.0800001	0.11	1e-07	1e-07	1e-07	1e-07	1e-07	1e-07
OR9A4	ENSG00000258083.2	1e-07	1e-07	0.0400001	1e-07	0.12	1e-07	1e-07	1e-07	1e-07	1e-07	0.0400001	1e-07	1e-07	1e-07	1e-07	1e-07	1e-07	1e-07	1e-07	1e-07	1e-07	1e-07	1e-07	1e-07	1e-07	1e-07	1e-07	1e-07	1e-07	1e-07	1e-07	1e-07	1e-07	1e-07	1e-07	1e-07
C4BPAP1	ENSG00000224462.2	1e-07	0.0600001	1e-07	1e-07	1e-07	0.12	1e-07	1e-07	0.0200001	1e-07	1e-07	0.0400001	0.52	0.18	0.38	0.45	0.52	0.36	1e-07	1e-07	1e-07	1e-07	1e-07	1e-07	1e-07	1e-07	1e-07	1e-07	1e-07	1e-07	1e-07	1e-07	1e-07	1e-07	1e-07	1e-07
ENSG00000236641	ENSG00000236641.2	1e-07	0.0700001	0.0300001	0.12	1e-07	0.0300001	0.0400001	1e-07	0.47	0.0400001	1e-07	0.0900001	0.0500001	1e-07	0.1	1e-07	1e-07	0.18	1e-07	1e-07	1e-07	1e-07	1e-07	1e-07	1e-07	1e-07	1e-07	1e-07	1e-07	1e-07	1e-07	1e-07	1e-07	1e-07	1e-07	1e-07
IGHG2	ENSG00000211893.4	1e-07	1e-07	0.12	1e-07	0.12	1e-07	0.13	1e-07	1e-07	0.17	1e-07	1e-07	1e-07	1e-07	1e-07	1e-07	1e-07	1e-07	1e-07	1e-07	1e-07	1e-07	1e-07	1e-07	0.0500001	1e-07	1e-07	1e-07	1e-07	1e-07	1e-07	1e-07	1e-07	1e-07	0.18	1e-07
ENSG00000254024	ENSG00000254024.1	0.13	1e-07	1e-07	1e-07	1e-07	0.12	1e-07	0.28	0.23	0.25	1e-07	1e-07	1.84	1.73	3.78	1.32	0.53	1e-07	1e-07	1e-07	1e-07	1e-07	1e-07	1e-07	1e-07	1e-07	1e-07	1e-07	1e-07	1e-07	1e-07	1e-07	1e-07	1e-07	1e-07	1e-07
CEBPE	ENSG00000092067.7	1e-07	1e-07	0.13	0.12	1e-07	1e-07	0.0700001	1e-07	1e-07	1e-07	1e-07	1e-07	1e-07	1e-07	1e-07	1e-07	1e-07	1e-07	1e-07	1e-07	1e-07	1e-07	1e-07	1e-07	1e-07	1e-07	1e-07	1e-07	1e-07	1e-07	1e-07	1e-07	0.14	1e-07	1e-07	1e-07
LINC01501	ENSG00000229613.3	1e-07	1e-07	0.28	1e-07	0.12	1e-07	1e-07	1e-07	1e-07	1e-07	1e-07	1e-07	1e-07	1e-07	1e-07	1e-07	1e-07	1e-07	1e-07	1e-07	1e-07	1e-07	1e-07	1e-07	0.0700001	0.0900001	1e-07	0.16	0.22	0.33	1e-07	1e-07	1e-07	1e-07	1e-07	1e-07
MPL	ENSG00000117400.18	1e-07	0.13	0.12	0.12	0.0300001	0.0500001	0.0900001	0.0600001	0.12	0.0300001	1e-07	0.33	0.35	0.42	0.39	0.34	0.18	0.24	1e-07	1e-07	1e-07	1e-07	1e-07	1e-07	0.18	0.13	0.83	0.13	0.0100001	0.0600001	1e-07	1e-07	1e-07	1e-07	1e-07	1e-07
SPATA4	ENSG00000150628.7	1e-07	1e-07	0.0400001	0.0700001	0.0400001	0.14	1e-07	1e-07	1e-07	1e-07	1e-07	1e-07	1.48	0.67	0.28	0.64	0.3	0.4	1e-07	1e-07	1e-07	1e-07	1e-07	1e-07	0.29	0.41	0.28	0.1	0.19	0.0400001	0.29	0.0500001	0.44	1e-07	0.13	0.53
ENSG00000247011	ENSG00000247011.3	0.0200001	1e-07	1e-07	0.0700001	0.0400001	0.0700001	1e-07	1e-07	1e-07	1e-07	1e-07	1e-07	0.0400001	0.26	1e-07	0.17	0.0700001	0.36	1e-07	1e-07	1e-07	1e-07	1e-07	1e-07	1e-07	1e-07	1e-07	1e-07	0.34	1e-07	1e-07	1e-07	1e-07	1e-07	1e-07	1e-07
ENSG00000286715	ENSG00000286715.1	0.0600001	1e-07	1e-07	0.12	1e-07	0.11	1e-07	0.14	1e-07	1e-07	1e-07	1e-07	1e-07	1e-07	1e-07	1e-07	1e-07	1e-07	1e-07	1e-07	1e-07	1e-07	1e-07	1e-07	0.0800001	1e-07	1e-07	1e-07	1e-07	1e-07	1e-07	1e-07	1e-07	1e-07	1e-07	1e-07
ENSG00000279908	ENSG00000279908.1	0.14	0.0600001	1e-07	0.0800001	0.13	0.11	0.0800001	0.19	1e-07	0.0600001	0.0600001	0.0900001	1e-07	0.0700001	0.0200001	0.25	0.0200001	0.0700001	1e-07	1e-07	1e-07	1e-07	1e-07	1e-07	0.1	0.0600001	0.12	0.1	0.1	0.11	1e-07	1e-07	1e-07	1e-07	1e-07	1e-07
ENSG00000228444	ENSG00000228444.2	0.12	1e-07	0.22	0.16	0.11	0.21	1e-07	1e-07	0.26	1e-07	0.21	1e-07	1e-07	1e-07	1e-07	0.27	1e-07	1e-07	1e-07	1e-07	1e-07	1e-07	1e-07	1e-07	0.2	1e-07	1e-07	0.14	0.0700001	1e-07	0.0700001	0.75	0.56	1.52	1.24	1e-07
LINC00456	ENSG00000233124.2	1e-07	1e-07	1e-07	0.0400001	1e-07	0.0700001	1e-07	0.0100001	1e-07	1e-07	0.0300001	1e-07	0.13	0.0500001	0.22	0.24	0.29	0.77	1e-07	1e-07	1e-07	1e-07	1e-07	1e-07	1e-07	1e-07	1e-07	1e-07	1e-07	1e-07	1e-07	1e-07	1e-07	1e-07	1e-07	1e-07
ENSG00000243179	ENSG00000243179.1	1e-07	1e-07	1e-07	1e-07	1e-07	0.11	1e-07	0.2	1e-07	1e-07	1e-07	0.12	1e-07	1e-07	1e-07	1e-07	0.35	1e-07	1e-07	1e-07	1e-07	1e-07	1e-07	1e-07	0.0700001	1e-07	1e-07	1e-07	0.15	1e-07	1e-07	1e-07	1e-07	1e-07	0.21	1e-07
ENSG00000273368	ENSG00000273368.1	1e-07	1e-07	1e-07	0.11	1e-07	1e-07	1e-07	1e-07	0.21	0.24	1e-07	1e-07	0.31	1e-07	1e-07	1e-07	1e-07	1e-07	1e-07	1e-07	1e-07	1e-07	1e-07	1e-07	1e-07	0.19	1e-07	0.15	1e-07	1e-07	1.77	1.45	0.78	0.92	1.76	0.48
OR7E91P	ENSG00000205847.7	1e-07	1e-07	1e-07	0.11	1e-07	1e-07	1e-07	1e-07	0.2	1e-07	1e-07	0.11	1.79	1e-07	1e-07	1e-07	2.34	0.44	1e-07	1e-07	1e-07	1e-07	1e-07	1e-07	1e-07	1e-07	1e-07	1e-07	1e-07	1e-07	1e-07	1e-07	1e-07	1e-07	1e-07	1e-07
ENSG00000251205	ENSG00000251205.3	1e-07	1e-07	1e-07	0.11	1e-07	1e-07	1e-07	1e-07	1e-07	1e-07	1e-07	0.0600001	1e-07	1e-07	1e-07	0.36	0.49	0.34	1e-07	1e-07	1e-07	1e-07	1e-07	1e-07	1e-07	1e-07	1e-07	1e-07	1e-07	1e-07	0.24	1e-07	0.18	1e-07	0.1	0.41
ROPN1	ENSG00000065371.18	1e-07	1e-07	1e-07	1e-07	0.11	1e-07	1e-07	0.0300001	1e-07	0.55	1e-07	1e-07	1e-07	1e-07	1e-07	1e-07	1e-07	1e-07	1e-07	1e-07	1e-07	1e-07	1e-07	1e-07	1e-07	1e-07	1e-07	1e-07	1e-07	1e-07	1e-07	1e-07	1e-07	1e-07	1e-07	1e-07
ENSG00000230495	ENSG00000230495.1	1e-07	1e-07	1e-07	1e-07	0.11	1e-07	0.22	1e-07	1e-07	1e-07	0.1	0.1	1e-07	1e-07	1e-07	1e-07	1e-07	1e-07	1e-07	1e-07	1e-07	1e-07	1e-07	1e-07	1e-07	1e-07	1e-07	1e-07	0.52	1e-07	1e-07	1e-07	1e-07	1e-07	1e-07	1e-07
NRBF2P2	ENSG00000226933.1	1e-07	1e-07	1e-07	1e-07	0.11	1e-07	1e-07	1e-07	0.21	0.0600001	0.11	1e-07	1e-07	1e-07	1e-07	1e-07	1e-07	0.24	1e-07	1e-07	1e-07	1e-07	1e-07	1e-07	1e-07	1e-07	1e-07	1e-07	1e-07	1e-07	1e-07	1e-07	1e-07	1e-07	1e-07	1e-07
MTCO3P17	ENSG00000237542.1	1e-07	1e-07	1e-07	0.11	1e-07	1e-07	1e-07	1e-07	1e-07	1e-07	1e-07	1e-07	1e-07	1e-07	1e-07	1e-07	1e-07	1e-07	1e-07	1e-07	1e-07	1e-07	1e-07	1e-07	1e-07	1e-07	1e-07	1e-07	1e-07	1e-07	1e-07	1e-07	1e-07	1e-07	1e-07	1e-07
LINC01882	ENSG00000260302.3	1e-07	1e-07	1e-07	1e-07	1e-07	0.11	0.14	1e-07	1e-07	1e-07	1e-07	1e-07	1e-07	0.0900001	0.2	1e-07	1e-07	1e-07	1e-07	1e-07	1e-07	1e-07	1e-07	1e-07	1e-07	1e-07	1e-07	1e-07	1e-07	1e-07	1e-07	1e-07	1e-07	1e-07	1e-07	1e-07
ENSG00000248559	ENSG00000248559.1	1e-07	1e-07	1e-07	0.11	1e-07	1e-07	1e-07	1e-07	1e-07	1e-07	1e-07	1e-07	1e-07	1e-07	1e-07	1e-07	1e-07	1e-07	1e-07	1e-07	1e-07	1e-07	1e-07	1e-07	1e-07	1e-07	0.28	1e-07	1e-07	1e-07	1e-07	1e-07	1e-07	1e-07	1e-07	1e-07
ENSG00000248196	ENSG00000248196.1	1e-07	1e-07	1e-07	1e-07	0.11	1e-07	1e-07	1e-07	1e-07	1e-07	1e-07	1e-07	1e-07	1e-07	1e-07	1e-07	0.31	0.0800001	1e-07	1e-07	1e-07	1e-07	1e-07	1e-07	1e-07	1e-07	1e-07	1e-07	1e-07	1e-07	1e-07	1e-07	1e-07	1e-07	1e-07	1e-07
ENSG00000287560	ENSG00000287560.1	1e-07	1e-07	1e-07	1e-07	1e-07	0.11	1e-07	1e-07	1e-07	1e-07	1e-07	1e-07	0.1	0.21	0.24	0.34	0.6	0.16	1e-07	1e-07	1e-07	1e-07	1e-07	1e-07	1e-07	1e-07	1e-07	0.14	1e-07	0.16	1e-07	1e-07	1e-07	1e-07	1e-07	1e-07
RPSAP76	ENSG00000235332.2	1e-07	1e-07	1e-07	1e-07	0.11	1e-07	1e-07	1e-07	1e-07	1e-07	1e-07	1e-07	1e-07	1e-07	1e-07	1e-07	1e-07	1e-07	1e-07	1e-07	1e-07	1e-07	1e-07	1e-07	1e-07	1e-07	1e-07	1e-07	1e-07	1e-07	1e-07	1e-07	1e-07	1e-07	1e-07	1e-07
NPM1P35	ENSG00000255213.1	1e-07	1e-07	1e-07	1e-07	0.11	1e-07	1e-07	1e-07	1e-07	0.0600001	1e-07	1e-07	1e-07	1e-07	1e-07	1e-07	1e-07	1e-07	1e-07	1e-07	1e-07	1e-07	1e-07	1e-07	1e-07	1e-07	1e-07	1e-07	1e-07	1e-07	1e-07	1e-07	1e-07	1e-07	1e-07	1e-07
MPP7-DT	ENSG00000282996.1	1e-07	1e-07	1e-07	0.11	1e-07	1e-07	0.37	1e-07	1e-07	0.0600001	0.22	1e-07	1e-07	1e-07	1e-07	1e-07	1e-07	1e-07	1e-07	1e-07	1e-07	1e-07	1e-07	1e-07	1e-07	1e-07	1e-07	1e-07	1e-07	1e-07	1e-07	1e-07	1e-07	1e-07	1e-07	1e-07
ENSG00000287550	ENSG00000287550.1	1e-07	1e-07	1e-07	1e-07	0.0100001	0.1	1e-07	1e-07	1e-07	1e-07	1e-07	1e-07	1.85	3.27	2.71	2.64	3.13	3.69	1e-07	1e-07	1e-07	1e-07	1e-07	1e-07	3.62	3.87	2.52	6.09	7.99	6.68	1e-07	1e-07	1e-07	1e-07	1e-07	1e-07
KRT17P4	ENSG00000205312.9	1e-07	1e-07	1e-07	0.11	1e-07	1e-07	1e-07	1e-07	1e-07	1e-07	1e-07	1e-07	1e-07	1e-07	1e-07	1e-07	1e-07	1e-07	1e-07	1e-07	1e-07	1e-07	1e-07	1e-07	1e-07	1e-07	1e-07	1e-07	1e-07	1e-07	1e-07	1e-07	1e-07	1e-07	1e-07	1e-07
ZBTB45P2	ENSG00000226065.1	1e-07	1e-07	1e-07	0.11	1e-07	1e-07	1e-07	1e-07	1e-07	1e-07	1e-07	1e-07	1e-07	1e-07	0.0600001	1e-07	1e-07	1e-07	1e-07	1e-07	1e-07	1e-07	1e-07	1e-07	1e-07	1e-07	1e-07	1e-07	1e-07	1e-07	1e-07	1e-07	1e-07	1e-07	1e-07	1e-07
ENSG00000285736	ENSG00000285736.1	1e-07	1e-07	1e-07	1e-07	0.11	1e-07	1e-07	1e-07	1e-07	1e-07	1e-07	1e-07	1e-07	1e-07	0.35	1e-07	1e-07	1e-07	1e-07	1e-07	1e-07	1e-07	1e-07	1e-07	1e-07	1e-07	0.41	1e-07	1e-07	1e-07	1e-07	1e-07	1e-07	1e-07	1e-07	1e-07
LINC01730	ENSG00000275491.1	1e-07	1e-07	1e-07	1e-07	1e-07	0.11	1e-07	1e-07	1e-07	0.12	1e-07	0.35	0.35	0.57	0.18	1e-07	0.55	1e-07	1e-07	1e-07	1e-07	1e-07	1e-07	1e-07	1.31	0.32	0.42	0.28	0.28	0.0900001	0.22	1e-07	0.0700001	1e-07	1e-07	1e-07
MTCYBP28	ENSG00000260161.1	1e-07	0.41	1e-07	1e-07	0.0800001	0.11	0.0400001	0.0400001	1e-07	1e-07	1e-07	0.12	1e-07	1e-07	1e-07	1e-07	1e-07	1e-07	1e-07	1e-07	1e-07	1e-07	1e-07	1e-07	1e-07	1e-07	1e-07	1e-07	1e-07	1e-07	0.1	1e-07	1e-07	1e-07	1e-07	1e-07
DYNLT4	ENSG00000188396.4	1e-07	0.4	0.27	0.11	0.0600001	0.25	0.14	0.12	0.1	0.1	0.11	0.28	0.35	1.12	1.05	0.66	0.6	0.64	1e-07	1e-07	1e-07	1e-07	1e-07	1e-07	1e-07	0.35	0.13	0.0800001	0.27	0.32	0.42	1e-07	0.49	1e-07	0.19	1e-07
MYT1L	ENSG00000186487.21	0.0200001	1e-07	1e-07	1e-07	0.11	1e-07	0.3	0.25	0.24	0.25	0.27	0.0500001	0.27	1e-07	1e-07	0.0300001	0.0300001	1e-07	1e-07	1e-07	1e-07	1e-07	1e-07	1e-07	1e-07	1e-07	1e-07	1e-07	1e-07	1e-07	1e-07	1e-07	1e-07	1e-07	1e-07	1e-07
ANTXRL	ENSG00000274209.6	1e-07	0.0200001	1e-07	0.11	1e-07	1e-07	1e-07	1e-07	1e-07	1e-07	1e-07	1e-07	0.0800001	0.0200001	0.0800001	1e-07	0.14	1e-07	1e-07	1e-07	1e-07	1e-07	1e-07	1e-07	1e-07	1e-07	1e-07	1e-07	1e-07	1e-07	1e-07	1e-07	1e-07	1e-07	1e-07	1e-07
TLX1NB	ENSG00000236311.6	0.0500001	1e-07	1e-07	1e-07	0.11	1e-07	1e-07	1e-07	1e-07	1e-07	1e-07	1e-07	1e-07	1e-07	1e-07	1e-07	1e-07	1e-07	1e-07	1e-07	1e-07	1e-07	1e-07	1e-07	1e-07	1e-07	1e-07	1e-07	1e-07	1e-07	1e-07	1e-07	1e-07	1e-07	1e-07	1e-07
ENSG00000213383	ENSG00000213383.2	0.0600001	1e-07	1e-07	1e-07	0.0600001	0.0500001	0.0600001	1e-07	1e-07	1e-07	1e-07	1e-07	1e-07	1e-07	0.0600001	1e-07	1e-07	1e-07	1e-07	1e-07	1e-07	1e-07	1e-07	1e-07	1e-07	1e-07	1e-07	1e-07	0.0700001	1e-07	1e-07	1e-07	1e-07	1e-07	0.0900001	1e-07
ENSG00000249275	ENSG00000249275.1	0.0600001	1e-07	1e-07	1e-07	1e-07	0.11	1e-07	1e-07	1e-07	1e-07	1e-07	1e-07	1e-07	1e-07	1e-07	1e-07	1e-07	1e-07	1e-07	1e-07	1e-07	1e-07	1e-07	1e-07	1e-07	1e-07	1e-07	1e-07	1e-07	1e-07	1e-07	1e-07	1e-07	1e-07	1e-07	1e-07
SCGB2A1	ENSG00000124939.6	1e-07	1e-07	0.11	0.11	1e-07	1e-07	1e-07	1e-07	1e-07	1e-07	1e-07	1e-07	1e-07	1e-07	1e-07	1e-07	1e-07	1e-07	1e-07	1e-07	1e-07	1e-07	1e-07	1e-07	1e-07	1e-07	1e-07	1e-07	1e-07	1e-07	1e-07	1e-07	1e-07	1e-07	1e-07	1e-07
EVA1A-AS	ENSG00000231172.2	1e-07	1e-07	0.11	1e-07	0.11	1e-07	0.16	0.0400001	0.45	0.0400001	0.0400001	0.0400001	1e-07	1e-07	1e-07	1e-07	1e-07	1e-07	1e-07	1e-07	1e-07	1e-07	1e-07	1e-07	0.0900001	0.35	1e-07	1e-07	0.0900001	1e-07	1e-07	1e-07	1e-07	1e-07	1e-07	1e-07
AMHR2	ENSG00000135409.11	0.16	1e-07	1e-07	1e-07	0.11	1e-07	1e-07	1e-07	1e-07	1e-07	1e-07	1e-07	1e-07	1e-07	1e-07	1e-07	1e-07	1e-07	1e-07	1e-07	1e-07	1e-07	1e-07	1e-07	1e-07	1e-07	1e-07	0.18	0.0500001	0.0900001	1e-07	0.48	1e-07	1e-07	1e-07	0.27
ENSG00000230526	ENSG00000230526.1	0.23	1e-07	1e-07	1e-07	0.11	1e-07	1e-07	1e-07	1e-07	1e-07	1e-07	1e-07	0.29	1e-07	1e-07	1e-07	0.23	0.36	1e-07	1e-07	1e-07	1e-07	1e-07	1e-07	1e-07	0.55	0.56	0.29	0.86	0.4	1e-07	1e-07	1e-07	1e-07	1e-07	1e-07
NIP7P2	ENSG00000213264.3	1e-07	1e-07	0.31	1e-07	0.11	1e-07	1e-07	1e-07	1e-07	1e-07	1e-07	1e-07	1e-07	1e-07	1e-07	1e-07	1e-07	1e-07	1e-07	1e-07	1e-07	1e-07	1e-07	1e-07	1e-07	1e-07	1e-07	1e-07	1e-07	1e-07	1e-07	1e-07	1e-07	1e-07	1e-07	1e-07
ENSG00000259649	ENSG00000259649.4	1e-07	1e-07	0.32	1e-07	0.11	1e-07	0.46	1e-07	1e-07	1e-07	0.21	1e-07	1e-07	1e-07	1e-07	0.28	1e-07	1e-07	1e-07	1e-07	1e-07	1e-07	1e-07	1e-07	1e-07	1e-07	1e-07	1e-07	1e-07	1e-07	1e-07	1e-07	1e-07	1e-07	1e-07	1e-07
ENSG00000228470	ENSG00000228470.1	1e-07	0.12	0.11	0.11	1e-07	1e-07	1e-07	1e-07	0.21	0.24	1e-07	1e-07	1e-07	1e-07	0.13	1e-07	1e-07	0.55	1e-07	1e-07	1e-07	1e-07	1e-07	1e-07	1e-07	1e-07	1e-07	1e-07	1e-07	1e-07	1e-07	1e-07	1e-07	1e-07	0.22	1e-07
RHOXF1	ENSG00000101883.6	0.0500001	1e-07	0.67	0.41	0.1	1e-07	0.0100001	0.15	0.13	1e-07	0.1	0.0300001	0.23	0.55	0.87	0.15	0.36	0.28	1e-07	1e-07	1e-07	1e-07	1e-07	1e-07	1e-07	0.21	1e-07	1e-07	1e-07	1e-07	1e-07	1e-07	1e-07	1e-07	1e-07	1e-07
ENSG00000282906	ENSG00000282906.1	1e-07	0.0500001	0.41	0.1	0.21	0.14	1e-07	0.17	1e-07	1e-07	1e-07	0.1	1e-07	0.19	0.0500001	1e-07	1e-07	1e-07	1e-07	1e-07	1e-07	1e-07	1e-07	1e-07	1e-07	1e-07	1e-07	1e-07	1e-07	1e-07	1e-07	1e-07	1e-07	1e-07	1e-07	1e-07
ENSG00000263946	ENSG00000263946.1	1e-07	1e-07	0.22	1e-07	0.1	0.59	1.27	0.24	1e-07	1e-07	0.39	0.43	1e-07	1e-07	1e-07	1e-07	1e-07	1e-07	1e-07	1e-07	1e-07	1e-07	1e-07	1e-07	1e-07	1e-07	1e-07	0.24	1e-07	1e-07	1e-07	1e-07	1e-07	1e-07	1e-07	1e-07
ENSG00000286330	ENSG00000286330.1	1e-07	0.0300001	0.0200001	0.1	1e-07	0.0700001	1e-07	1e-07	1e-07	1e-07	1e-07	1e-07	1e-07	1e-07	1e-07	1e-07	1e-07	0.1	1e-07	1e-07	1e-07	1e-07	1e-07	1e-07	0.0400001	1e-07	1e-07	1e-07	1e-07	1e-07	0.22	0.2	0.44	0.0700001	0.41	0.5
ENSG00000243636	ENSG00000243636.1	1e-07	0.28	0.29	0.1	0.5	0.37	1e-07	1e-07	1e-07	1e-07	1e-07	1e-07	1.03	0.75	1.22	0.96	2.94	2.58	1e-07	1e-07	1e-07	1e-07	1e-07	1e-07	1e-07	1e-07	1e-07	1e-07	1e-07	1e-07	1e-07	1e-07	1e-07	1e-07	1e-07	1e-07
RPL3P7	ENSG00000225093.1	1e-07	0.11	1e-07	1e-07	0.14	0.1	0.0400001	1e-07	1e-07	0.0400001	1e-07	1e-07	1e-07	0.0400001	1e-07	1e-07	1e-07	1e-07	1e-07	1e-07	1e-07	1e-07	1e-07	1e-07	1e-07	1e-07	1e-07	1e-07	1e-07	0.0800001	1e-07	1e-07	1e-07	1e-07	1e-07	1e-07
PDZD3	ENSG00000172367.16	0.0800001	1e-07	1e-07	0.1	0.1	1e-07	1e-07	1e-07	1e-07	1e-07	1e-07	1e-07	1e-07	1e-07	1e-07	1e-07	1e-07	1e-07	1e-07	1e-07	1e-07	1e-07	1e-07	1e-07	1e-07	1e-07	1e-07	0.0600001	0.25	1e-07	1e-07	1e-07	1e-07	1e-07	1e-07	1e-07
NANOGP7	ENSG00000258774.1	1e-07	0.0500001	1e-07	1e-07	0.0500001	0.1	1e-07	1e-07	1e-07	1e-07	0.1	1e-07	1e-07	1e-07	1e-07	1e-07	0.1	1e-07	1e-07	1e-07	1e-07	1e-07	1e-07	1e-07	1e-07	1e-07	1e-07	0.0600001	0.19	1e-07	1e-07	1e-07	1e-07	1e-07	1e-07	1e-07
LINC01226	ENSG00000284543.1	1e-07	1e-07	1e-07	0.1	1e-07	1e-07	1e-07	1e-07	0.1	1e-07	0.1	0.43	0.23	0.52	0.69	1.15	0.4	0.78	1e-07	1e-07	1e-07	1e-07	1e-07	1e-07	1e-07	1e-07	1e-07	1e-07	0.0200001	1e-07	1e-07	1e-07	1e-07	1e-07	1e-07	1e-07
ENSG00000230721	ENSG00000230721.1	1e-07	1e-07	1e-07	0.1	1e-07	1e-07	1e-07	1e-07	1e-07	1e-07	1e-07	1e-07	1e-07	1e-07	1e-07	1e-07	1e-07	1e-07	1e-07	1e-07	1e-07	1e-07	1e-07	1e-07	1e-07	1e-07	1e-07	1e-07	1e-07	1e-07	1e-07	1e-07	1e-07	1e-07	1e-07	1e-07
CD177P1	ENSG00000204933.3	1e-07	1e-07	1e-07	1e-07	1e-07	0.1	1e-07	1e-07	1e-07	1e-07	0.22	1e-07	0.0700001	0.0700001	1e-07	1e-07	1e-07	1e-07	1e-07	1e-07	1e-07	1e-07	1e-07	1e-07	1e-07	1e-07	1e-07	1e-07	0.12	1e-07	1e-07	0.34	1e-07	1e-07	1e-07	1e-07
ENSG00000269590	ENSG00000269590.1	1e-07	1e-07	1e-07	0.1	1e-07	1e-07	1e-07	1e-07	1e-07	1e-07	1e-07	1e-07	1e-07	1e-07	1e-07	1e-07	1e-07	1e-07	1e-07	1e-07	1e-07	1e-07	1e-07	1e-07	1e-07	1e-07	1e-07	1e-07	1e-07	1e-07	1e-07	1e-07	1e-07	1e-07	1e-07	1e-07
UBE2H-DT	ENSG00000244036.3	1e-07	1e-07	1e-07	1e-07	1e-07	0.1	1e-07	1e-07	1e-07	1e-07	0.0800001	0.0600001	0.1	0.28	0.2	0.0700001	1e-07	1e-07	1e-07	1e-07	1e-07	1e-07	1e-07	1e-07	1e-07	1e-07	1e-07	0.0300001	1e-07	0.0600001	1e-07	1e-07	1e-07	1e-07	1e-07	1e-07
ENSG00000283579	ENSG00000283579.1	1e-07	1e-07	1e-07	1e-07	0.1	1e-07	1e-07	0.22	1e-07	1e-07	1e-07	1e-07	1e-07	1e-07	1e-07	1e-07	1e-07	1e-07	1e-07	1e-07	1e-07	1e-07	1e-07	1e-07	1e-07	1e-07	1e-07	1e-07	1e-07	1e-07	1e-07	1e-07	1e-07	1e-07	1e-07	1e-07
NANOGP8	ENSG00000255192.6	1e-07	1e-07	1e-07	1e-07	1e-07	0.1	1e-07	1e-07	1e-07	1e-07	1e-07	1e-07	1e-07	0.34	1e-07	1e-07	1e-07	1e-07	1e-07	1e-07	1e-07	1e-07	1e-07	1e-07	0.0500001	1e-07	0.0700001	1e-07	0.0900001	0.0600001	1e-07	1e-07	1e-07	0.11	1e-07	1e-07
ENSG00000227040	ENSG00000227040.4	1e-07	1e-07	1e-07	1e-07	0.1	1e-07	1e-07	0.11	1e-07	1e-07	1e-07	1e-07	1e-07	1e-07	1e-07	1e-07	1e-07	1e-07	1e-07	1e-07	1e-07	1e-07	1e-07	1e-07	1e-07	1e-07	1e-07	0.13	1e-07	0.24	1e-07	1e-07	1e-07	1e-07	1e-07	1e-07
ENSG00000269476	ENSG00000269476.1	1e-07	1e-07	1e-07	0.1	1e-07	1e-07	0.15	0.13	1e-07	1e-07	0.26	1e-07	1e-07	1e-07	1e-07	0.31	1e-07	1e-07	1e-07	1e-07	1e-07	1e-07	1e-07	1e-07	1e-07	1e-07	1e-07	1e-07	1e-07	1e-07	1e-07	1e-07	1e-07	1e-07	1e-07	1e-07
FCF1P1	ENSG00000227436.1	1e-07	1e-07	1e-07	0.1	1e-07	1e-07	1e-07	1e-07	1e-07	1e-07	1e-07	0.3	1e-07	1e-07	1e-07	1e-07	1e-07	1e-07	1e-07	1e-07	1e-07	1e-07	1e-07	1e-07	1e-07	1e-07	1e-07	1e-07	1e-07	1e-07	1e-07	1e-07	1e-07	1e-07	1e-07	1e-07
SLC25A6P5	ENSG00000228948.2	1e-07	1e-07	1e-07	0.1	1e-07	1e-07	1e-07	0.12	0.0500001	1e-07	1e-07	1e-07	1e-07	0.2	1e-07	1e-07	1e-07	0.0800001	1e-07	1e-07	1e-07	1e-07	1e-07	1e-07	1e-07	1e-07	1e-07	1e-07	1e-07	1e-07	1e-07	1e-07	1e-07	1e-07	0.22	1e-07
ARL6IP1P2	ENSG00000225355.1	1e-07	1e-07	1e-07	1e-07	0.1	1e-07	1e-07	1e-07	1e-07	1e-07	1e-07	1e-07	1e-07	1e-07	1e-07	1e-07	1e-07	1e-07	1e-07	1e-07	1e-07	1e-07	1e-07	1e-07	1e-07	0.16	1e-07	0.26	1e-07	1e-07	1e-07	1e-07	1e-07	1e-07	1e-07	1e-07
ENSG00000289641	ENSG00000289641.1	1e-07	1e-07	1e-07	1e-07	0.1	1e-07	1e-07	1e-07	1e-07	1e-07	1e-07	1e-07	1e-07	1e-07	0.66	0.25	1e-07	1e-07	1e-07	1e-07	1e-07	1e-07	1e-07	1e-07	1e-07	1e-07	1e-07	1e-07	1e-07	1e-07	1e-07	1e-07	1e-07	1e-07	1e-07	1e-07
OR5B21	ENSG00000198283.3	1e-07	1e-07	1e-07	1e-07	0.1	1e-07	1e-07	0.11	1e-07	1e-07	1e-07	1e-07	1e-07	1e-07	1e-07	1e-07	1e-07	1e-07	1e-07	1e-07	1e-07	1e-07	1e-07	1e-07	1e-07	1e-07	1e-07	1e-07	1e-07	1e-07	1e-07	1e-07	1e-07	1e-07	1e-07	1e-07
ENSG00000280360	ENSG00000280360.1	1e-07	1e-07	1e-07	0.1	1e-07	1e-07	1e-07	1e-07	1e-07	1e-07	1e-07	1e-07	1e-07	1e-07	1e-07	1e-07	1e-07	1e-07	1e-07	1e-07	1e-07	1e-07	1e-07	1e-07	1e-07	1e-07	1e-07	1e-07	1e-07	1e-07	1e-07	1e-07	1e-07	1e-07	1e-07	1e-07
EIF4A1P4	ENSG00000257790.1	1e-07	1e-07	1e-07	1e-07	1e-07	0.1	1e-07	1e-07	1e-07	1e-07	1e-07	1e-07	1e-07	1e-07	1e-07	1e-07	1e-07	1e-07	1e-07	1e-07	1e-07	1e-07	1e-07	1e-07	1e-07	1e-07	1e-07	1e-07	1e-07	1e-07	1e-07	1e-07	1e-07	1e-07	0.0600001	1e-07
SLC31A1P1	ENSG00000224426.1	1e-07	1e-07	1e-07	0.1	1e-07	1e-07	1e-07	1e-07	1e-07	1e-07	0.1	1e-07	1e-07	1e-07	1e-07	1e-07	1e-07	1e-07	1e-07	1e-07	1e-07	1e-07	1e-07	1e-07	1e-07	1e-07	1e-07	1e-07	1e-07	1e-07	1e-07	1e-07	1e-07	1e-07	1e-07	1e-07
ENSG00000214650	ENSG00000214650.3	1e-07	1e-07	1e-07	1e-07	0.1	1e-07	1e-07	1e-07	1e-07	1e-07	1e-07	1e-07	1e-07	1e-07	1e-07	1e-07	1e-07	1e-07	1e-07	1e-07	1e-07	1e-07	1e-07	1e-07	1e-07	1e-07	1e-07	1e-07	1e-07	1e-07	1e-07	1e-07	1e-07	1e-07	1e-07	1e-07
PLEKHA3P1	ENSG00000269800.1	1e-07	1e-07	1e-07	1e-07	0.0500001	0.0500001	1e-07	1e-07	1e-07	1e-07	1e-07	1e-07	1e-07	0.0700001	1e-07	1e-07	1e-07	1e-07	1e-07	1e-07	1e-07	1e-07	1e-07	1e-07	0.0600001	0.0800001	1e-07	1e-07	0.0600001	1e-07	1e-07	1e-07	1e-07	1e-07	1e-07	1e-07
ENSG00000275678	ENSG00000275678.1	1e-07	1e-07	1e-07	0.0500001	0.0500001	1e-07	0.0400001	1e-07	0.0500001	1e-07	1e-07	1e-07	1e-07	1e-07	1e-07	1e-07	1e-07	1e-07	1e-07	1e-07	1e-07	1e-07	1e-07	1e-07	0.0800001	1e-07	1e-07	1e-07	1e-07	1e-07	1e-07	1e-07	1e-07	1e-07	1e-07	1e-07
ENSG00000215869	ENSG00000215869.4	1e-07	1e-07	1e-07	1e-07	1e-07	0.1	1e-07	1e-07	1e-07	1e-07	1e-07	1e-07	0.0400001	0.11	1e-07	1e-07	1e-07	1e-07	1e-07	1e-07	1e-07	1e-07	1e-07	1e-07	1e-07	1e-07	1e-07	1e-07	1e-07	1e-07	1e-07	1e-07	1e-07	1e-07	1e-07	1e-07
PPIAP25	ENSG00000229303.1	1e-07	1e-07	1e-07	0.1	1e-07	1e-07	1e-07	1e-07	1e-07	1e-07	1e-07	1e-07	1e-07	1e-07	1e-07	1e-07	1e-07	1e-07	1e-07	1e-07	1e-07	1e-07	1e-07	1e-07	1e-07	1e-07	1e-07	1e-07	1e-07	1e-07	1e-07	1e-07	1e-07	1e-07	1e-07	1e-07
ENSG00000231700	ENSG00000231700.3	1e-07	1e-07	1e-07	1e-07	0.1	1e-07	1e-07	1e-07	1e-07	1e-07	1e-07	1e-07	1e-07	1e-07	1e-07	1e-07	1e-07	1e-07	1e-07	1e-07	1e-07	1e-07	1e-07	1e-07	1e-07	1e-07	1e-07	1e-07	1e-07	1e-07	1e-07	1e-07	1e-07	1e-07	1e-07	1e-07
ENSG00000267610	ENSG00000267610.2	1e-07	1e-07	1e-07	0.1	1e-07	1e-07	1e-07	1e-07	1e-07	1e-07	1e-07	1e-07	1e-07	1e-07	1e-07	1e-07	1e-07	1e-07	1e-07	1e-07	1e-07	1e-07	1e-07	1e-07	1e-07	1e-07	1e-07	1e-07	1e-07	1e-07	1e-07	1e-07	1e-07	1e-07	1e-07	1e-07
CBX5P1	ENSG00000241535.1	1e-07	1e-07	1e-07	0.1	1e-07	1e-07	1e-07	1e-07	1e-07	1e-07	1e-07	1e-07	1e-07	0.27	0.11	1e-07	1e-07	1e-07	1e-07	1e-07	1e-07	1e-07	1e-07	1e-07	1e-07	1e-07	1e-07	1e-07	1e-07	1e-07	1e-07	1e-07	1e-07	1e-07	1e-07	1e-07
SLITRK3	ENSG00000121871.4	1e-07	1e-07	1e-07	0.0900001	1e-07	0.0100001	1e-07	1e-07	1e-07	1e-07	1e-07	1e-07	1e-07	1e-07	1e-07	1e-07	1e-07	1e-07	1e-07	1e-07	1e-07	1e-07	1e-07	1e-07	1e-07	1e-07	1e-07	1e-07	1e-07	1e-07	1e-07	1e-07	1e-07	1e-07	1e-07	1e-07
ENSG00000280217	ENSG00000280217.1	1e-07	0.0200001	1e-07	0.1	1e-07	1e-07	1e-07	1e-07	1e-07	1e-07	1e-07	1e-07	1e-07	1e-07	1e-07	1e-07	1e-07	1e-07	1e-07	1e-07	1e-07	1e-07	1e-07	1e-07	1e-07	1e-07	1e-07	1e-07	1e-07	1e-07	1e-07	1e-07	1e-07	1e-07	1e-07	1e-07
NSG2	ENSG00000170091.11	1e-07	1e-07	0.0300001	0.1	1e-07	1e-07	1e-07	1e-07	1e-07	1e-07	0.0300001	0.0400001	1e-07	1e-07	1e-07	1e-07	1e-07	1e-07	1e-07	1e-07	1e-07	1e-07	1e-07	1e-07	1e-07	1e-07	1e-07	0.0400001	1e-07	1e-07	1e-07	0.36	1e-07	1e-07	1e-07	0.0300001
ENSG00000279317	ENSG00000279317.4	1e-07	0.0400001	1e-07	1e-07	1e-07	0.1	0.83	0.26	0.13	0.18	0.33	0.14	1e-07	0.0400001	1e-07	1e-07	1e-07	0.15	1e-07	1e-07	1e-07	1e-07	1e-07	1e-07	0.0800001	0.0500001	0.0800001	0.23	0.0800001	1e-07	0.0400001	1e-07	1e-07	1e-07	0.0600001	1e-07
HNRNPA1P73	ENSG00000236569.3	1e-07	0.0500001	1e-07	0.1	1e-07	1e-07	1e-07	0.0600001	0.0500001	1e-07	1e-07	0.0500001	1e-07	1e-07	1e-07	1e-07	1e-07	1e-07	1e-07	1e-07	1e-07	1e-07	1e-07	1e-07	0.19	1e-07	1e-07	1e-07	1e-07	1e-07	1e-07	1e-07	1e-07	1e-07	1e-07	1e-07
UBE2E4P	ENSG00000233247.3	1e-07	0.11	0.1	0.1	0.11	1e-07	0.22	0.12	0.29	0.11	1e-07	0.11	0.27	1e-07	0.24	1e-07	1e-07	1e-07	1e-07	1e-07	1e-07	1e-07	1e-07	1e-07	1e-07	1e-07	1e-07	1e-07	0.53	0.38	0.14	1e-07	0.28	0.27	0.39	0.21
FTH1P4	ENSG00000242992.3	1e-07	1e-07	0.1	0.1	1e-07	1e-07	1e-07	1e-07	1e-07	0.11	1e-07	1e-07	1e-07	1e-07	1e-07	1e-07	1e-07	1e-07	1e-07	1e-07	1e-07	1e-07	1e-07	1e-07	1e-07	1e-07	1e-07	1e-07	1e-07	1e-07	1e-07	1e-07	0.14	1e-07	1e-07	1e-07
PI16	ENSG00000164530.15	1e-07	0.13	1e-07	1e-07	1e-07	0.1	0.0500001	1e-07	1e-07	1e-07	1e-07	0.81	1.49	1.6	1.43	1.41	1.42	0.88	1e-07	1e-07	1e-07	1e-07	1e-07	1e-07	0.0300001	0.85	0.37	0.29	0.15	0.1	1e-07	1e-07	1e-07	1e-07	0.11	1e-07
LINC01841	ENSG00000266913.1	0.2	1e-07	1e-07	1e-07	0.1	1e-07	1e-07	1e-07	1e-07	1e-07	1e-07	1e-07	0.5	0.13	0.22	1e-07	1e-07	1e-07	1e-07	1e-07	1e-07	1e-07	1e-07	1e-07	1e-07	1e-07	1e-07	1e-07	1e-07	1e-07	1e-07	1e-07	1e-07	1e-07	1e-07	1e-07
ENSG00000273394	ENSG00000273394.1	0.1	1e-07	0.1	1e-07	0.1	0.0900001	1e-07	0.33	0.46	0.2	0.49	1.5	0.51	1e-07	1e-07	0.51	0.2	0.16	1e-07	1e-07	1e-07	1e-07	1e-07	1e-07	1e-07	1e-07	1e-07	1e-07	1e-07	1e-07	1e-07	1e-07	1e-07	1e-07	1e-07	1e-07
ENSG00000282317	ENSG00000282317.1	1e-07	0.96	0.39	0.1	1e-07	0.19	1e-07	0.11	0.18	1e-07	0.39	1e-07	1e-07	1e-07	1e-07	1e-07	1e-07	1e-07	1e-07	1e-07	1e-07	1e-07	1e-07	1e-07	0.62	0.33	0.5	0.51	0.76	0.84	1e-07	0.42	1e-07	1e-07	1e-07	0.81
HMGB1P44	ENSG00000248956.1	0.4	1e-07	0.19	0.1	0.1	1e-07	0.31	0.11	1e-07	1e-07	1e-07	1e-07	1e-07	1e-07	1e-07	1e-07	1e-07	1e-07	1e-07	1e-07	1e-07	1e-07	1e-07	1e-07	1e-07	1e-07	1e-07	1e-07	1e-07	1e-07	1e-07	1e-07	1e-07	1e-07	1e-07	1e-07
ENSG00000261435	ENSG00000261435.1	0.11	1e-07	0.0200001	1e-07	0.1	1e-07	1e-07	1e-07	1e-07	1e-07	1e-07	1e-07	1e-07	1e-07	1e-07	1e-07	1e-07	1e-07	1e-07	1e-07	1e-07	1e-07	1e-07	1e-07	1e-07	1e-07	1e-07	1e-07	1e-07	1e-07	1e-07	1e-07	1e-07	1e-07	1e-07	1e-07
ENSG00000285668	ENSG00000285668.1	0.44	0.46	1e-07	1e-07	1e-07	0.1	1e-07	1e-07	1e-07	1e-07	1e-07	1e-07	1e-07	1e-07	1e-07	1e-07	1e-07	1e-07	1e-07	1e-07	1e-07	1e-07	1e-07	1e-07	1.08	1.59	1.1	0.14	0.69	0.26	1e-07	1e-07	1e-07	1e-07	1e-07	1e-07
ENSG00000287232	ENSG00000287232.1	0.0200001	0.0100001	1e-07	1e-07	0.0300001	0.0900001	1e-07	1e-07	1e-07	1e-07	1e-07	1e-07	0.51	0.77	0.69	0.88	0.5	0.91	1e-07	1e-07	1e-07	1e-07	1e-07	1e-07	0.14	0.66	0.1	0.4	0.2	0.41	0.0600001	1e-07	1e-07	1e-07	1e-07	1e-07
ENSG00000286358	ENSG00000286358.1	0.0900001	1e-07	0.0400001	0.0200001	0.0900001	0.1	1e-07	0.15	1e-07	1e-07	1e-07	0.0900001	1e-07	1e-07	1e-07	1e-07	1e-07	1e-07	1e-07	1e-07	1e-07	1e-07	1e-07	1e-07	0.68	0.66	0.48	1.07	0.77	0.93	0.61	0.36	0.33	0.44	0.48	0.0900001
PPBP	ENSG00000163736.4	0.0400001	1e-07	1e-07	0.0600001	1e-07	0.0900001	0.48	0.62	0.49	0.54	0.71	0.8	1e-07	1e-07	1e-07	1e-07	1e-07	1e-07	1e-07	1e-07	1e-07	1e-07	1e-07	1e-07	1e-07	1e-07	1e-07	1e-07	1e-07	1e-07	1e-07	1e-07	1e-07	1e-07	1e-07	1e-07
ENSG00000288019	ENSG00000288019.1	1e-07	1e-07	0.0500001	0.0900001	1e-07	0.0600001	0.0200001	0.0500001	1e-07	0.0500001	0.0400001	1e-07	1e-07	1e-07	1e-07	1e-07	1e-07	1e-07	1e-07	1e-07	1e-07	1e-07	1e-07	1e-07	0.0500001	0.0300001	1e-07	1e-07	0.0300001	1e-07	1e-07	1e-07	0.0800001	1e-07	0.0400001	1e-07
ENSG00000271369	ENSG00000271369.1	1e-07	1e-07	1e-07	1e-07	1e-07	0.0900001	0.54	0.23	0.0900001	1e-07	0.1	0.1	1e-07	0.13	1e-07	1e-07	1e-07	1e-07	1e-07	1e-07	1e-07	1e-07	1e-07	1e-07	1e-07	1e-07	1e-07	1e-07	1e-07	1e-07	1e-07	1e-07	1e-07	1e-07	1e-07	1e-07
SPINK13	ENSG00000214510.10	1e-07	1e-07	1e-07	1e-07	0.0900001	1e-07	1e-07	1e-07	0.16	1e-07	1e-07	0.0900001	1e-07	1e-07	1e-07	1e-07	1e-07	1e-07	1e-07	1e-07	1e-07	1e-07	1e-07	1e-07	1e-07	0.38	1e-07	0.11	1e-07	1e-07	1e-07	1e-07	1e-07	1e-07	1e-07	1e-07
ENSG00000289423	ENSG00000289423.1	1e-07	1e-07	1e-07	1e-07	0.0900001	1e-07	0.0200001	1e-07	0.5	0.0700001	0.19	0.0200001	1e-07	1e-07	1e-07	1e-07	1e-07	1e-07	1e-07	1e-07	1e-07	1e-07	1e-07	1e-07	0.1	0.33	1e-07	0.15	0.0800001	0.0700001	1.33	1.55	0.48	1e-07	0.53	0.45
RPL15P18	ENSG00000228501.2	1e-07	1e-07	1e-07	0.0900001	1e-07	1e-07	1e-07	1e-07	1e-07	1e-07	1e-07	1e-07	1e-07	1e-07	1e-07	1e-07	1e-07	1e-07	1e-07	1e-07	1e-07	1e-07	1e-07	1e-07	1e-07	1e-07	1e-07	1e-07	1e-07	1e-07	1e-07	1e-07	1e-07	1e-07	1e-07	1e-07
ENSG00000227158	ENSG00000227158.1	1e-07	1e-07	1e-07	1e-07	0.0900001	1e-07	1e-07	1e-07	1e-07	1e-07	0.17	1e-07	1e-07	1e-07	1e-07	1e-07	1e-07	1e-07	1e-07	1e-07	1e-07	1e-07	1e-07	1e-07	0.16	1e-07	1e-07	0.16	1e-07	0.1	0.28	0.18	0.34	1e-07	0.23	1e-07
ENSG00000278863	ENSG00000278863.1	1e-07	1e-07	1e-07	1e-07	0.0900001	1e-07	1e-07	1e-07	1e-07	1e-07	1e-07	1e-07	1e-07	1e-07	1e-07	1e-07	1e-07	1e-07	1e-07	1e-07	1e-07	1e-07	1e-07	1e-07	1e-07	1e-07	1e-07	1e-07	1e-07	1e-07	1e-07	1e-07	1e-07	1e-07	1e-07	1e-07
UGT2B15	ENSG00000196620.10	1e-07	1e-07	1e-07	1e-07	1e-07	0.0900001	0.0400001	0.0400001	1e-07	0.14	0.0700001	0.0600001	1e-07	1e-07	1e-07	1e-07	1e-07	1e-07	1e-07	1e-07	1e-07	1e-07	1e-07	1e-07	1e-07	0.0600001	1e-07	1e-07	1e-07	1e-07	1e-07	1e-07	1e-07	1e-07	1e-07	1e-07
DOK2	ENSG00000147443.13	1e-07	1e-07	1e-07	1e-07	0.0900001	1e-07	1e-07	1e-07	1e-07	1e-07	1e-07	0.0700001	1e-07	1e-07	1e-07	1e-07	1e-07	1e-07	1e-07	1e-07	1e-07	1e-07	1e-07	1e-07	1e-07	1e-07	1e-07	1e-07	1e-07	1e-07	0.0600001	0.38	0.0300001	1e-07	1e-07	1e-07
ENSG00000250039	ENSG00000250039.4	1e-07	1e-07	1e-07	1e-07	0.0900001	1e-07	1e-07	1e-07	1e-07	1e-07	1e-07	1e-07	1e-07	1e-07	1e-07	1e-07	0.0400001	1e-07	1e-07	1e-07	1e-07	1e-07	1e-07	1e-07	1e-07	1e-07	1e-07	1e-07	1e-07	1e-07	1e-07	1e-07	1e-07	1e-07	1e-07	1e-07
MS4A15	ENSG00000166961.15	1e-07	1e-07	1e-07	1e-07	0.0600001	0.0300001	1e-07	1e-07	1e-07	1e-07	1e-07	1e-07	1e-07	1e-07	1e-07	1e-07	1e-07	1e-07	1e-07	1e-07	1e-07	1e-07	1e-07	1e-07	1e-07	1e-07	1e-07	1e-07	1e-07	1e-07	1e-07	1e-07	1e-07	1e-07	1e-07	1e-07
ENSG00000254933	ENSG00000254933.1	1e-07	1e-07	1e-07	0.0900001	1e-07	1e-07	1e-07	1e-07	1e-07	1e-07	1e-07	1e-07	1e-07	1e-07	1e-07	1e-07	1e-07	1e-07	1e-07	1e-07	1e-07	1e-07	1e-07	1e-07	1e-07	1e-07	1e-07	1e-07	1e-07	1e-07	1e-07	1e-07	1e-07	1e-07	1e-07	1e-07
ENSG00000259684	ENSG00000259684.1	1e-07	1e-07	1e-07	1e-07	0.0900001	1e-07	1e-07	1e-07	1e-07	1e-07	1e-07	1e-07	1e-07	1e-07	1e-07	1e-07	1e-07	1e-07	1e-07	1e-07	1e-07	1e-07	1e-07	1e-07	1e-07	1e-07	1e-07	1e-07	1e-07	1e-07	1e-07	1e-07	1e-07	1e-07	1e-07	1e-07
ENSG00000276317	ENSG00000276317.1	1e-07	1e-07	0.7	0.0900001	1e-07	0.25	1e-07	1e-07	0.24	1e-07	1e-07	1e-07	1e-07	1e-07	0.29	1e-07	1e-07	0.27	1e-07	1e-07	1e-07	1e-07	1e-07	1e-07	1e-07	1e-07	1e-07	0.22	0.55	1e-07	1e-07	1e-07	1e-07	1e-07	1e-07	1e-07
XIRP2	ENSG00000163092.22	0.0100001	1e-07	1e-07	1e-07	0.0500001	0.0400001	1e-07	1e-07	1e-07	1e-07	1e-07	1e-07	1e-07	1e-07	0.0100001	1e-07	0.0100001	0.0400001	1e-07	1e-07	1e-07	1e-07	1e-07	1e-07	1e-07	0.0100001	1e-07	1e-07	1e-07	0.0100001	1e-07	1e-07	1e-07	1e-07	1e-07	1e-07
OR2D2	ENSG00000166368.3	0.0500001	1e-07	1e-07	1e-07	1e-07	0.0900001	1e-07	1e-07	1e-07	1e-07	1e-07	1e-07	1e-07	1e-07	1e-07	1e-07	1e-07	1e-07	1e-07	1e-07	1e-07	1e-07	1e-07	1e-07	1e-07	1e-07	1e-07	1e-07	1e-07	1e-07	1e-07	1e-07	1e-07	1e-07	1e-07	1e-07
ENSG00000257199	ENSG00000257199.2	0.1	1e-07	1e-07	1e-07	0.0900001	1e-07	1e-07	0.1	1e-07	1e-07	1e-07	1e-07	1e-07	1e-07	1e-07	1e-07	1e-07	1e-07	1e-07	1e-07	1e-07	1e-07	1e-07	1e-07	1e-07	1e-07	1e-07	1e-07	1e-07	1e-07	1e-07	1e-07	1e-07	1e-07	1e-07	1e-07
ENSG00000278456	ENSG00000278456.1	0.17	1e-07	1e-07	1e-07	0.0900001	1e-07	1e-07	1e-07	0.54	1e-07	1e-07	0.0800001	1e-07	1e-07	1e-07	0.21	1e-07	0.26	1e-07	1e-07	1e-07	1e-07	1e-07	1e-07	1e-07	1e-07	1e-07	1e-07	0.1	1e-07	1e-07	1e-07	0.22	1e-07	1e-07	1e-07
ENSG00000285016	ENSG00000285016.1	1e-07	1e-07	0.19	0.0900001	1e-07	1e-07	1e-07	1e-07	1e-07	1e-07	1e-07	1e-07	0.18	1e-07	0.21	1e-07	1e-07	1e-07	1e-07	1e-07	1e-07	1e-07	1e-07	1e-07	1e-07	1e-07	1e-07	1e-07	1e-07	0.56	1e-07	1e-07	1e-07	1e-07	1e-07	1e-07
RPL19P16	ENSG00000236762.1	1e-07	1e-07	0.28	0.0900001	1e-07	1e-07	1e-07	1e-07	1e-07	0.1	1e-07	1e-07	1e-07	1e-07	1e-07	1e-07	1e-07	1e-07	1e-07	1e-07	1e-07	1e-07	1e-07	1e-07	1e-07	0.3	1e-07	1e-07	1e-07	1e-07	1e-07	1e-07	1e-07	1e-07	1e-07	1e-07
ENSG00000287164	ENSG00000287164.1	1e-07	0.88	1e-07	0.0900001	1e-07	1e-07	1e-07	1e-07	1e-07	1e-07	1e-07	0.37	1e-07	1e-07	0.1	1e-07	1e-07	1e-07	1e-07	1e-07	1e-07	1e-07	1e-07	1e-07	1e-07	1e-07	1e-07	1e-07	1e-07	1e-07	1e-07	1e-07	1e-07	1e-07	1e-07	1e-07
MRPL40P1	ENSG00000256037.1	1e-07	0.29	0.27	0.0900001	1e-07	0.17	0.39	1e-07	0.66	1e-07	0.26	0.36	1e-07	1e-07	1e-07	1e-07	1e-07	1e-07	1e-07	1e-07	1e-07	1e-07	1e-07	1e-07	1e-07	1e-07	0.45	1e-07	1e-07	1e-07	1e-07	0.37	1e-07	1e-07	1e-07	1e-07
FAM83A	ENSG00000147689.17	1e-07	0.0300001	0.0200001	0.0800001	0.0700001	0.0900001	1e-07	0.0100001	0.0800001	0.0300001	0.0100001	0.0500001	39.99	42.26	42.19	30.7	29.38	29.48	1e-07	1e-07	1e-07	1e-07	1e-07	1e-07	34.31	34.69	33.78	29.85	29.16	26.67	1e-07	1e-07	0.0400001	0.38	1e-07	1e-07
PSMD10P2	ENSG00000226652.3	1e-07	1e-07	0.0800001	1e-07	0.0800001	0.29	0.25	0.17	0.0700001	0.83	1e-07	1e-07	1.6	4.85	2.98	5.74	1.57	2.53	1e-07	1e-07	1e-07	1e-07	1e-07	1e-07	0.15	1e-07	0.38	0.29	0.1	1e-07	1e-07	1e-07	1e-07	1e-07	1e-07	1e-07
ENSG00000271119	ENSG00000271119.1	0.0500001	1e-07	1e-07	0.15	0.0300001	0.0500001	1e-07	1e-07	1e-07	1e-07	1e-07	1e-07	0.0300001	1e-07	1e-07	0.0600001	1e-07	1e-07	1e-07	1e-07	1e-07	1e-07	1e-07	1e-07	1e-07	1e-07	1e-07	1e-07	0.0300001	1e-07	1e-07	1e-07	1e-07	1e-07	1e-07	1e-07
XGY2	ENSG00000290840.1	0.0900001	1e-07	0.21	0.3	0.0800001	1e-07	1e-07	0.25	1e-07	1e-07	1e-07	1e-07	1e-07	1e-07	1e-07	1e-07	1e-07	1e-07	1e-07	1e-07	1e-07	1e-07	1e-07	1e-07	1e-07	1e-07	1e-07	1e-07	1e-07	1e-07	1e-07	1e-07	1e-07	1e-07	1e-07	1e-07
ENSG00000278607	ENSG00000278607.3	1e-07	1e-07	1e-07	0.0800001	1e-07	1e-07	1e-07	0.46	1e-07	1e-07	0.58	1e-07	0.96	0.21	1e-07	1e-07	1e-07	0.6	1e-07	1e-07	1e-07	1e-07	1e-07	1e-07	1e-07	1e-07	1e-07	0.2	1e-07	1.34	0.85	1e-07	1e-07	1e-07	1e-07	1.81
ENSG00000291290	ENSG00000291290.1	1e-07	1e-07	1e-07	0.0800001	1e-07	1e-07	1e-07	1e-07	1e-07	1e-07	1e-07	1e-07	1e-07	1e-07	1e-07	1e-07	1e-07	1e-07	1e-07	1e-07	1e-07	1e-07	1e-07	1e-07	1e-07	1e-07	1e-07	1e-07	1e-07	1.22	1e-07	1e-07	1e-07	1e-07	1e-07	1e-07
TMEM176A	ENSG00000002933.9	1e-07	1e-07	1e-07	1e-07	0.0800001	1e-07	1e-07	1e-07	1e-07	1e-07	0.0600001	1e-07	1e-07	1e-07	1e-07	1e-07	1e-07	1e-07	1e-07	1e-07	1e-07	1e-07	1e-07	1e-07	19.93	20.14	20.07	23.32	19	24.79	1e-07	1e-07	1e-07	1e-07	1e-07	1e-07
ACTBP1	ENSG00000229145.1	1e-07	1e-07	1e-07	1e-07	0.0800001	1e-07	1e-07	1e-07	1e-07	1e-07	0.12	0.2	0.71	0.49	0.46	1.14	0.61	1.21	1e-07	1e-07	1e-07	1e-07	1e-07	1e-07	1e-07	1e-07	0.1	1e-07	1e-07	1e-07	1e-07	1e-07	1e-07	1e-07	0.27	1e-07
CLEC2B	ENSG00000110852.5	1e-07	1e-07	1e-07	0.0800001	1e-07	1e-07	0.0300001	1e-07	1e-07	0.0500001	1e-07	1e-07	1.94	3.4	3.78	5.73	3.89	2.91	1e-07	1e-07	1e-07	1e-07	1e-07	1e-07	35.37	33.74	32.49	51.5	54.06	53.62	4.25	2.22	2.7	4.66	3.21	2.34
ENSG00000244137	ENSG00000244137.1	1e-07	1e-07	1e-07	1e-07	0.0800001	1e-07	1e-07	1e-07	0.14	1e-07	0.38	1e-07	1e-07	0.29	1e-07	1e-07	1e-07	1e-07	1e-07	1e-07	1e-07	1e-07	1e-07	1e-07	1e-07	1e-07	1e-07	1e-07	1e-07	1e-07	0.41	1e-07	1e-07	1e-07	1e-07	1e-07
TINAG	ENSG00000137251.16	1e-07	1e-07	1e-07	1e-07	1e-07	0.0800001	0.48	0.22	0.41	0.0900001	1e-07	1e-07	1e-07	1e-07	1e-07	1e-07	1e-07	1e-07	1e-07	1e-07	1e-07	1e-07	1e-07	1e-07	1e-07	1e-07	1e-07	1e-07	1e-07	0.1	0.48	1e-07	1e-07	1e-07	1e-07	1e-07
ATP6V1E1P1	ENSG00000225099.1	1e-07	1e-07	1e-07	1e-07	0.0800001	1e-07	0.0800001	0.0800001	1e-07	1e-07	1e-07	1e-07	1e-07	1e-07	1e-07	1e-07	1e-07	1e-07	1e-07	1e-07	1e-07	1e-07	1e-07	1e-07	1e-07	1e-07	1e-07	0.1	1e-07	1e-07	1e-07	1e-07	1e-07	0.39	1e-07	1e-07
RPL13AP6	ENSG00000234118.1	1e-07	1e-07	1e-07	1e-07	1e-07	0.0800001	1e-07	1e-07	1e-07	1e-07	0.17	0.18	1e-07	1e-07	1e-07	1e-07	1e-07	1e-07	1e-07	1e-07	1e-07	1e-07	1e-07	1e-07	1e-07	1e-07	1e-07	1e-07	1e-07	1e-07	1e-07	1e-07	1e-07	1e-07	1e-07	1e-07
ENSG00000262539	ENSG00000262539.1	1e-07	1e-07	1e-07	1e-07	1e-07	0.0800001	1e-07	1e-07	1e-07	1e-07	1e-07	1e-07	1e-07	1e-07	1e-07	1e-07	1e-07	1e-07	1e-07	1e-07	1e-07	1e-07	1e-07	1e-07	1e-07	1.01	1e-07	1e-07	0.26	0.25	1e-07	1e-07	1e-07	1e-07	1e-07	1e-07
ENSG00000261219	ENSG00000261219.1	1e-07	1e-07	1e-07	0.0800001	1e-07	1e-07	1e-07	1e-07	1e-07	1e-07	1e-07	1e-07	1e-07	1e-07	1e-07	1e-07	1e-07	1e-07	1e-07	1e-07	1e-07	1e-07	1e-07	1e-07	1e-07	1e-07	1e-07	1e-07	1e-07	0.3	1e-07	1e-07	1e-07	1e-07	1e-07	1e-07
ENSG00000224000	ENSG00000224000.1	1e-07	1e-07	1e-07	1e-07	0.0800001	1e-07	0.0900001	1e-07	1e-07	1e-07	1e-07	1e-07	1e-07	1e-07	1e-07	1e-07	0.16	1e-07	1e-07	1e-07	1e-07	1e-07	1e-07	1e-07	1e-07	1e-07	1e-07	1e-07	1e-07	1e-07	1e-07	1e-07	1e-07	1e-07	1e-07	1e-07
ENSG00000273851	ENSG00000273851.1	1e-07	1e-07	1e-07	1e-07	0.0200001	0.0600001	1e-07	0.0200001	1e-07	0.0700001	0.0800001	0.11	1e-07	1e-07	1e-07	1e-07	1e-07	1e-07	1e-07	1e-07	1e-07	1e-07	1e-07	1e-07	1e-07	0.0300001	1e-07	1e-07	1e-07	1e-07	1e-07	1e-07	1e-07	1e-07	0.0700001	1e-07
CCT7P1	ENSG00000217733.2	1e-07	1e-07	1e-07	1e-07	0.0800001	1e-07	1e-07	1e-07	1e-07	1e-07	0.0500001	1e-07	1e-07	1e-07	1e-07	1e-07	1e-07	1e-07	1e-07	1e-07	1e-07	1e-07	1e-07	1e-07	1e-07	1e-07	1e-07	1e-07	0.0300001	0.0600001	1e-07	1e-07	0.0700001	1e-07	1e-07	1e-07
KY	ENSG00000174611.12	1e-07	1e-07	1e-07	0.0800001	1e-07	1e-07	1e-07	1e-07	1e-07	1e-07	1e-07	1e-07	1e-07	1e-07	1e-07	1e-07	1e-07	1e-07	1e-07	1e-07	1e-07	1e-07	1e-07	1e-07	0.43	0.15	0.0300001	0.0300001	0.0400001	0.0700001	0.34	0.22	0.0300001	1e-07	1e-07	0.19
ENSG00000214259	ENSG00000214259.3	1e-07	1e-07	1e-07	1e-07	0.0800001	1e-07	1e-07	1e-07	1e-07	0.24	1e-07	1e-07	1e-07	1e-07	1e-07	1e-07	1e-07	1e-07	1e-07	1e-07	1e-07	1e-07	1e-07	1e-07	1e-07	1e-07	1e-07	1e-07	1e-07	1e-07	1e-07	1e-07	1e-07	1e-07	1e-07	1e-07
CATSPER4	ENSG00000188782.9	1e-07	1e-07	1e-07	0.0800001	1e-07	1e-07	1e-07	0.0200001	1e-07	0.0900001	1e-07	1e-07	1e-07	1e-07	1e-07	0.0500001	1e-07	0.0800001	1e-07	1e-07	1e-07	1e-07	1e-07	1e-07	1e-07	1e-07	1e-07	1e-07	1e-07	1e-07	1e-07	1e-07	1e-07	1e-07	1e-07	1e-07
SCDP1	ENSG00000226549.3	1e-07	1e-07	1e-07	1e-07	1e-07	0.0800001	1e-07	0.0900001	1e-07	1e-07	1e-07	1e-07	0.0500001	1e-07	1e-07	1e-07	1e-07	1e-07	1e-07	1e-07	1e-07	1e-07	1e-07	1e-07	1e-07	0.13	0.1	0.0500001	0.0500001	0.0900001	1e-07	0.0600001	1e-07	1e-07	1e-07	1e-07
LINC01871	ENSG00000235576.3	1e-07	1e-07	1e-07	0.0800001	1e-07	1e-07	1e-07	1e-07	1e-07	1e-07	1e-07	1e-07	1e-07	1e-07	1e-07	1e-07	1e-07	1e-07	1e-07	1e-07	1e-07	1e-07	1e-07	1e-07	1e-07	1e-07	1e-07	1e-07	1e-07	1e-07	1e-07	1e-07	1e-07	1e-07	1e-07	1e-07
UNC93A	ENSG00000112494.10	1e-07	1e-07	1e-07	1e-07	1e-07	0.0800001	1e-07	1e-07	1e-07	1e-07	0.0400001	1e-07	1e-07	1e-07	1e-07	1e-07	1e-07	1e-07	1e-07	1e-07	1e-07	1e-07	1e-07	1e-07	1e-07	0.29	1e-07	1e-07	1e-07	0.0800001	1e-07	1e-07	1e-07	1e-07	1e-07	1e-07
MTIF2P1	ENSG00000233432.2	1e-07	1e-07	1e-07	1e-07	1e-07	0.0800001	1e-07	1e-07	1e-07	1e-07	0.0500001	1e-07	1e-07	1e-07	1e-07	1e-07	1e-07	1e-07	1e-07	1e-07	1e-07	1e-07	1e-07	1e-07	1e-07	1e-07	1e-07	1e-07	1e-07	1e-07	1e-07	1e-07	1e-07	1e-07	1e-07	1e-07
GOLGA8DP	ENSG00000175676.16	1e-07	1e-07	1e-07	0.0800001	1e-07	1e-07	1e-07	1e-07	1e-07	1e-07	1e-07	1e-07	1e-07	1e-07	1e-07	1e-07	1e-07	1e-07	1e-07	1e-07	1e-07	1e-07	1e-07	1e-07	1e-07	1e-07	1e-07	1e-07	1e-07	1e-07	1e-07	1e-07	1e-07	1e-07	1e-07	1e-07
ENSG00000287726	ENSG00000287726.1	1e-07	1e-07	1e-07	0.0200001	0.0600001	1e-07	1e-07	1e-07	1e-07	1e-07	1e-07	1e-07	0.0400001	0.0500001	0.0200001	0.0400001	1e-07	1e-07	1e-07	1e-07	1e-07	1e-07	1e-07	1e-07	0.0200001	0.0600001	0.0500001	1e-07	1e-07	0.0400001	1e-07	1e-07	1e-07	1e-07	1e-07	1e-07
SETP8	ENSG00000213526.3	1e-07	1e-07	1e-07	1e-07	1e-07	0.0800001	1e-07	1e-07	1e-07	1e-07	1e-07	1e-07	1e-07	1e-07	1e-07	1e-07	1e-07	1e-07	1e-07	1e-07	1e-07	1e-07	1e-07	1e-07	1e-07	1e-07	1e-07	1e-07	1e-07	1e-07	1e-07	1e-07	1e-07	1e-07	1e-07	1e-07
OR5K1	ENSG00000232382.2	1e-07	1e-07	1e-07	1e-07	0.0800001	1e-07	1e-07	1e-07	1e-07	1e-07	1e-07	1e-07	1e-07	1e-07	1e-07	1e-07	1e-07	1e-07	1e-07	1e-07	1e-07	1e-07	1e-07	1e-07	1e-07	1e-07	1e-07	1e-07	1e-07	1e-07	1e-07	1e-07	1e-07	1e-07	1e-07	1e-07
IDH2-DT	ENSG00000259685.3	1e-07	1e-07	1e-07	1e-07	0.0800001	1e-07	1e-07	1e-07	1e-07	1e-07	1e-07	1e-07	1e-07	1e-07	1e-07	1e-07	1e-07	1e-07	1e-07	1e-07	1e-07	1e-07	1e-07	1e-07	1e-07	1e-07	1e-07	1e-07	1e-07	1e-07	1e-07	1e-07	1e-07	1e-07	1e-07	1e-07
HMGA1P1	ENSG00000236683.3	1e-07	1e-07	1e-07	0.0800001	1e-07	1e-07	1e-07	1e-07	1e-07	1e-07	1e-07	1e-07	1e-07	1e-07	1e-07	1e-07	1e-07	1e-07	1e-07	1e-07	1e-07	1e-07	1e-07	1e-07	1e-07	1e-07	1e-07	1e-07	1e-07	1e-07	1e-07	0.0600001	1e-07	1e-07	1e-07	1e-07
PSPC1P1	ENSG00000227879.2	1e-07	1e-07	1e-07	1e-07	1e-07	0.0800001	1e-07	0.19	1e-07	1e-07	1e-07	1e-07	1e-07	1e-07	1e-07	1e-07	1e-07	1e-07	1e-07	1e-07	1e-07	1e-07	1e-07	1e-07	1e-07	1e-07	1e-07	1e-07	1e-07	1e-07	1e-07	1e-07	1e-07	1e-07	1e-07	1e-07
ENSG00000286832	ENSG00000286832.1	1e-07	1e-07	1e-07	1e-07	0.0800001	1e-07	0.25	1e-07	1e-07	1e-07	1e-07	1e-07	1e-07	1e-07	1e-07	1e-07	1e-07	1e-07	1e-07	1e-07	1e-07	1e-07	1e-07	1e-07	1e-07	1e-07	1e-07	1e-07	1e-07	1e-07	1e-07	1e-07	1e-07	1e-07	1e-07	1e-07
GSTM2P1	ENSG00000218803.1	1e-07	1e-07	1e-07	0.0800001	1e-07	1e-07	1e-07	1e-07	1e-07	1e-07	1e-07	1e-07	1e-07	1e-07	1e-07	1e-07	1e-07	1e-07	1e-07	1e-07	1e-07	1e-07	1e-07	1e-07	1e-07	1e-07	1e-07	1e-07	1e-07	1e-07	0.21	0.88	1e-07	1e-07	1e-07	1e-07
IQSEC3-AS1	ENSG00000256540.2	1e-07	1e-07	1e-07	1e-07	1e-07	0.0800001	1e-07	0.0500001	0.24	1e-07	1e-07	1e-07	1e-07	0.0500001	1e-07	1e-07	1e-07	1e-07	1e-07	1e-07	1e-07	1e-07	1e-07	1e-07	1e-07	1e-07	1e-07	1e-07	1e-07	1e-07	1e-07	0.0600001	0.16	1e-07	1e-07	1e-07
ENSG00000290597	ENSG00000290597.1	1e-07	0.0500001	1e-07	0.0100001	0.0400001	0.0700001	1e-07	1e-07	1e-07	0.0600001	0.0900001	1e-07	0.0800001	1e-07	0.0600001	0.0300001	1e-07	0.0800001	1e-07	1e-07	1e-07	1e-07	1e-07	1e-07	1e-07	0.0900001	0.0400001	1e-07	1e-07	1e-07	1e-07	1e-07	1e-07	1e-07	1e-07	1e-07
HMGB3P17	ENSG00000249400.1	1e-07	0.17	0.24	0.0800001	0.17	0.15	1e-07	1e-07	1e-07	0.34	0.16	0.0800001	0.1	1e-07	1e-07	0.2	1e-07	1e-07	1e-07	1e-07	1e-07	1e-07	1e-07	1e-07	1e-07	1e-07	1e-07	0.1	1e-07	1e-07	1e-07	1e-07	0.53	1e-07	1e-07	1e-07
KRT8P32	ENSG00000250221.1	1e-07	0.0300001	0.0600001	0.0800001	0.0300001	0.0300001	1e-07	0.0300001	1e-07	0.0600001	0.0300001	0.0300001	1e-07	1e-07	1e-07	1e-07	1e-07	1e-07	1e-07	1e-07	1e-07	1e-07	1e-07	1e-07	1e-07	1e-07	1e-07	1e-07	1e-07	1e-07	1e-07	1e-07	1e-07	1e-07	1e-07	1e-07
TRIM54	ENSG00000138100.14	0.11	0.0800001	1e-07	0.14	1e-07	0.0800001	0.16	1e-07	1e-07	1e-07	0.18	0.13	2.34	2.44	3.37	4.15	3.67	4.08	1e-07	1e-07	1e-07	1e-07	1e-07	1e-07	1.21	0.66	0.75	1.39	1.34	0.76	1.93	2.23	1.86	2.23	1.34	3.62
LINC02817	ENSG00000234754.2	1e-07	0.1	0.13	0.0800001	1e-07	0.15	0.0500001	0.0200001	0.34	0.0400001	0.19	0.29	0.14	0.49	0.17	0.44	0.49	0.14	1e-07	1e-07	1e-07	1e-07	1e-07	1e-07	0.39	0.44	0.44	0.96	0.87	0.61	0.18	0.11	0.0500001	1e-07	0.36	0.0800001
ENSG00000278912	ENSG00000278912.1	0.0800001	0.52	1e-07	0.0800001	0.0800001	0.0800001	1e-07	1e-07	1e-07	1e-07	1e-07	1e-07	0.2	1e-07	1e-07	1e-07	1e-07	1e-07	1e-07	1e-07	1e-07	1e-07	1e-07	1e-07	1e-07	1e-07	1e-07	1e-07	1e-07	1e-07	1e-07	1e-07	1e-07	1e-07	1e-07	1e-07
ENSG00000283072	ENSG00000283072.3	1e-07	0.0200001	1e-07	0.0800001	1e-07	1e-07	1e-07	1e-07	1e-07	0.0500001	1e-07	1e-07	1e-07	0.0300001	1e-07	1e-07	0.0400001	1e-07	1e-07	1e-07	1e-07	1e-07	1e-07	1e-07	0.23	0.0700001	1e-07	1e-07	1e-07	1e-07	1e-07	1e-07	1e-07	1e-07	1e-07	1e-07
ENSG00000224628	ENSG00000224628.2	0.0300001	1e-07	1e-07	1e-07	0.0800001	1e-07	1e-07	1e-07	0.0300001	0.0300001	1e-07	0.0300001	1e-07	1e-07	0.0300001	1e-07	1e-07	1e-07	1e-07	1e-07	1e-07	1e-07	1e-07	1e-07	1e-07	1e-07	1e-07	1e-07	1e-07	0.0300001	1e-07	1e-07	1e-07	1e-07	0.0900001	1e-07
USP41	ENSG00000161133.19	0.0800001	1e-07	1e-07	1e-07	0.0800001	1e-07	1e-07	0.32	1e-07	0.0800001	1e-07	1e-07	1e-07	1e-07	0.0700001	1e-07	1e-07	1e-07	1e-07	1e-07	1e-07	1e-07	1e-07	1e-07	1e-07	1e-07	1e-07	1e-07	1e-07	1e-07	1e-07	1e-07	1e-07	1e-07	1e-07	1e-07
ENSG00000287270	ENSG00000287270.1	1e-07	1e-07	0.0800001	1e-07	0.0800001	1e-07	1e-07	1e-07	1e-07	1e-07	0.0400001	1e-07	1e-07	1e-07	1e-07	1e-07	1e-07	1e-07	1e-07	1e-07	1e-07	1e-07	1e-07	1e-07	1e-07	1e-07	1e-07	1e-07	1e-07	1e-07	1e-07	1e-07	1e-07	1e-07	1e-07	1e-07
ZNRF3-IT1	ENSG00000235786.1	1e-07	1e-07	0.0800001	1e-07	0.0800001	1e-07	1e-07	1e-07	1e-07	1e-07	1e-07	1e-07	1e-07	1e-07	1e-07	1e-07	1e-07	1e-07	1e-07	1e-07	1e-07	1e-07	1e-07	1e-07	1e-07	1e-07	1e-07	1e-07	1e-07	1e-07	1e-07	1e-07	1e-07	1e-07	1e-07	1e-07
ENSG00000228737	ENSG00000228737.2	0.0900001	1e-07	1e-07	1e-07	1e-07	0.0800001	0.0900001	1e-07	0.4	1e-07	1e-07	1e-07	0.33	0.34	0.1	1e-07	0.35	1e-07	1e-07	1e-07	1e-07	1e-07	1e-07	1e-07	1e-07	1e-07	1e-07	0.22	1e-07	1e-07	1e-07	1e-07	1e-07	1e-07	1e-07	1e-07
ENSG00000237126	ENSG00000237126.8	1e-07	1e-07	0.1	0.0800001	1e-07	1e-07	1e-07	1e-07	0.0500001	1e-07	0.22	1e-07	1e-07	1e-07	1e-07	1e-07	1e-07	1e-07	1e-07	1e-07	1e-07	1e-07	1e-07	1e-07	1e-07	0.27	1e-07	1e-07	1e-07	1e-07	1e-07	1e-07	1e-07	1e-07	1e-07	1e-07
ENSG00000286299	ENSG00000286299.1	0.13	1e-07	1e-07	1e-07	1e-07	0.0800001	1e-07	0.0600001	1e-07	1e-07	0.0300001	1e-07	1e-07	1e-07	0.12	0.0800001	1e-07	0.0200001	1e-07	1e-07	1e-07	1e-07	1e-07	1e-07	0.17	0.0800001	0.38	0.31	0.21	0.19	0.0200001	0.14	0.0400001	0.51	0.52	0.23
GRXCR2	ENSG00000204928.3	0.15	1e-07	1e-07	1e-07	1e-07	0.0800001	1e-07	1e-07	1e-07	1e-07	1e-07	1e-07	0.21	0.0500001	0.0800001	1e-07	1e-07	1e-07	1e-07	1e-07	1e-07	1e-07	1e-07	1e-07	1e-07	1e-07	1e-07	1e-07	1e-07	1e-07	1e-07	1e-07	0.18	1e-07	1e-07	1e-07
ENSG00000217334	ENSG00000217334.1	1e-07	1e-07	0.25	1e-07	0.0800001	1e-07	1e-07	1e-07	1e-07	1e-07	1e-07	1e-07	1e-07	1e-07	1e-07	1e-07	1e-07	1e-07	1e-07	1e-07	1e-07	1e-07	1e-07	1e-07	1e-07	1e-07	1e-07	1e-07	1e-07	1e-07	1e-07	1e-07	1e-07	1e-07	1e-07	1e-07
ENSG00000259932	ENSG00000259932.1	0.53	1e-07	1e-07	1e-07	1e-07	0.0800001	1e-07	1e-07	0.11	1e-07	1e-07	1e-07	1e-07	0.11	1e-07	1e-07	1e-07	1e-07	1e-07	1e-07	1e-07	1e-07	1e-07	1e-07	1e-07	0.34	1e-07	1e-07	1e-07	1e-07	1e-07	1e-07	1e-07	1e-07	1e-07	1e-07
LINC02365	ENSG00000254233.1	0.83	0.28	1e-07	0.0600001	0.14	0.0800001	1.15	1e-07	1e-07	0.27	1e-07	0.0900001	1e-07	1e-07	1e-07	0.23	1e-07	1e-07	1e-07	1e-07	1e-07	1e-07	1e-07	1e-07	1e-07	1e-07	1e-07	1e-07	1e-07	1e-07	1e-07	1e-07	1e-07	1e-07	1e-07	1e-07
ENSG00000290971	ENSG00000290971.1	1e-07	0.25	0.38	0.0800001	1e-07	0.19	0.26	0.15	0.25	0.0200001	0.33	0.27	1e-07	1e-07	0.0700001	1e-07	1e-07	0.0700001	1e-07	1e-07	1e-07	1e-07	1e-07	1e-07	0.0700001	1e-07	0.0300001	0.1	0.17	0.0400001	1e-07	1e-07	1e-07	1e-07	1e-07	1e-07
ENSG00000267311	ENSG00000267311.1	1e-07	0.0900001	0.29	0.0800001	1e-07	1e-07	0.35	0.18	0.0400001	0.0400001	0.51	0.12	1e-07	0.1	0.21	0.1	1e-07	1e-07	1e-07	1e-07	1e-07	1e-07	1e-07	1e-07	0.15	0.51	1e-07	0.3	0.2	0.41	1e-07	1e-07	1e-07	1e-07	1e-07	1e-07
ENSG00000219487	ENSG00000219487.2	1e-07	0.0800001	0.55	0.0800001	1e-07	1e-07	0.0800001	0.18	1e-07	1e-07	1e-07	0.0800001	0.1	1e-07	0.0900001	1e-07	1e-07	0.24	1e-07	1e-07	1e-07	1e-07	1e-07	1e-07	1e-07	0.25	1e-07	1e-07	1e-07	1e-07	0.1	1e-07	1e-07	1e-07	1e-07	1e-07
ENSG00000289200	ENSG00000289200.1	1e-07	0.0700001	0.14	0.0700001	0.42	0.19	0.51	0.0800001	0.13	1e-07	0.2	0.28	1e-07	1e-07	1e-07	1e-07	0.13	1e-07	1e-07	1e-07	1e-07	1e-07	1e-07	1e-07	1e-07	1e-07	1e-07	1e-07	1e-07	1e-07	1e-07	1e-07	1e-07	1e-07	1e-07	1e-07
ENSG00000253666	ENSG00000253666.4	0.0800001	1e-07	0.0700001	0.47	0.0700001	0.0500001	0.12	0.25	0.31	0.77	0.46	0.39	1e-07	0.0300001	0.2	1e-07	1e-07	1e-07	1e-07	1e-07	1e-07	1e-07	1e-07	1e-07	1e-07	1e-07	1e-07	1e-07	1e-07	1e-07	1e-07	1e-07	1e-07	1e-07	1e-07	1e-07
ENSG00000289265	ENSG00000289265.1	0.0300001	0.11	1e-07	0.12	0.1	0.0700001	0.0300001	1e-07	1e-07	1e-07	0.0500001	0.15	1e-07	1e-07	1e-07	1e-07	1e-07	1e-07	1e-07	1e-07	1e-07	1e-07	1e-07	1e-07	1e-07	1e-07	1e-07	1e-07	1e-07	1e-07	1e-07	1e-07	1e-07	1e-07	1e-07	1e-07
ENSG00000279798	ENSG00000279798.1	0.0700001	1e-07	0.21	0.21	0.0700001	0.26	0.0800001	1e-07	0.39	0.15	0.0700001	1e-07	1e-07	1e-07	1e-07	1e-07	1e-07	1e-07	1e-07	1e-07	1e-07	1e-07	1e-07	1e-07	1e-07	1e-07	1e-07	1e-07	1e-07	1e-07	1e-07	1e-07	1e-07	1e-07	1e-07	1e-07
GARIN4	ENSG00000162771.8	0.0400001	1e-07	0.12	0.12	0.0700001	0.0200001	0.21	0.21	0.0800001	0.0900001	1e-07	0.0700001	1e-07	0.0200001	1e-07	1e-07	1e-07	0.0500001	1e-07	1e-07	1e-07	1e-07	1e-07	1e-07	1e-07	1e-07	1e-07	0.0200001	1e-07	1e-07	1e-07	1e-07	1e-07	1e-07	1e-07	1e-07
S100A5	ENSG00000196420.8	0.22	1e-07	0.72	0.28	0.0700001	0.94	5.22	2.66	3.89	2.98	3.62	4.42	2.59	1.84	2.85	1.13	1.03	1.37	1e-07	1e-07	1e-07	1e-07	1e-07	1e-07	0.73	1e-07	0.65	0.41	0.73	0.0800001	0.95	0.2	0.19	0.91	1e-07	0.43
PSG9	ENSG00000183668.18	1e-07	1e-07	1e-07	1e-07	0.0700001	1e-07	1e-07	0.0900001	1e-07	1e-07	0.17	0.18	0.0700001	0.4	0.23	0.4	0.0800001	0.28	1e-07	1e-07	1e-07	1e-07	1e-07	1e-07	1.37	0.73	0.44	1.63	2.44	1.89	0.45	0.29	1e-07	1e-07	1e-07	1e-07
NCF2	ENSG00000116701.16	1e-07	1e-07	1e-07	0.0700001	1e-07	1e-07	0.0900001	0.0600001	0.1	1e-07	1e-07	0.23	93.51	96.17	96.93	137.65	141.88	137.78	1e-07	1e-07	1e-07	1e-07	1e-07	1e-07	39.6	34.4	31.8	54.33	49.86	50.19	7.51	7.8	7.11	9.13	5.24	9.33
ENSG00000258488	ENSG00000258488.2	1e-07	1e-07	1e-07	0.0700001	1e-07	1e-07	1e-07	1e-07	1e-07	1e-07	1e-07	1e-07	0.17	1.19	1e-07	1e-07	0.13	0.43	1e-07	1e-07	1e-07	1e-07	1e-07	1e-07	1e-07	1e-07	1e-07	0.26	1e-07	1e-07	1e-07	1e-07	1e-07	1e-07	1e-07	1e-07
RLN1	ENSG00000107018.8	1e-07	1e-07	1e-07	1e-07	0.0700001	1e-07	0.21	1e-07	1e-07	1e-07	1e-07	1e-07	1e-07	0.0800001	0.35	0.32	0.13	1e-07	1e-07	1e-07	1e-07	1e-07	1e-07	1e-07	1e-07	1e-07	1e-07	1e-07	1e-07	1e-07	1e-07	1e-07	1e-07	1e-07	1e-07	1e-07
ENSG00000248705	ENSG00000248705.1	1e-07	1e-07	1e-07	1e-07	0.0700001	1e-07	0.0700001	1e-07	0.55	1e-07	1e-07	0.6	0.16	0.25	0.0700001	0.8	0.77	0.59	1e-07	1e-07	1e-07	1e-07	1e-07	1e-07	1e-07	1e-07	1e-07	1e-07	1e-07	1e-07	1e-07	1e-07	1e-07	1e-07	1e-07	1e-07
OR8R1P	ENSG00000256347.1	1e-07	1e-07	1e-07	1e-07	0.0700001	1e-07	1e-07	1e-07	1e-07	1e-07	1e-07	1e-07	0.0800001	0.33	1e-07	1e-07	1e-07	1e-07	1e-07	1e-07	1e-07	1e-07	1e-07	1e-07	1e-07	1e-07	1e-07	1e-07	1e-07	1e-07	1e-07	1e-07	1e-07	1e-07	1e-07	1e-07
ENSG00000230928	ENSG00000230928.1	1e-07	1e-07	1e-07	1e-07	1e-07	0.0700001	1e-07	1e-07	0.0700001	0.2	1e-07	1e-07	1e-07	1e-07	1e-07	1e-07	1e-07	1e-07	1e-07	1e-07	1e-07	1e-07	1e-07	1e-07	1e-07	1e-07	1e-07	1e-07	1e-07	1e-07	0.0500001	1e-07	1e-07	1e-07	1e-07	1e-07
ENSG00000288738	ENSG00000288738.1	1e-07	1e-07	1e-07	1e-07	0.0700001	1e-07	1e-07	1e-07	1e-07	1e-07	0.0700001	1e-07	0.92	0.52	1.16	1e-07	0.13	0.1	1e-07	1e-07	1e-07	1e-07	1e-07	1e-07	0.25	0.54	1e-07	0.59	0.67	0.39	1e-07	1e-07	1e-07	1e-07	1e-07	1e-07
ENSG00000250376	ENSG00000250376.1	1e-07	1e-07	1e-07	1e-07	0.0700001	1e-07	1e-07	0.16	1e-07	1e-07	1e-07	1e-07	1e-07	1e-07	1e-07	1e-07	1e-07	1e-07	1e-07	1e-07	1e-07	1e-07	1e-07	1e-07	1e-07	1e-07	1e-07	1e-07	1e-07	1e-07	1e-07	1e-07	1e-07	1e-07	1e-07	1e-07
LINC02869	ENSG00000228208.7	1e-07	1e-07	1e-07	1e-07	0.0700001	1e-07	0.7	0.37	0.12	0.27	0.52	0.0700001	1e-07	0.68	0.56	1e-07	1e-07	1e-07	1e-07	1e-07	1e-07	1e-07	1e-07	1e-07	1e-07	0.1	1e-07	1e-07	1e-07	0.0800001	1e-07	0.36	1e-07	0.17	0.12	1e-07
ENSG00000254551	ENSG00000254551.1	1e-07	1e-07	1e-07	1e-07	0.0700001	1e-07	1e-07	1e-07	1e-07	1e-07	1e-07	0.0700001	1e-07	0.16	1e-07	1e-07	1e-07	1e-07	1e-07	1e-07	1e-07	1e-07	1e-07	1e-07	0.56	0.1	1e-07	0.16	0.16	1e-07	1e-07	0.0900001	1e-07	1e-07	1e-07	1e-07
NKX2-1-AS1	ENSG00000253563.2	1e-07	1e-07	1e-07	1e-07	1e-07	0.0700001	1e-07	1e-07	1e-07	1e-07	1e-07	1e-07	1e-07	1e-07	1e-07	1e-07	1e-07	0.2	1e-07	1e-07	1e-07	1e-07	1e-07	1e-07	1.25	1.2	0.73	1.63	1.81	1.75	1e-07	1e-07	1e-07	1e-07	1e-07	1e-07
ENSG00000228033	ENSG00000228033.6	1e-07	1e-07	1e-07	1e-07	1e-07	0.0700001	1e-07	1e-07	1e-07	1e-07	1e-07	1e-07	0.2	1e-07	1e-07	1e-07	1e-07	1e-07	1e-07	1e-07	1e-07	1e-07	1e-07	1e-07	1e-07	0.24	1e-07	0.18	1e-07	1e-07	1e-07	1e-07	1e-07	1e-07	1e-07	1e-07
SLAMF9	ENSG00000162723.10	1e-07	1e-07	1e-07	0.0700001	1e-07	1e-07	1e-07	1e-07	1e-07	1e-07	1e-07	0.11	1.38	2.41	1.42	2.1	2.22	1.07	1e-07	1e-07	1e-07	1e-07	1e-07	1e-07	1e-07	0.49	1e-07	1e-07	1e-07	1e-07	7.16	4.43	6.48	2.03	5.67	5.36
ENSG00000267709	ENSG00000267709.1	1e-07	1e-07	1e-07	1e-07	1e-07	0.0700001	1e-07	1e-07	1e-07	1e-07	1e-07	1e-07	1e-07	1e-07	1e-07	1e-07	1e-07	0.11	1e-07	1e-07	1e-07	1e-07	1e-07	1e-07	0.0900001	1e-07	1e-07	1e-07	1e-07	1e-07	1e-07	1e-07	1e-07	1e-07	1e-07	1e-07
SLC7A14-AS1	ENSG00000285051.2	1e-07	1e-07	1e-07	1e-07	1e-07	0.0700001	1e-07	1e-07	0.0500001	1e-07	0.0200001	1e-07	1e-07	0.18	0.15	1e-07	1e-07	1e-07	1e-07	1e-07	1e-07	1e-07	1e-07	1e-07	0.36	0.62	0.65	0.79	0.54	0.53	1e-07	0.32	0.0700001	1e-07	0.0400001	1e-07
SOAT2	ENSG00000167780.12	1e-07	1e-07	1e-07	1e-07	0.0700001	1e-07	1e-07	0.0300001	1e-07	1e-07	1e-07	1e-07	0.27	0.12	0.2	1e-07	0.11	0.49	1e-07	1e-07	1e-07	1e-07	1e-07	1e-07	1e-07	1e-07	1e-07	1e-07	0.0800001	1e-07	0.12	0.0900001	0.0700001	0.29	0.3	0.31
ENSG00000259635	ENSG00000259635.1	1e-07	1e-07	1e-07	1e-07	1e-07	0.0700001	0.0800001	0.0300001	1e-07	1e-07	0.0300001	1e-07	1e-07	1e-07	1e-07	1e-07	1e-07	1e-07	1e-07	1e-07	1e-07	1e-07	1e-07	1e-07	0.0300001	1e-07	1e-07	1e-07	1e-07	1e-07	1e-07	1e-07	1e-07	1e-07	1e-07	1e-07
OPN5	ENSG00000124818.15	1e-07	1e-07	1e-07	1e-07	0.0700001	1e-07	0.0200001	1e-07	0.0200001	0.17	1e-07	0.0200001	1e-07	1e-07	1e-07	1e-07	1e-07	1e-07	1e-07	1e-07	1e-07	1e-07	1e-07	1e-07	1e-07	1e-07	1e-07	1e-07	1e-07	1e-07	1e-07	1e-07	1e-07	1e-07	1e-07	1e-07
ENSG00000232444	ENSG00000232444.1	1e-07	1e-07	1e-07	0.0700001	1e-07	1e-07	1e-07	1e-07	1e-07	1e-07	1e-07	1e-07	1e-07	1e-07	1e-07	1e-07	1e-07	1e-07	1e-07	1e-07	1e-07	1e-07	1e-07	1e-07	1e-07	1e-07	1e-07	1e-07	1e-07	1e-07	1e-07	1e-07	1e-07	1e-07	1e-07	1e-07
ACSBG2	ENSG00000130377.14	1e-07	1e-07	1e-07	1e-07	1e-07	0.0700001	1e-07	1e-07	1e-07	1e-07	1e-07	1e-07	1e-07	1e-07	1e-07	1e-07	1e-07	0.0600001	1e-07	1e-07	1e-07	1e-07	1e-07	1e-07	1e-07	1e-07	1e-07	1e-07	1e-07	1e-07	1e-07	1e-07	1e-07	1e-07	1e-07	1e-07
LEXM	ENSG00000162398.12	1e-07	1e-07	1e-07	1e-07	1e-07	0.0700001	0.0500001	1e-07	0.0500001	1e-07	1e-07	1e-07	0.11	0.27	0.55	0.69	0.32	0.21	1e-07	1e-07	1e-07	1e-07	1e-07	1e-07	0.0300001	1e-07	1e-07	0.0300001	0.0300001	1e-07	1e-07	1e-07	1e-07	1e-07	1e-07	1e-07
GXYLT1P3	ENSG00000232433.2	1e-07	1e-07	1e-07	1e-07	1e-07	0.0700001	1e-07	1e-07	1e-07	1e-07	1e-07	1e-07	1e-07	1e-07	1e-07	1e-07	1e-07	1e-07	1e-07	1e-07	1e-07	1e-07	1e-07	1e-07	1e-07	1e-07	1e-07	1e-07	1e-07	1e-07	1e-07	1e-07	1e-07	1e-07	1e-07	1e-07
CLNK	ENSG00000109684.16	1e-07	1e-07	1e-07	1e-07	1e-07	0.0700001	1e-07	1e-07	1e-07	1e-07	1e-07	1e-07	1e-07	1e-07	1e-07	1e-07	1e-07	1e-07	1e-07	1e-07	1e-07	1e-07	1e-07	1e-07	1e-07	1e-07	0.0400001	1e-07	1e-07	1e-07	1e-07	1e-07	1e-07	1e-07	0.0200001	1e-07
KRTAP10-6	ENSG00000188155.11	1e-07	1e-07	1e-07	1e-07	1e-07	0.0700001	1e-07	1e-07	1e-07	1e-07	1e-07	1e-07	1e-07	1e-07	1e-07	1e-07	1e-07	1e-07	1e-07	1e-07	1e-07	1e-07	1e-07	1e-07	1e-07	1e-07	1e-07	1e-07	1e-07	1e-07	1e-07	1e-07	1e-07	1e-07	1e-07	1e-07
TPTE2P1	ENSG00000253771.9	1e-07	1e-07	1e-07	1e-07	0.0700001	1e-07	1e-07	1e-07	1e-07	1e-07	1e-07	1e-07	1e-07	1e-07	1e-07	1e-07	1e-07	1e-07	1e-07	1e-07	1e-07	1e-07	1e-07	1e-07	1e-07	1e-07	1e-07	1e-07	1e-07	1e-07	1e-07	1e-07	1e-07	1e-07	1e-07	1e-07
ENSG00000261872	ENSG00000261872.1	1e-07	1e-07	1e-07	1e-07	1e-07	0.0700001	1e-07	1e-07	1e-07	1e-07	1e-07	1e-07	1e-07	1e-07	1e-07	1e-07	1e-07	1e-07	1e-07	1e-07	1e-07	1e-07	1e-07	1e-07	1e-07	1e-07	1e-07	1e-07	1e-07	1e-07	1e-07	1e-07	1e-07	1e-07	1e-07	1e-07
ENSG00000285171	ENSG00000285171.1	1e-07	1e-07	1e-07	0.0700001	1e-07	1e-07	1e-07	1e-07	1e-07	1e-07	1e-07	1e-07	1e-07	1e-07	1e-07	1e-07	1e-07	1e-07	1e-07	1e-07	1e-07	1e-07	1e-07	1e-07	1e-07	1e-07	1e-07	1e-07	1e-07	1e-07	1e-07	1e-07	1e-07	1e-07	1e-07	1e-07
ENSG00000272988	ENSG00000272988.1	1e-07	1e-07	1e-07	0.0700001	1e-07	1e-07	1e-07	1e-07	1e-07	1e-07	1e-07	1e-07	1e-07	1e-07	1e-07	1e-07	1e-07	1e-07	1e-07	1e-07	1e-07	1e-07	1e-07	1e-07	1e-07	1e-07	1e-07	1e-07	1e-07	1e-07	1e-07	1e-07	1e-07	1e-07	1e-07	1e-07
GTF3C2-AS1	ENSG00000234945.8	1e-07	1e-07	1e-07	0.0700001	1e-07	1e-07	1e-07	1e-07	1e-07	1e-07	1e-07	1e-07	1e-07	1e-07	1e-07	1e-07	1e-07	1e-07	1e-07	1e-07	1e-07	1e-07	1e-07	1e-07	1e-07	1e-07	1e-07	1e-07	1e-07	1e-07	1e-07	1e-07	1e-07	1e-07	1e-07	1e-07
CDK7P1	ENSG00000213194.3	1e-07	1e-07	1e-07	0.0700001	1e-07	1e-07	1e-07	1e-07	1e-07	1e-07	1e-07	1e-07	1e-07	1e-07	1e-07	1e-07	1e-07	1e-07	1e-07	1e-07	1e-07	1e-07	1e-07	1e-07	1e-07	1e-07	1e-07	1e-07	1e-07	1e-07	1e-07	1e-07	1e-07	1e-07	1e-07	1e-07
ENSG00000287467	ENSG00000287467.1	1e-07	1e-07	1e-07	0.0700001	1e-07	1e-07	1e-07	1e-07	1e-07	1e-07	1e-07	1e-07	1e-07	1e-07	1e-07	1e-07	1e-07	1e-07	1e-07	1e-07	1e-07	1e-07	1e-07	1e-07	1e-07	1e-07	1e-07	1e-07	1e-07	1e-07	1e-07	1e-07	1e-07	1e-07	1e-07	1e-07
LINC00636	ENSG00000240423.3	1e-07	1e-07	0.0700001	1e-07	0.0700001	0.0700001	0.15	0.16	0.21	0.15	0.0700001	0.22	1e-07	1e-07	1e-07	1e-07	1e-07	1e-07	1e-07	1e-07	1e-07	1e-07	1e-07	1e-07	1e-07	1e-07	1e-07	1e-07	1e-07	1e-07	1e-07	1e-07	1e-07	1e-07	1e-07	1e-07
LINC02516	ENSG00000261083.3	1e-07	1e-07	1e-07	0.0700001	1e-07	1e-07	1e-07	1e-07	1e-07	1e-07	1e-07	1e-07	1e-07	1e-07	1e-07	1e-07	1e-07	1e-07	1e-07	1e-07	1e-07	1e-07	1e-07	1e-07	1e-07	1e-07	1e-07	1e-07	1e-07	1e-07	1e-07	1e-07	1e-07	1e-07	1e-07	1e-07
CYP1A2	ENSG00000140505.7	1e-07	1e-07	1e-07	0.0200001	0.0500001	1e-07	0.23	0.4	0.35	0.73	0.61	0.4	1e-07	1e-07	1e-07	0.0300001	0.0200001	0.12	1e-07	1e-07	1e-07	1e-07	1e-07	1e-07	1e-07	0.0600001	1e-07	0.0500001	0.0600001	0.12	1e-07	1e-07	1e-07	1e-07	1e-07	1e-07
CCT5P2	ENSG00000230584.1	1e-07	1e-07	1e-07	0.0500001	1e-07	0.0200001	0.0300001	1e-07	1e-07	1e-07	1e-07	1e-07	1e-07	1e-07	1e-07	1e-07	1e-07	1e-07	1e-07	1e-07	1e-07	1e-07	1e-07	1e-07	1e-07	1e-07	1e-07	1e-07	1e-07	1e-07	1e-07	1e-07	1e-07	1e-07	1e-07	1e-07
ENSG00000289877	ENSG00000289877.1	1e-07	0.3	1e-07	1e-07	0.23	0.0700001	1e-07	0.26	0.11	1e-07	1e-07	1e-07	1e-07	1e-07	1e-07	1e-07	1e-07	1e-07	1e-07	1e-07	1e-07	1e-07	1e-07	1e-07	1e-07	1e-07	1e-07	1e-07	1e-07	1e-07	1e-07	1e-07	1e-07	1e-07	1e-07	1e-07
KPNA7	ENSG00000185467.8	1e-07	0.19	0.0700001	0.0700001	0.0700001	0.0900001	0.0200001	0.1	0.0600001	1e-07	0.0700001	1e-07	5.57	6.66	5.71	4.31	2.06	3.68	1e-07	1e-07	1e-07	1e-07	1e-07	1e-07	0.0600001	1e-07	1e-07	0.0300001	1e-07	0.0800001	1e-07	1e-07	1e-07	1e-07	1e-07	1e-07
FAT2	ENSG00000086570.13	1e-07	0.0300001	0.0500001	0.0700001	0.0300001	0.0300001	0.0900001	0.0800001	0.0600001	0.1	0.0900001	0.0500001	0.0200001	1e-07	1e-07	1e-07	0.0100001	1e-07	1e-07	1e-07	1e-07	1e-07	1e-07	1e-07	0.14	0.24	0.15	0.0800001	0.0700001	0.0900001	0.14	0.12	0.0200001	1e-07	0.0100001	1e-07
RPL7P22	ENSG00000226544.4	0.13	1e-07	1e-07	0.0700001	0.0700001	1e-07	0.0700001	1e-07	0.13	1e-07	0.2	0.0700001	1e-07	0.18	1e-07	1e-07	1e-07	0.21	1e-07	1e-07	1e-07	1e-07	1e-07	1e-07	1e-07	1e-07	1e-07	1e-07	1e-07	0.0800001	1e-07	0.0900001	1e-07	1e-07	1e-07	1e-07
ENSG00000279135	ENSG00000279135.1	1e-07	1e-07	0.1	0.0700001	1e-07	0.0500001	1e-07	0.11	0.0700001	1e-07	0.0900001	1e-07	1e-07	1e-07	1e-07	1e-07	1e-07	0.0300001	1e-07	1e-07	1e-07	1e-07	1e-07	1e-07	1e-07	1e-07	1e-07	1e-07	1e-07	0.0500001	0.0300001	1e-07	0.0300001	1e-07	0.0400001	0.42
ENSG00000237640	ENSG00000237640.1	0.24	1e-07	1e-07	0.0700001	1e-07	0.0700001	1e-07	1e-07	1e-07	1e-07	1e-07	1e-07	1e-07	1e-07	1e-07	1e-07	1e-07	1e-07	1e-07	1e-07	1e-07	1e-07	1e-07	1e-07	1e-07	1e-07	1e-07	1e-07	1e-07	1e-07	1e-07	1e-07	1e-07	1e-07	1e-07	1e-07
PA2G4P2	ENSG00000235698.1	1e-07	0.12	0.0400001	0.0700001	0.0400001	0.0300001	0.0400001	0.0800001	1e-07	1e-07	1e-07	1e-07	1e-07	0.22	0.11	1e-07	1e-07	1e-07	1e-07	1e-07	1e-07	1e-07	1e-07	1e-07	1e-07	1e-07	1e-07	1e-07	1e-07	1e-07	1e-07	0.0500001	0.56	1e-07	1e-07	1e-07
CLCN1	ENSG00000188037.14	1e-07	1e-07	0.0100001	0.0500001	0.0200001	1e-07	1e-07	1e-07	1e-07	0.0500001	1e-07	0.0100001	0.0600001	1e-07	0.21	1e-07	0.14	0.15	1e-07	1e-07	1e-07	1e-07	1e-07	1e-07	1e-07	1e-07	0.0300001	1e-07	1e-07	0.0300001	1e-07	1e-07	1e-07	1e-07	1e-07	0.0300001
LINC01271	ENSG00000233077.2	1e-07	0.0200001	1e-07	0.0500001	1e-07	0.0200001	0.0200001	0.0600001	1e-07	1e-07	0.0600001	0.0100001	0.1	0.28	0.0800001	0.2	0.13	1e-07	1e-07	1e-07	1e-07	1e-07	1e-07	1e-07	0.11	0.14	0.16	0.0700001	0.15	0.0700001	0.0200001	0.0500001	0.0100001	1e-07	0.0300001	1e-07
TERF1P2	ENSG00000187589.8	0.0400001	1e-07	1e-07	1e-07	0.0400001	0.0300001	1e-07	1e-07	1e-07	1e-07	1e-07	1e-07	1e-07	1e-07	1e-07	1e-07	1e-07	1e-07	1e-07	1e-07	1e-07	1e-07	1e-07	1e-07	1e-07	1e-07	1e-07	1e-07	1e-07	1e-07	1e-07	1e-07	1e-07	1e-07	1e-07	1e-07
KRT89P	ENSG00000274928.7	1e-07	0.0900001	1e-07	0.0300001	1e-07	0.0400001	1e-07	1e-07	1e-07	1e-07	1e-07	0.0900001	1e-07	1e-07	1e-07	1e-07	1e-07	0.12	1e-07	1e-07	1e-07	1e-07	1e-07	1e-07	1e-07	1e-07	1e-07	1e-07	1e-07	1e-07	1e-07	1e-07	1e-07	1e-07	1e-07	1e-07
ANKRD20A3P	ENSG00000276203.7	0.0900001	1e-07	1e-07	1e-07	0.0700001	1e-07	1e-07	1e-07	1e-07	1e-07	1e-07	1e-07	1e-07	1e-07	1e-07	1e-07	1e-07	1e-07	1e-07	1e-07	1e-07	1e-07	1e-07	1e-07	1e-07	1e-07	1e-07	1e-07	1e-07	0.0400001	1e-07	1e-07	1e-07	1e-07	1e-07	1e-07
TPT1P6	ENSG00000214460.3	0.12	1e-07	1e-07	1e-07	0.0700001	1e-07	1e-07	1e-07	1e-07	0.0600001	1e-07	1e-07	1e-07	1e-07	1e-07	1e-07	1e-07	1e-07	1e-07	1e-07	1e-07	1e-07	1e-07	1e-07	0.14	1e-07	1e-07	1e-07	1e-07	1e-07	1e-07	1e-07	1e-07	1e-07	0.22	1e-07
RPL6P1	ENSG00000236111.5	1e-07	0.32	1e-07	0.0700001	1e-07	1e-07	1e-07	1e-07	1e-07	1e-07	1e-07	0.0800001	1e-07	1e-07	1e-07	1e-07	1e-07	1e-07	1e-07	1e-07	1e-07	1e-07	1e-07	1e-07	1e-07	1e-07	1e-07	1e-07	1e-07	0.71	1e-07	1e-07	1e-07	1e-07	1e-07	1e-07
COL6A4P1	ENSG00000230524.9	1e-07	0.1	0.0900001	0.0700001	0.0400001	0.0200001	0.0300001	1e-07	1e-07	1e-07	0.0700001	0.0300001	1e-07	1e-07	1e-07	1e-07	1e-07	1e-07	1e-07	1e-07	1e-07	1e-07	1e-07	1e-07	0.0700001	1e-07	0.0400001	1e-07	1e-07	1e-07	1e-07	1e-07	1e-07	1e-07	1e-07	1e-07
KCNH8	ENSG00000183960.9	0.0600001	1e-07	0.0900001	0.0100001	0.0700001	0.0100001	1e-07	0.0800001	1e-07	1e-07	1e-07	1e-07	0.13	0.22	0.23	0.12	0.0600001	0.0800001	1e-07	1e-07	1e-07	1e-07	1e-07	1e-07	0.0300001	0.0300001	0.0500001	1e-07	0.0400001	1e-07	1e-07	1e-07	1e-07	1e-07	1e-07	1e-07
RPL7P16	ENSG00000242899.1	1e-07	0.36	0.0700001	0.0700001	1e-07	1e-07	1e-07	1e-07	0.19	1e-07	1e-07	1e-07	0.25	0.0900001	0.36	0.17	1e-07	1e-07	1e-07	1e-07	1e-07	1e-07	1e-07	1e-07	1e-07	0.11	1e-07	0.17	0.42	0.31	1e-07	1e-07	1e-07	1e-07	1e-07	1e-07
ENSG00000236018	ENSG00000236018.2	0.13	1e-07	0.19	1e-07	0.0700001	1e-07	1e-07	1e-07	0.0600001	0.14	1e-07	0.0700001	1e-07	1e-07	0.0700001	1e-07	1e-07	1e-07	1e-07	1e-07	1e-07	1e-07	1e-07	1e-07	0.16	1e-07	1e-07	0.0800001	1e-07	0.22	1e-07	1e-07	1e-07	1e-07	0.23	1e-07
ENSG00000286543	ENSG00000286543.1	0.0300001	1e-07	0.0700001	0.17	0.0600001	0.0300001	0.0200001	1e-07	1e-07	0.11	0.0800001	0.0900001	1e-07	1e-07	0.0400001	1e-07	1e-07	1e-07	1e-07	1e-07	1e-07	1e-07	1e-07	1e-07	0.0900001	0.0200001	1e-07	1e-07	0.0800001	0.0600001	1e-07	1e-07	1e-07	1e-07	1e-07	1e-07
ENSG00000287692	ENSG00000287692.1	1e-07	0.0200001	0.0300001	0.0600001	0.0700001	0.0300001	0.17	0.0900001	0.2	0.14	0.2	0.28	0.0300001	0.0100001	0.0100001	0.0600001	1e-07	0.0100001	1e-07	1e-07	1e-07	1e-07	1e-07	1e-07	0.18	0.12	0.35	0.0600001	0.0800001	0.13	1e-07	1e-07	0.1	1e-07	0.0800001	0.0200001
ENSG00000236095	ENSG00000236095.1	0.2	1e-07	0.13	0.43	0.0600001	1e-07	1e-07	0.28	0.12	1e-07	0.25	0.0600001	1e-07	1e-07	0.0700001	0.15	1e-07	1e-07	1e-07	1e-07	1e-07	1e-07	1e-07	1e-07	0.0800001	1e-07	1e-07	0.16	0.0800001	0.0700001	1e-07	1e-07	1e-07	1e-07	1e-07	1e-07
ENSG00000272043	ENSG00000272043.2	1e-07	1e-07	1e-07	0.0600001	1e-07	1e-07	1e-07	1e-07	0.18	1e-07	0.31	1e-07	1e-07	1e-07	0.0700001	1e-07	1e-07	0.38	1e-07	1e-07	1e-07	1e-07	1e-07	1e-07	1e-07	1e-07	1e-07	1e-07	1e-07	0.0700001	1e-07	0.17	1e-07	1e-07	1e-07	1e-07
ENSG00000250509	ENSG00000250509.2	1e-07	1e-07	1e-07	0.0600001	1e-07	1e-07	0.0700001	1e-07	0.0600001	0.25	0.0900001	0.29	1e-07	1e-07	1e-07	1e-07	1e-07	0.14	1e-07	1e-07	1e-07	1e-07	1e-07	1e-07	3.23	4.46	5.5	1.54	1.46	1.57	1e-07	1e-07	1e-07	1e-07	1e-07	1e-07
ENSG00000288955	ENSG00000288955.1	1e-07	1e-07	1e-07	1e-07	0.0300001	0.0300001	1e-07	1e-07	1e-07	0.0700001	0.18	0.44	1e-07	1e-07	1e-07	1e-07	1e-07	1e-07	1e-07	1e-07	1e-07	1e-07	1e-07	1e-07	1e-07	1e-07	1e-07	0.0400001	1e-07	1e-07	1e-07	1e-07	0.12	1e-07	1e-07	1e-07
SLC2A3P4	ENSG00000254088.1	1e-07	1e-07	1e-07	1e-07	0.0600001	1e-07	1e-07	1e-07	1e-07	1e-07	0.0800001	1e-07	1e-07	1e-07	0.18	1e-07	0.11	1e-07	1e-07	1e-07	1e-07	1e-07	1e-07	1e-07	1e-07	0.14	1e-07	0.11	0.1	0.22	1e-07	1e-07	1e-07	1e-07	1e-07	1e-07
RARS1P1	ENSG00000257037.1	1e-07	1e-07	1e-07	1e-07	0.0600001	1e-07	0.0300001	0.0300001	1e-07	1e-07	0.0600001	0.0300001	0.11	0.18	1e-07	1e-07	0.0600001	0.17	1e-07	1e-07	1e-07	1e-07	1e-07	1e-07	1e-07	1e-07	1e-07	1e-07	1e-07	0.0300001	1e-07	1e-07	1e-07	1e-07	1e-07	1e-07
ENSG00000280032	ENSG00000280032.1	1e-07	1e-07	0.0500001	0.0400001	0.0200001	0.0500001	0.0400001	1e-07	0.15	0.19	0.12	1e-07	1.09	1.04	1.35	3.26	2.35	2	1e-07	1e-07	1e-07	1e-07	1e-07	1e-07	0.0900001	0.28	1e-07	0.59	0.37	0.46	1e-07	1e-07	1e-07	1e-07	1e-07	1e-07
RNASE1	ENSG00000129538.14	1e-07	1e-07	1e-07	0.0600001	1e-07	1e-07	1e-07	0.34	1e-07	1e-07	0.13	0.0600001	42.5	43.29	37.6	30.76	48.03	43.46	1e-07	1e-07	1e-07	1e-07	1e-07	1e-07	5.31	6.98	4.06	8.26	5.68	4.89	1e-07	1e-07	1e-07	1e-07	1e-07	1e-07
C2-AS1	ENSG00000281756.1	1e-07	1e-07	1e-07	1e-07	1e-07	0.0600001	1e-07	0.29	1e-07	1e-07	0.13	0.2	1e-07	0.0800001	1e-07	1e-07	1e-07	0.1	1e-07	1e-07	1e-07	1e-07	1e-07	1e-07	0.48	0.41	1e-07	0.57	0.16	1e-07	1e-07	1e-07	1e-07	1e-07	1e-07	1e-07
API5P2	ENSG00000213962.2	1e-07	1e-07	1e-07	0.0300001	0.0300001	1e-07	0.0900001	0.16	0.0800001	0.3	0.38	0.11	1e-07	1e-07	1e-07	1e-07	1e-07	1e-07	1e-07	1e-07	1e-07	1e-07	1e-07	1e-07	1e-07	1e-07	1e-07	1e-07	0.3	0.19	1e-07	1e-07	1e-07	1e-07	1e-07	1e-07
GKN1	ENSG00000169605.7	1e-07	1e-07	1e-07	0.0600001	1e-07	1e-07	1e-07	1e-07	1e-07	0.0700001	1e-07	1e-07	0.0800001	0.17	1e-07	1e-07	1e-07	1e-07	1e-07	1e-07	1e-07	1e-07	1e-07	1e-07	1e-07	1e-07	1e-07	1e-07	1e-07	1e-07	0.43	1e-07	0.6	1.17	0.58	1e-07
ENSG00000286723	ENSG00000286723.1	1e-07	1e-07	1e-07	1e-07	0.0600001	1e-07	1e-07	1e-07	1e-07	1e-07	1e-07	0.42	1e-07	1e-07	1e-07	1e-07	1e-07	1e-07	1e-07	1e-07	1e-07	1e-07	1e-07	1e-07	1e-07	1e-07	1e-07	1e-07	1e-07	1e-07	1e-07	1e-07	1e-07	1e-07	1e-07	1e-07
B3GAT3P1	ENSG00000244009.1	1e-07	1e-07	1e-07	1e-07	1e-07	0.0600001	1e-07	1e-07	1e-07	1e-07	1e-07	1e-07	1e-07	1e-07	1e-07	0.15	1e-07	1e-07	1e-07	1e-07	1e-07	1e-07	1e-07	1e-07	1e-07	1e-07	1e-07	1e-07	1e-07	1e-07	1e-07	0.5	1e-07	1e-07	0.11	1e-07
RAB42	ENSG00000188060.8	1e-07	1e-07	1e-07	0.0600001	1e-07	1e-07	0.0200001	1e-07	1e-07	1e-07	1e-07	1e-07	11.23	9.51	8.6	7.27	8.55	8.22	1e-07	1e-07	1e-07	1e-07	1e-07	1e-07	0.82	1.4	1.42	0.99	1.03	1.23	1e-07	1e-07	1e-07	1e-07	1e-07	0.24
ORM2	ENSG00000228278.5	1e-07	1e-07	1e-07	1e-07	1e-07	0.0600001	1e-07	1e-07	1e-07	1e-07	1e-07	1e-07	1e-07	1e-07	1e-07	1e-07	1e-07	1e-07	1e-07	1e-07	1e-07	1e-07	1e-07	1e-07	0.32	0.21	1e-07	0.61	1e-07	0.54	1e-07	1e-07	1e-07	1e-07	1e-07	1e-07
PKHD1L1	ENSG00000205038.12	1e-07	1e-07	1e-07	1e-07	0.0600001	1e-07	1e-07	1e-07	1e-07	1e-07	1e-07	1e-07	0.37	1e-07	1e-07	0.36	1e-07	1e-07	1e-07	1e-07	1e-07	1e-07	1e-07	1e-07	0.0300001	0.0300001	0.0100001	1e-07	0.0200001	0.0200001	1e-07	1e-07	1e-07	1e-07	1e-07	1e-07
ENSG00000231615	ENSG00000231615.2	1e-07	1e-07	1e-07	0.0300001	1e-07	0.0300001	0.14	1e-07	0.0600001	0.2	0.16	0.46	1e-07	1e-07	1e-07	1e-07	1e-07	1e-07	1e-07	1e-07	1e-07	1e-07	1e-07	1e-07	1e-07	1e-07	1e-07	1e-07	1e-07	1e-07	0.0400001	1e-07	1e-07	1e-07	1e-07	1e-07
ZNF80	ENSG00000174255.8	1e-07	1e-07	1e-07	0.0600001	1e-07	1e-07	1e-07	0.0200001	1e-07	1e-07	1e-07	0.0500001	1e-07	1e-07	1e-07	0.0400001	1e-07	0.0200001	1e-07	1e-07	1e-07	1e-07	1e-07	1e-07	1e-07	1e-07	1e-07	1e-07	1e-07	1e-07	1e-07	1e-07	1e-07	1e-07	1e-07	1e-07
ENSG00000283544	ENSG00000283544.1	1e-07	1e-07	1e-07	0.0600001	1e-07	1e-07	1e-07	1e-07	1e-07	1e-07	1e-07	1e-07	1e-07	0.0800001	1e-07	1e-07	1e-07	1e-07	1e-07	1e-07	1e-07	1e-07	1e-07	1e-07	1e-07	0.0100001	1e-07	1e-07	1e-07	1e-07	1e-07	1e-07	0.4	1e-07	1e-07	1e-07
GSN-AS1	ENSG00000235865.2	1e-07	1e-07	1e-07	0.0400001	0.0200001	1e-07	1e-07	0.0200001	0.0200001	1e-07	1e-07	1e-07	1e-07	1e-07	0.0300001	1e-07	0.0100001	0.0300001	1e-07	1e-07	1e-07	1e-07	1e-07	1e-07	1e-07	1e-07	1e-07	0.0200001	1e-07	0.0700001	1e-07	1e-07	1e-07	1e-07	1e-07	1e-07
L3MBTL2-AS1	ENSG00000235513.2	1e-07	1e-07	1e-07	0.0600001	1e-07	1e-07	1e-07	1e-07	1e-07	0.0300001	1e-07	1e-07	0.0800001	0.0500001	1e-07	1e-07	1e-07	1e-07	1e-07	1e-07	1e-07	1e-07	1e-07	1e-07	3.67	3.73	3.45	0.77	0.56	0.95	1e-07	0.17	1e-07	1e-07	1e-07	0.12
CHP2	ENSG00000166869.3	1e-07	1e-07	1e-07	0.0600001	1e-07	1e-07	1e-07	1e-07	1e-07	1e-07	1e-07	1e-07	1e-07	1e-07	1e-07	1e-07	1e-07	1e-07	1e-07	1e-07	1e-07	1e-07	1e-07	1e-07	1e-07	1e-07	1e-07	1e-07	1e-07	1e-07	1e-07	1e-07	1e-07	1e-07	1e-07	1e-07
IVL	ENSG00000163207.7	1e-07	1e-07	1e-07	1e-07	0.0600001	1e-07	0.67	0.62	0.81	0.62	0.53	0.8	0.48	0.76	0.61	0.48	0.49	0.53	1e-07	1e-07	1e-07	1e-07	1e-07	1e-07	0.44	0.5	0.64	0.36	0.31	0.95	0.56	0.23	0.0500001	0.28	0.12	0.29
ENSG00000289259	ENSG00000289259.2	1e-07	1e-07	1e-07	1e-07	0.0600001	1e-07	1e-07	1e-07	1e-07	1e-07	1e-07	1e-07	1e-07	1e-07	1e-07	1e-07	1e-07	1e-07	1e-07	1e-07	1e-07	1e-07	1e-07	1e-07	1e-07	1e-07	1e-07	1e-07	1e-07	1e-07	1e-07	1e-07	0.24	1e-07	1e-07	1e-07
TMEM212	ENSG00000186329.9	1e-07	1e-07	1e-07	0.0600001	1e-07	1e-07	1e-07	1e-07	1e-07	1e-07	1e-07	1e-07	1e-07	1e-07	1e-07	1e-07	1e-07	1e-07	1e-07	1e-07	1e-07	1e-07	1e-07	1e-07	1e-07	1e-07	1e-07	1e-07	1e-07	1e-07	1e-07	1e-07	0.0300001	1e-07	1e-07	1e-07
PRPF38AP2	ENSG00000236582.1	1e-07	1e-07	1e-07	1e-07	0.0600001	1e-07	1e-07	1e-07	1e-07	1e-07	1e-07	1e-07	1e-07	1e-07	1e-07	1e-07	1e-07	1e-07	1e-07	1e-07	1e-07	1e-07	1e-07	1e-07	1e-07	1e-07	1e-07	1e-07	1e-07	0.0600001	1e-07	1e-07	1e-07	1e-07	1e-07	1e-07
LINC01335	ENSG00000248942.3	1e-07	1e-07	1e-07	1e-07	1e-07	0.0600001	1e-07	0.0700001	1e-07	0.0600001	1e-07	1e-07	1e-07	1e-07	1e-07	1e-07	1e-07	1e-07	1e-07	1e-07	1e-07	1e-07	1e-07	1e-07	1e-07	1e-07	1e-07	1e-07	1e-07	1e-07	1e-07	1e-07	1e-07	1e-07	1e-07	1e-07
HSPA8P18	ENSG00000232953.1	1e-07	1e-07	1e-07	1e-07	1e-07	0.0600001	1e-07	1e-07	1e-07	0.0200001	1e-07	1e-07	1e-07	1e-07	0.0200001	1e-07	1e-07	1e-07	1e-07	1e-07	1e-07	1e-07	1e-07	1e-07	1e-07	1e-07	1e-07	1e-07	0.0300001	1e-07	1e-07	1e-07	1e-07	1e-07	1e-07	1e-07
PAEP	ENSG00000122133.17	1e-07	1e-07	1e-07	1e-07	0.0600001	1e-07	1e-07	1e-07	1e-07	1e-07	1e-07	1e-07	1e-07	0.37	0.0900001	1e-07	1e-07	1e-07	1e-07	1e-07	1e-07	1e-07	1e-07	1e-07	0.78	0.67	1.38	0.71	0.86	0.47	1e-07	1e-07	1e-07	1e-07	1e-07	1e-07
VN1R21P	ENSG00000224752.1	1e-07	1e-07	1e-07	0.0600001	1e-07	1e-07	1e-07	1e-07	1e-07	1e-07	1e-07	1e-07	1e-07	1e-07	1e-07	1e-07	1e-07	1e-07	1e-07	1e-07	1e-07	1e-07	1e-07	1e-07	1e-07	1e-07	1e-07	1e-07	1e-07	1e-07	1e-07	1e-07	1e-07	1e-07	1e-07	1e-07
RCBTB2P1	ENSG00000235150.1	1e-07	1e-07	1e-07	0.0600001	1e-07	1e-07	1e-07	1e-07	1e-07	1e-07	1e-07	1e-07	1e-07	1e-07	1e-07	1e-07	1e-07	1e-07	1e-07	1e-07	1e-07	1e-07	1e-07	1e-07	1e-07	1e-07	1e-07	1e-07	1e-07	1e-07	1e-07	1e-07	1e-07	1e-07	1e-07	1e-07
ENSG00000277017	ENSG00000277017.1	1e-07	1e-07	1e-07	0.0600001	1e-07	1e-07	1e-07	1e-07	1e-07	1e-07	1e-07	1e-07	1e-07	1e-07	1e-07	1e-07	1e-07	1e-07	1e-07	1e-07	1e-07	1e-07	1e-07	1e-07	1e-07	1e-07	1e-07	1e-07	1e-07	1e-07	1e-07	1e-07	1e-07	1e-07	1e-07	1e-07
ENSG00000254170	ENSG00000254170.1	1e-07	1e-07	1e-07	1e-07	1e-07	0.0600001	1e-07	1e-07	1e-07	1e-07	1e-07	1e-07	1e-07	1e-07	1e-07	1e-07	1e-07	1e-07	1e-07	1e-07	1e-07	1e-07	1e-07	1e-07	1e-07	1e-07	1e-07	1e-07	1e-07	1e-07	1e-07	1e-07	1e-07	1e-07	1e-07	1e-07
ENSG00000196566	ENSG00000196566.2	1e-07	1e-07	1e-07	1e-07	1e-07	0.0600001	1e-07	1e-07	1e-07	1e-07	1e-07	1e-07	1e-07	1e-07	1e-07	1e-07	1e-07	1e-07	1e-07	1e-07	1e-07	1e-07	1e-07	1e-07	1e-07	1e-07	1e-07	1e-07	1e-07	1e-07	1e-07	1e-07	1e-07	1e-07	1e-07	1e-07
DSC1	ENSG00000134765.10	1e-07	1e-07	1e-07	1e-07	1e-07	0.0600001	0.18	0.0700001	0.0600001	0.0300001	1e-07	0.0500001	0.0500001	0.0800001	0.0500001	0.0400001	1e-07	1e-07	1e-07	1e-07	1e-07	1e-07	1e-07	1e-07	1e-07	1e-07	1e-07	1e-07	1e-07	1e-07	1e-07	1e-07	1e-07	1e-07	1e-07	1e-07
C16orf89	ENSG00000153446.16	1e-07	1e-07	1e-07	1e-07	1e-07	0.0600001	1e-07	1e-07	1e-07	1e-07	1e-07	1e-07	1e-07	1e-07	1e-07	1e-07	1e-07	1e-07	1e-07	1e-07	1e-07	1e-07	1e-07	1e-07	15.77	14.05	18	9.28	14.88	10.85	1e-07	1e-07	1e-07	1e-07	1e-07	1e-07
ENSG00000233836	ENSG00000233836.8	1e-07	1e-07	1e-07	1e-07	0.0200001	0.0400001	1e-07	1e-07	1e-07	1e-07	1e-07	1e-07	0.4	1e-07	0.28	0.0300001	1e-07	1e-07	1e-07	1e-07	1e-07	1e-07	1e-07	1e-07	1.33	0.94	0.85	0.0500001	1e-07	0.15	1e-07	1e-07	1e-07	1e-07	1e-07	1e-07
ENSG00000256955	ENSG00000256955.2	1e-07	1e-07	1e-07	1e-07	0.0600001	1e-07	0.14	1e-07	1e-07	1e-07	1e-07	1e-07	1e-07	1e-07	0.14	1e-07	1e-07	1e-07	1e-07	1e-07	1e-07	1e-07	1e-07	1e-07	0.47	1.02	0.47	0.0800001	0.63	1e-07	1e-07	1e-07	0.41	1e-07	1e-07	1e-07
KRT23	ENSG00000108244.17	0.39	1e-07	0.0600001	1e-07	0.0600001	0.11	1e-07	0.38	1e-07	1e-07	0.2	0.0800001	0.0300001	1e-07	1e-07	1e-07	1e-07	1e-07	1e-07	1e-07	1e-07	1e-07	1e-07	1e-07	0.1	0.39	0.56	1e-07	0.27	0.19	0.4	0.12	0.0400001	0.0700001	1e-07	1.15
ENSG00000286791	ENSG00000286791.1	1e-07	0.0400001	1e-07	1e-07	0.0300001	0.0600001	1e-07	1e-07	1e-07	0.14	1e-07	0.14	0.2	0.33	0.38	0.24	0.64	0.1	1e-07	1e-07	1e-07	1e-07	1e-07	1e-07	0.33	0.0500001	0.5	0.29	0.29	1e-07	0.34	0.78	0.3	1.01	1e-07	0.59
LINC02783	ENSG00000204362.6	1e-07	1e-07	0.0100001	0.0300001	0.0300001	1e-07	0.0100001	1e-07	0.1	1e-07	0.0200001	0.1	2.56	1.7	2.25	1.18	1.23	1.03	1e-07	1e-07	1e-07	1e-07	1e-07	1e-07	0.14	0.0600001	0.18	0.22	0.11	0.0800001	0.0200001	1e-07	0.12	1e-07	1.35	1e-07
ENSG00000287119	ENSG00000287119.1	1e-07	1e-07	0.0100001	1e-07	0.0600001	1e-07	0.0100001	1e-07	0.0300001	0.0300001	0.0700001	0.0300001	1e-07	1e-07	1e-07	1e-07	1e-07	1e-07	1e-07	1e-07	1e-07	1e-07	1e-07	1e-07	1e-07	1e-07	1e-07	1e-07	1e-07	1e-07	1e-07	1e-07	1e-07	1e-07	1e-07	1e-07
ENSG00000258497	ENSG00000258497.1	1e-07	0.0200001	1e-07	1e-07	1e-07	0.0600001	1e-07	1e-07	0.0300001	1e-07	1e-07	1e-07	1e-07	1e-07	1e-07	1e-07	1e-07	1e-07	1e-07	1e-07	1e-07	1e-07	1e-07	1e-07	1e-07	1e-07	1e-07	1e-07	1e-07	1e-07	1e-07	1e-07	1e-07	1e-07	1e-07	1e-07
KRT73	ENSG00000186049.8	1e-07	0.0200001	1e-07	0.0600001	1e-07	1e-07	1e-07	1e-07	0.0200001	1e-07	0.0300001	1e-07	1e-07	1e-07	1e-07	1e-07	1e-07	1e-07	1e-07	1e-07	1e-07	1e-07	1e-07	1e-07	1e-07	1e-07	1e-07	1e-07	1e-07	1e-07	1e-07	1e-07	1e-07	1e-07	1e-07	1e-07
SPACA5	ENSG00000171489.11	1e-07	0.0300001	1e-07	0.0600001	1e-07	1e-07	1e-07	1e-07	1e-07	1e-07	1e-07	1e-07	1e-07	1e-07	1e-07	1e-07	1e-07	1e-07	1e-07	1e-07	1e-07	1e-07	1e-07	1e-07	1e-07	1e-07	1e-07	1e-07	1e-07	1e-07	1e-07	1e-07	1e-07	1e-07	1e-07	1e-07
ENSG00000285934	ENSG00000285934.1	1e-07	0.0400001	1e-07	0.0600001	1e-07	1e-07	0.0200001	0.0500001	0.1	0.0200001	1e-07	1e-07	1e-07	1e-07	1e-07	1e-07	1e-07	1e-07	1e-07	1e-07	1e-07	1e-07	1e-07	1e-07	1e-07	1e-07	1e-07	1e-07	1e-07	1e-07	1e-07	1e-07	1e-07	1e-07	1e-07	1e-07
LINC02029	ENSG00000241544.2	1e-07	1e-07	0.0600001	0.0600001	1e-07	1e-07	0.25	0.0700001	0.33	0.0600001	0.0300001	1e-07	0.49	0.0700001	0.54	0.32	1.35	1.47	1e-07	1e-07	1e-07	1e-07	1e-07	1e-07	0.0300001	1e-07	0.51	1e-07	0.0700001	0.26	0.46	1e-07	0.14	0.64	1e-07	1e-07
ENSG00000291036	ENSG00000291036.1	1e-07	0.0700001	1e-07	0.0600001	1e-07	1e-07	1e-07	1e-07	1e-07	1e-07	1e-07	1e-07	1e-07	1e-07	1e-07	1e-07	1e-07	1e-07	1e-07	1e-07	1e-07	1e-07	1e-07	1e-07	1e-07	1e-07	1e-07	1e-07	1e-07	1e-07	1e-07	1e-07	1e-07	1e-07	1e-07	1e-07
CEACAM18	ENSG00000213822.7	1e-07	1e-07	0.11	1e-07	0.0600001	1e-07	1e-07	1e-07	1e-07	1e-07	1e-07	1e-07	1e-07	1e-07	1e-07	1e-07	1e-07	1e-07	1e-07	1e-07	1e-07	1e-07	1e-07	1e-07	1e-07	1e-07	1e-07	1e-07	1e-07	1e-07	1e-07	1e-07	1e-07	1e-07	1e-07	1e-07
ENSG00000285840	ENSG00000285840.2	1e-07	0.12	1e-07	0.0600001	1e-07	1e-07	1e-07	1e-07	1e-07	0.0600001	0.2	1e-07	1e-07	1e-07	1e-07	1e-07	1e-07	1e-07	1e-07	1e-07	1e-07	1e-07	1e-07	1e-07	1e-07	1e-07	1e-07	1e-07	1e-07	1e-07	0.11	1e-07	1e-07	1e-07	0.1	0.51
LIVAR	ENSG00000266304.2	1e-07	0.13	1e-07	1e-07	1e-07	0.0600001	1e-07	1e-07	1e-07	1e-07	1e-07	1e-07	0.36	0.0800001	0.63	0.73	0.82	0.44	1e-07	1e-07	1e-07	1e-07	1e-07	1e-07	1e-07	0.47	1e-07	1e-07	1e-07	0.0700001	0.78	0.33	0.15	1e-07	0.42	1e-07
SEPTIN7P8	ENSG00000229000.1	0.13	1e-07	1e-07	1e-07	1e-07	0.0600001	1e-07	1e-07	1e-07	1e-07	1e-07	1e-07	1e-07	1e-07	1e-07	1e-07	1e-07	1e-07	1e-07	1e-07	1e-07	1e-07	1e-07	1e-07	0.0800001	0.41	1e-07	0.0800001	1e-07	0.29	1e-07	1e-07	1e-07	1e-07	1e-07	1e-07
LINC02558	ENSG00000230866.2	1e-07	0.2	1e-07	1e-07	1e-07	0.0600001	1e-07	1e-07	1e-07	1e-07	1e-07	1e-07	1e-07	1e-07	1e-07	1e-07	1e-07	1e-07	1e-07	1e-07	1e-07	1e-07	1e-07	1e-07	1e-07	1e-07	1e-07	0.12	1e-07	1e-07	1e-07	1e-07	1e-07	1e-07	1e-07	1e-07
ENSG00000289096	ENSG00000289096.1	1e-07	1e-07	0.24	1e-07	0.0600001	1e-07	0.13	1e-07	1e-07	0.0600001	0.0600001	0.37	1e-07	1e-07	1e-07	1e-07	1e-07	1e-07	1e-07	1e-07	1e-07	1e-07	1e-07	1e-07	1e-07	1e-07	1e-07	1e-07	1e-07	1e-07	1e-07	1e-07	1e-07	1e-07	1e-07	1e-07
ENSG00000271788	ENSG00000271788.1	1e-07	0.25	1e-07	1e-07	1e-07	0.0600001	1e-07	0.53	1e-07	1e-07	0.0600001	1e-07	0.51	0.0800001	0.51	0.58	0.47	0.18	1e-07	1e-07	1e-07	1e-07	1e-07	1e-07	0.74	1.43	0.59	0.67	0.81	0.75	1.17	0.65	0.46	0.76	0.1	1.65
C3orf20	ENSG00000131379.10	0.23	1e-07	0.13	0.0300001	0.0600001	0.0500001	0.18	0.0900001	1e-07	0.0400001	0.0800001	0.12	1e-07	1e-07	1e-07	1e-07	1e-07	1e-07	1e-07	1e-07	1e-07	1e-07	1e-07	1e-07	1e-07	1e-07	1e-07	1e-07	1e-07	1e-07	1e-07	1e-07	1e-07	1e-07	0.0500001	1e-07
KRT18P29	ENSG00000213958.2	0.0500001	0.0600001	1e-07	1e-07	0.0300001	0.0600001	0.13	0.0400001	1e-07	0.14	0.0600001	0.1	1e-07	1e-07	1e-07	1e-07	1e-07	0.0500001	1e-07	1e-07	1e-07	1e-07	1e-07	1e-07	1e-07	1e-07	1e-07	1e-07	1e-07	1e-07	1e-07	0.0500001	1e-07	1e-07	1e-07	1e-07
ENSG00000289497	ENSG00000289497.2	1e-07	0.11	0.17	0.0600001	1e-07	0.0300001	0.48	0.0400001	0.93	1e-07	0.26	0.0300001	1e-07	1e-07	1e-07	0.0800001	1e-07	0.0500001	1e-07	1e-07	1e-07	1e-07	1e-07	1e-07	1.25	0.26	0.0800001	0.0800001	0.24	0.56	1e-07	1e-07	1e-07	1e-07	1e-07	0.13
KRT8P49	ENSG00000271602.1	0.0300001	1e-07	0.0300001	1e-07	0.0600001	1e-07	0.19	0.17	0.0800001	0.0300001	0.0900001	0.0300001	1e-07	1e-07	1e-07	1e-07	1e-07	1e-07	1e-07	1e-07	1e-07	1e-07	1e-07	1e-07	1e-07	1e-07	1e-07	1e-07	1e-07	1e-07	1e-07	1e-07	1e-07	1e-07	1e-07	1e-07
ENSG00000267898	ENSG00000267898.1	0.12	1e-07	0.13	1e-07	0.0600001	1e-07	0.14	0.28	0.0600001	1e-07	1e-07	0.13	1.55	0.24	0.44	1.41	0.59	1	1e-07	1e-07	1e-07	1e-07	1e-07	1e-07	0.29	1e-07	1e-07	0.15	0.0800001	1e-07	1e-07	1e-07	0.25	1e-07	0.56	0.76
ENSG00000227681	ENSG00000227681.5	0.66	0.36	1e-07	1e-07	1e-07	0.0600001	1e-07	1e-07	0.24	0.13	0.53	0.17	26.31	16.39	22.25	12.88	10.18	14.09	1e-07	1e-07	1e-07	1e-07	1e-07	1e-07	1e-07	1e-07	1e-07	0.4	1e-07	1e-07	1e-07	1e-07	1e-07	1e-07	1e-07	1e-07
SPACA4	ENSG00000177202.3	1e-07	1e-07	0.19	1e-07	0.0500001	0.22	1e-07	0.21	0.13	0.4	1e-07	0.14	1e-07	1e-07	1e-07	1e-07	1e-07	1e-07	1e-07	1e-07	1e-07	1e-07	1e-07	1e-07	1e-07	1e-07	1e-07	1e-07	1e-07	1e-07	1e-07	1e-07	1e-07	1e-07	1e-07	1e-07
SLC28A2	ENSG00000137860.12	1e-07	1e-07	1e-07	1e-07	0.0500001	1e-07	1e-07	1e-07	1e-07	1e-07	1e-07	0.0300001	1e-07	1e-07	1e-07	1e-07	0.0500001	1e-07	1e-07	1e-07	1e-07	1e-07	1e-07	1e-07	1e-07	1e-07	1e-07	1e-07	1e-07	1e-07	1e-07	1e-07	1e-07	1e-07	0.0400001	0.0700001
LINC02763	ENSG00000254968.8	1e-07	1e-07	1e-07	1e-07	1e-07	0.0500001	1e-07	1e-07	1e-07	1e-07	0.21	1e-07	0.17	0.11	0.14	1e-07	0.18	1e-07	1e-07	1e-07	1e-07	1e-07	1e-07	1e-07	1e-07	1e-07	1e-07	1e-07	1e-07	1e-07	1e-07	1e-07	1e-07	1e-07	1e-07	1e-07
TRIM36-IT1	ENSG00000250472.1	1e-07	1e-07	1e-07	1e-07	1e-07	0.0500001	1e-07	1e-07	1e-07	0.0600001	1e-07	1e-07	1e-07	1e-07	1e-07	1e-07	1e-07	1e-07	1e-07	1e-07	1e-07	1e-07	1e-07	1e-07	1e-07	1e-07	1e-07	1e-07	1e-07	0.0600001	1e-07	1e-07	1e-07	1e-07	1e-07	1e-07
LINC00466	ENSG00000224209.8	1e-07	1e-07	1e-07	0.0500001	1e-07	1e-07	0.13	1e-07	1e-07	1e-07	0.0700001	1e-07	0.1	0.1	0.33	0.0600001	1e-07	1e-07	1e-07	1e-07	1e-07	1e-07	1e-07	1e-07	0.14	1.31	0.3	0.11	0.33	1e-07	1e-07	1e-07	1e-07	1e-07	1e-07	1e-07
CXCR3	ENSG00000186810.8	1e-07	1e-07	1e-07	0.0500001	1e-07	1e-07	1e-07	1e-07	1e-07	1e-07	1e-07	1e-07	1e-07	1e-07	1e-07	0.18	1e-07	1e-07	1e-07	1e-07	1e-07	1e-07	1e-07	1e-07	0.0300001	1e-07	1e-07	1e-07	1e-07	1e-07	1e-07	1e-07	1e-07	1e-07	1e-07	1e-07
HYAL4	ENSG00000106302.10	1e-07	1e-07	1e-07	1e-07	0.0500001	1e-07	1e-07	1e-07	1e-07	1e-07	1e-07	1e-07	1e-07	1e-07	1e-07	0.11	1e-07	1e-07	1e-07	1e-07	1e-07	1e-07	1e-07	1e-07	1e-07	1e-07	1e-07	1e-07	1e-07	1e-07	1e-07	1e-07	1e-07	1e-07	1e-07	1e-07
ENSG00000289162	ENSG00000289162.2	1e-07	1e-07	1e-07	1e-07	0.0500001	1e-07	0.12	1e-07	1e-07	1e-07	0.1	1e-07	0.71	0.57	0.81	0.41	0.32	0.42	1e-07	1e-07	1e-07	1e-07	1e-07	1e-07	1e-07	1e-07	1e-07	1e-07	1e-07	1e-07	1e-07	1e-07	1e-07	1e-07	1e-07	1e-07
ZNF705CP	ENSG00000215339.3	1e-07	1e-07	1e-07	1e-07	1e-07	0.0500001	1e-07	1e-07	0.1	1e-07	1e-07	1e-07	1e-07	1e-07	1e-07	0.0900001	0.21	1e-07	1e-07	1e-07	1e-07	1e-07	1e-07	1e-07	1e-07	1e-07	1e-07	1e-07	1e-07	1e-07	1e-07	1e-07	1e-07	1e-07	1e-07	1e-07
ENSG00000278998	ENSG00000278998.1	1e-07	1e-07	1e-07	0.0500001	1e-07	1e-07	1e-07	1e-07	0.14	1e-07	1e-07	1e-07	1e-07	1e-07	1e-07	1e-07	1e-07	1e-07	1e-07	1e-07	1e-07	1e-07	1e-07	1e-07	1e-07	1e-07	1e-07	1e-07	1e-07	1e-07	1e-07	1e-07	1e-07	1e-07	1e-07	1e-07
SDCBPP3	ENSG00000232801.1	1e-07	1e-07	1e-07	0.0500001	1e-07	1e-07	1e-07	1e-07	1e-07	1e-07	0.0500001	1e-07	1e-07	1e-07	1e-07	1e-07	1e-07	1e-07	1e-07	1e-07	1e-07	1e-07	1e-07	1e-07	1e-07	1e-07	1e-07	0.0700001	1e-07	1e-07	1e-07	1e-07	1e-07	1e-07	1e-07	1e-07
MEMO1P2	ENSG00000213117.4	1e-07	1e-07	1e-07	0.0500001	1e-07	1e-07	1e-07	1e-07	1e-07	1e-07	1e-07	1e-07	1e-07	1e-07	1e-07	1e-07	1e-07	1e-07	1e-07	1e-07	1e-07	1e-07	1e-07	1e-07	1e-07	1e-07	1e-07	1e-07	1e-07	1e-07	1e-07	1e-07	1e-07	1e-07	1e-07	1e-07
ENSG00000280296	ENSG00000280296.1	1e-07	1e-07	1e-07	0.0100001	0.0400001	1e-07	1e-07	1e-07	1e-07	0.0500001	1e-07	0.0300001	1e-07	1e-07	1e-07	1e-07	1e-07	1e-07	1e-07	1e-07	1e-07	1e-07	1e-07	1e-07	1e-07	0.0200001	1e-07	1e-07	1e-07	1e-07	1e-07	1e-07	0.0300001	1e-07	0.0200001	1e-07
ENSG00000286433	ENSG00000286433.1	1e-07	1e-07	1e-07	1e-07	1e-07	0.0500001	1e-07	1e-07	1e-07	1e-07	1e-07	1e-07	1e-07	1e-07	1e-07	1e-07	1e-07	1e-07	1e-07	1e-07	1e-07	1e-07	1e-07	1e-07	1e-07	1e-07	1e-07	1e-07	1e-07	1e-07	1e-07	1e-07	1e-07	1e-07	1e-07	1e-07
PLA1A	ENSG00000144837.9	1e-07	1e-07	1e-07	1e-07	0.0500001	1e-07	0.0500001	1e-07	1e-07	0.19	1e-07	1e-07	1e-07	1e-07	1e-07	1e-07	1e-07	1e-07	1e-07	1e-07	1e-07	1e-07	1e-07	1e-07	11.87	9.84	13.47	10.4	10.64	11.52	1e-07	0.28	0.0900001	1e-07	1e-07	1e-07
KARS1P2	ENSG00000230371.1	1e-07	1e-07	1e-07	0.0500001	1e-07	1e-07	1e-07	1e-07	1e-07	1e-07	1e-07	1e-07	1e-07	1e-07	1e-07	1e-07	1e-07	1e-07	1e-07	1e-07	1e-07	1e-07	1e-07	1e-07	1e-07	1e-07	1e-07	1e-07	1e-07	1e-07	1e-07	1e-07	0.1	1e-07	0.0400001	1e-07
ENSG00000248347	ENSG00000248347.3	1e-07	1e-07	1e-07	1e-07	1e-07	0.0500001	1e-07	1e-07	1e-07	1e-07	1e-07	1e-07	1e-07	1e-07	1e-07	1e-07	1e-07	1e-07	1e-07	1e-07	1e-07	1e-07	1e-07	1e-07	0.74	0.45	1.05	0.21	0.17	0.67	1e-07	1e-07	1e-07	1e-07	1e-07	1e-07
ENSG00000231533	ENSG00000231533.2	1e-07	1e-07	1e-07	0.0400001	0.0100001	1e-07	0.0800001	1e-07	0.15	0.0200001	0.0100001	1e-07	1e-07	0.0200001	1e-07	1e-07	1e-07	1e-07	1e-07	1e-07	1e-07	1e-07	1e-07	1e-07	1e-07	1e-07	1e-07	1e-07	1e-07	1e-07	1e-07	1e-07	1e-07	1e-07	1e-07	1e-07
ENSG00000287305	ENSG00000287305.1	1e-07	1e-07	1e-07	0.0500001	1e-07	1e-07	0.15	0.0500001	0.0400001	1e-07	0.18	0.24	1e-07	1e-07	1e-07	1e-07	1e-07	1e-07	1e-07	1e-07	1e-07	1e-07	1e-07	1e-07	1e-07	1e-07	1e-07	1e-07	1e-07	1e-07	1e-07	1e-07	1e-07	1e-07	1e-07	1e-07
NLRP8	ENSG00000179709.8	1e-07	1e-07	1e-07	0.0500001	1e-07	1e-07	1e-07	1e-07	1e-07	1e-07	1e-07	1e-07	1e-07	1e-07	1e-07	1e-07	1e-07	1e-07	1e-07	1e-07	1e-07	1e-07	1e-07	1e-07	1e-07	1e-07	1e-07	1e-07	1e-07	1e-07	1e-07	1e-07	1e-07	1e-07	1e-07	1e-07
NXPE4	ENSG00000137634.10	1e-07	1e-07	1e-07	1e-07	1e-07	0.0500001	1e-07	1e-07	1e-07	1e-07	1e-07	1e-07	1e-07	1e-07	1e-07	1e-07	1e-07	1e-07	1e-07	1e-07	1e-07	1e-07	1e-07	1e-07	1e-07	1e-07	1e-07	1e-07	1e-07	1e-07	1e-07	1e-07	1e-07	1e-07	1e-07	1e-07
ETF1P1	ENSG00000232757.1	1e-07	1e-07	1e-07	1e-07	0.0500001	1e-07	1e-07	1e-07	1e-07	1e-07	1e-07	1e-07	1e-07	1e-07	1e-07	1e-07	1e-07	1e-07	1e-07	1e-07	1e-07	1e-07	1e-07	1e-07	1e-07	1e-07	1e-07	1e-07	1e-07	1e-07	1e-07	1e-07	1e-07	1e-07	1e-07	1e-07
ENSG00000280002	ENSG00000280002.1	1e-07	1e-07	1e-07	1e-07	1e-07	0.0500001	1e-07	1e-07	1e-07	1e-07	1e-07	1e-07	1e-07	1e-07	1e-07	1e-07	1e-07	1e-07	1e-07	1e-07	1e-07	1e-07	1e-07	1e-07	1e-07	1e-07	1e-07	1e-07	1e-07	1e-07	1e-07	1e-07	1e-07	1e-07	1e-07	1e-07
HNRNPA1P12	ENSG00000220157.4	1e-07	1e-07	1e-07	0.0500001	1e-07	1e-07	1e-07	1e-07	1e-07	1e-07	1e-07	1e-07	1e-07	1e-07	1e-07	1e-07	1e-07	1e-07	1e-07	1e-07	1e-07	1e-07	1e-07	1e-07	1e-07	1e-07	1e-07	1e-07	1e-07	1e-07	1e-07	1e-07	1e-07	1e-07	1e-07	1e-07
ENSG00000291254	ENSG00000291254.1	1e-07	1e-07	1e-07	1e-07	0.0500001	1e-07	1e-07	1e-07	1e-07	1e-07	1e-07	1e-07	1e-07	1e-07	1e-07	1e-07	1e-07	1e-07	1e-07	1e-07	1e-07	1e-07	1e-07	1e-07	1e-07	1e-07	1e-07	1e-07	1e-07	1e-07	1e-07	1e-07	1e-07	1e-07	1e-07	1e-07
BMS1P1	ENSG00000204177.13	1e-07	1e-07	1e-07	1e-07	1e-07	0.0500001	1e-07	1e-07	1e-07	1e-07	1e-07	1e-07	1e-07	1e-07	1e-07	1e-07	1e-07	1e-07	1e-07	1e-07	1e-07	1e-07	1e-07	1e-07	1e-07	1e-07	1e-07	1e-07	1e-07	1e-07	1e-07	1e-07	1e-07	1e-07	1e-07	1e-07
CES1P1	ENSG00000228695.12	1e-07	1e-07	1e-07	1e-07	0.0500001	1e-07	1e-07	1e-07	1e-07	1e-07	1e-07	1e-07	1e-07	1e-07	1e-07	1e-07	1e-07	1e-07	1e-07	1e-07	1e-07	1e-07	1e-07	1e-07	1e-07	1e-07	0.16	1e-07	1e-07	1e-07	1e-07	1e-07	1e-07	1e-07	1e-07	1e-07
ENSG00000260613	ENSG00000260613.2	1e-07	1e-07	1e-07	1e-07	1e-07	0.0500001	1e-07	1e-07	1e-07	1e-07	1e-07	1e-07	1e-07	0.0600001	1e-07	1e-07	1e-07	1e-07	1e-07	1e-07	1e-07	1e-07	1e-07	1e-07	1e-07	1e-07	1e-07	1e-07	1e-07	1e-07	1e-07	1e-07	1e-07	1e-07	1e-07	1e-07
CPP	ENSG00000253525.1	1e-07	1e-07	1e-07	1e-07	1e-07	0.0500001	1e-07	1e-07	1e-07	1e-07	1e-07	1e-07	1e-07	1e-07	1e-07	1e-07	1e-07	1e-07	1e-07	1e-07	1e-07	1e-07	1e-07	1e-07	0.19	0.31	0.47	0.25	0.0800001	0.0400001	1e-07	1e-07	1e-07	1e-07	1e-07	1e-07
DSCAM	ENSG00000171587.15	1e-07	1e-07	1e-07	0.0200001	0.0200001	0.0100001	1e-07	1e-07	1e-07	1e-07	1e-07	1e-07	1e-07	1e-07	1e-07	1e-07	1e-07	1e-07	1e-07	1e-07	1e-07	1e-07	1e-07	1e-07	1e-07	1e-07	1e-07	1e-07	1e-07	1e-07	1e-07	1e-07	1e-07	1e-07	1e-07	1e-07
ENSG00000279684	ENSG00000279684.1	1e-07	1e-07	0.0400001	1e-07	0.0500001	0.0200001	1e-07	0.0400001	0.0300001	1e-07	0.1	0.0700001	0.0800001	0.0200001	0.0200001	1e-07	1e-07	1e-07	1e-07	1e-07	1e-07	1e-07	1e-07	1e-07	0.11	0.16	0.0900001	0.11	0.0200001	0.0200001	1e-07	1e-07	1e-07	1e-07	0.0300001	1e-07
HSPB2	ENSG00000170276.6	1e-07	0.12	1e-07	1e-07	0.0600001	0.0500001	1e-07	1e-07	1e-07	1e-07	1e-07	1e-07	0.21	0.21	0.0600001	1e-07	0.11	0.17	1e-07	1e-07	1e-07	1e-07	1e-07	1e-07	1e-07	1e-07	1e-07	1e-07	1e-07	1e-07	1.62	2.48	1.53	1	5.04	2.46
HSD17B2	ENSG00000086696.11	1e-07	0.13	1e-07	0.0500001	0.0600001	1e-07	0.12	1e-07	1e-07	0.2	0.37	0.0100001	1.22	0.14	0.7	0.93	0.21	0.77	1e-07	1e-07	1e-07	1e-07	1e-07	1e-07	1e-07	1e-07	1e-07	0.0700001	1e-07	1e-07	1e-07	1e-07	1e-07	1e-07	1e-07	1e-07
KLK12	ENSG00000186474.16	1e-07	0.48	0.13	0.0500001	1e-07	0.19	1e-07	1e-07	1e-07	1e-07	1e-07	1e-07	0.38	0.0900001	1e-07	0.17	1e-07	0.31	1e-07	1e-07	1e-07	1e-07	1e-07	1e-07	1e-07	1e-07	1e-07	1e-07	1e-07	1e-07	1e-07	1e-07	1e-07	1e-07	1e-07	1e-07
RPSAP45	ENSG00000219773.1	0.11	1e-07	1e-07	0.0500001	1e-07	0.0500001	0.12	0.12	1e-07	1e-07	1e-07	1e-07	1e-07	1e-07	0.0600001	1e-07	1e-07	1e-07	1e-07	1e-07	1e-07	1e-07	1e-07	1e-07	1e-07	1e-07	1e-07	1e-07	1e-07	1e-07	1e-07	1e-07	1e-07	1e-07	1e-07	1e-07
GLP2R	ENSG00000065325.13	1e-07	1e-07	0.0800001	0.0400001	0.0100001	0.0100001	0.1	0.1	0.0100001	0.1	0.32	1e-07	0.61	1.76	1.15	0.8	1.21	3.08	1e-07	1e-07	1e-07	1e-07	1e-07	1e-07	0.18	0.23	0.0400001	0.0900001	0.11	0.1	1e-07	1e-07	0.13	0.32	1e-07	1e-07
LINC01363	ENSG00000231605.6	1e-07	1e-07	0.0200001	1e-07	0.0500001	1e-07	1e-07	1e-07	1e-07	1e-07	0.1	1e-07	1e-07	1e-07	1e-07	0.27	1e-07	1e-07	1e-07	1e-07	1e-07	1e-07	1e-07	1e-07	1e-07	1e-07	1e-07	1e-07	1e-07	1e-07	1e-07	1e-07	1e-07	1e-07	1e-07	1e-07
RPL5P5	ENSG00000213051.3	1e-07	0.0600001	1e-07	0.0500001	1e-07	1e-07	1e-07	1e-07	1e-07	1e-07	1e-07	1e-07	1e-07	1e-07	1e-07	1e-07	1e-07	1e-07	1e-07	1e-07	1e-07	1e-07	1e-07	1e-07	1e-07	1e-07	1e-07	1e-07	1e-07	1e-07	1e-07	1e-07	1e-07	1e-07	1e-07	1e-07
ENSG00000223593	ENSG00000223593.1	1e-07	0.11	1e-07	1e-07	1e-07	0.0500001	1e-07	1e-07	1e-07	1e-07	1e-07	1e-07	1e-07	1e-07	1e-07	1e-07	1e-07	0.15	1e-07	1e-07	1e-07	1e-07	1e-07	1e-07	1e-07	1e-07	1e-07	1e-07	1e-07	1e-07	1e-07	1e-07	1e-07	1e-07	1e-07	1e-07
MRPL15P1	ENSG00000259441.2	1e-07	1e-07	0.22	0.0500001	1e-07	1e-07	1e-07	1e-07	1e-07	1e-07	1e-07	1e-07	0.0700001	1e-07	0.11	1e-07	1e-07	0.55	1e-07	1e-07	1e-07	1e-07	1e-07	1e-07	1e-07	1e-07	1e-07	1e-07	1e-07	1e-07	1e-07	1e-07	1e-07	1e-07	1e-07	1e-07
SLC25A5P5	ENSG00000226421.1	1e-07	0.22	1e-07	1e-07	1e-07	0.0500001	1e-07	1e-07	1e-07	1e-07	1e-07	1e-07	1e-07	1e-07	1e-07	1e-07	1e-07	1e-07	1e-07	1e-07	1e-07	1e-07	1e-07	1e-07	6.77	4.98	6.43	5.32	5.32	5.61	1e-07	1e-07	1e-07	1e-07	1e-07	1e-07
ENSG00000215304	ENSG00000215304.3	1e-07	0.53	1e-07	1e-07	1e-07	0.0500001	1e-07	1e-07	1e-07	1e-07	1e-07	1e-07	1e-07	1e-07	1e-07	1e-07	1e-07	1e-07	1e-07	1e-07	1e-07	1e-07	1e-07	1e-07	0.27	0.63	0.7	1e-07	1e-07	0.13	1e-07	1e-07	1e-07	1e-07	1e-07	1e-07
ELF5	ENSG00000135374.11	0.0700001	0.0200001	1e-07	0.0500001	1e-07	0.0500001	0.0800001	0.28	0.24	0.0400001	0.0400001	1e-07	0.21	0.17	0.37	0.0400001	1e-07	0.0500001	1e-07	1e-07	1e-07	1e-07	1e-07	1e-07	1e-07	1e-07	1e-07	1e-07	1e-07	0.0600001	0.11	0.69	0.11	0.0800001	0.18	0.28
CYP4A11	ENSG00000187048.14	1e-07	0.0600001	0.12	0.0500001	1e-07	0.0700001	0.2	0.0500001	0.18	0.12	1e-07	0.0700001	1e-07	0.0500001	1e-07	1e-07	1e-07	1e-07	1e-07	1e-07	1e-07	1e-07	1e-07	1e-07	0.21	1e-07	0.0800001	1e-07	0.0200001	1e-07	1e-07	1e-07	1e-07	1e-07	1e-07	1e-07
LINC02263	ENSG00000228358.7	0.11	1e-07	0.0200001	0.21	0.0400001	0.0600001	1e-07	0.42	0.66	0.0600001	0.0200001	1e-07	1e-07	1e-07	1e-07	1e-07	1e-07	1e-07	1e-07	1e-07	1e-07	1e-07	1e-07	1e-07	1e-07	1e-07	1e-07	1e-07	1e-07	1e-07	1e-07	1e-07	1e-07	1e-07	1e-07	1e-07
ENSG00000271933	ENSG00000271933.1	1e-07	1e-07	0.0200001	0.0400001	1e-07	0.0500001	1e-07	1e-07	0.0400001	0.0600001	1e-07	0.0600001	0.0600001	0.0200001	1e-07	1e-07	0.0300001	0.0500001	1e-07	1e-07	1e-07	1e-07	1e-07	1e-07	0.0200001	0.17	0.14	0.23	0.22	0.47	1e-07	0.33	1e-07	1e-07	1e-07	1e-07
NLRP7	ENSG00000167634.12	1e-07	0.1	0.0500001	0.0400001	0.13	0.0900001	0.0400001	1e-07	0.0700001	0.86	0.0400001	0.0400001	0.39	0.47	0.22	0.45	0.16	0.15	1e-07	1e-07	1e-07	1e-07	1e-07	1e-07	1e-07	1e-07	1e-07	1e-07	1e-07	1e-07	1e-07	1e-07	1e-07	1e-07	1e-07	1e-07
ANKRD20A5P	ENSG00000186481.17	0.0400001	1e-07	0.0700001	0.11	0.0400001	1e-07	0.0800001	0.0600001	0.0400001	0.0100001	0.0600001	0.0400001	0.52	0.52	0.78	0.41	0.0800001	0.38	1e-07	1e-07	1e-07	1e-07	1e-07	1e-07	1e-07	0.0900001	1e-07	0.0500001	0.0700001	0.0400001	0.87	0.67	0.89	0.64	0.77	1.02
JAKMIP2-AS1	ENSG00000280780.4	0.18	0.0800001	1e-07	0.14	0.15	0.0400001	1e-07	0.0400001	1e-07	1e-07	1e-07	0.0400001	1e-07	1e-07	1e-07	1e-07	1e-07	1e-07	1e-07	1e-07	1e-07	1e-07	1e-07	1e-07	1e-07	1e-07	1e-07	1e-07	1e-07	1e-07	1e-07	1e-07	1e-07	1e-07	1e-07	1e-07
ENSG00000282048	ENSG00000282048.2	0.0400001	1e-07	1e-07	0.0600001	0.0400001	1e-07	0.0400001	0.0200001	0.2	0.1	0.0600001	0.14	1e-07	1e-07	1e-07	1e-07	1e-07	1e-07	1e-07	1e-07	1e-07	1e-07	1e-07	1e-07	1e-07	1e-07	1e-07	1e-07	1e-07	1e-07	1e-07	1e-07	1e-07	1e-07	1e-07	1e-07
ENSG00000234147	ENSG00000234147.4	0.0100001	1e-07	0.0200001	0.0200001	0.0400001	0.0100001	1e-07	1e-07	1e-07	1e-07	0.0100001	1e-07	20.3	26.48	19.81	26.98	29.62	27.33	1e-07	1e-07	1e-07	1e-07	1e-07	1e-07	0.24	0.0800001	0.6	0.98	1.66	1	10.05	5.01	8.43	12.65	9.22	9.02
ENSG00000231401	ENSG00000231401.2	1e-07	1e-07	1e-07	1e-07	0.0400001	1e-07	1e-07	0.0300001	1e-07	1e-07	1e-07	0.0400001	1e-07	1e-07	0.0800001	0.0600001	0.11	1e-07	1e-07	1e-07	1e-07	1e-07	1e-07	1e-07	1e-07	1e-07	1e-07	0.0700001	0.0300001	0.0300001	0.0300001	1e-07	1e-07	1e-07	1e-07	1e-07
C2orf78	ENSG00000187833.8	1e-07	1e-07	1e-07	0.0400001	1e-07	1e-07	1e-07	1e-07	1e-07	0.0700001	1e-07	1e-07	0.0100001	0.17	1e-07	1e-07	0.0500001	1e-07	1e-07	1e-07	1e-07	1e-07	1e-07	1e-07	1e-07	0.0400001	1e-07	0.28	0.0300001	0.31	0.0200001	0.1	0.0500001	0.38	0.0600001	1e-07
ENSG00000284716	ENSG00000284716.1	1e-07	1e-07	1e-07	1e-07	1e-07	0.0400001	1e-07	1e-07	1e-07	1e-07	1e-07	1e-07	1e-07	1e-07	1e-07	0.1	0.0800001	0.0600001	1e-07	1e-07	1e-07	1e-07	1e-07	1e-07	0.27	1e-07	1e-07	1e-07	1e-07	0.2	1e-07	1e-07	1e-07	1e-07	1e-07	1e-07
CCL22	ENSG00000102962.5	1e-07	1e-07	1e-07	1e-07	0.0300001	0.0100001	0.0900001	0.18	0.17	0.14	0.34	0.19	0.59	0.5	0.45	0.25	0.25	0.36	1e-07	1e-07	1e-07	1e-07	1e-07	1e-07	1e-07	1e-07	1e-07	1e-07	1e-07	1e-07	1e-07	1e-07	1e-07	1e-07	1e-07	1e-07
MPO	ENSG00000005381.9	1e-07	1e-07	1e-07	1e-07	1e-07	0.0400001	1e-07	1e-07	1e-07	0.0300001	1e-07	0.77	1e-07	1e-07	1e-07	1e-07	1e-07	1e-07	1e-07	1e-07	1e-07	1e-07	1e-07	1e-07	1e-07	1e-07	1e-07	1e-07	1e-07	1e-07	1e-07	1e-07	1e-07	1e-07	1e-07	1e-07
ENSG00000288944	ENSG00000288944.1	1e-07	1e-07	1e-07	1e-07	1e-07	0.0400001	1e-07	1e-07	1e-07	1e-07	1e-07	0.24	1e-07	1e-07	1e-07	1e-07	1e-07	1e-07	1e-07	1e-07	1e-07	1e-07	1e-07	1e-07	1e-07	1e-07	1e-07	1e-07	1e-07	1e-07	1e-07	1e-07	1e-07	1e-07	1e-07	1e-07
ENSG00000241593	ENSG00000241593.5	1e-07	1e-07	1e-07	1e-07	1e-07	0.0400001	1e-07	1e-07	1e-07	1e-07	1e-07	1e-07	1e-07	0.0600001	1e-07	0.11	1e-07	0.26	1e-07	1e-07	1e-07	1e-07	1e-07	1e-07	1e-07	1e-07	1e-07	0.0600001	1e-07	1e-07	1e-07	1e-07	1e-07	1e-07	1e-07	1e-07
ENSG00000235071	ENSG00000235071.1	1e-07	1e-07	1e-07	0.0400001	1e-07	1e-07	1e-07	1e-07	1e-07	1e-07	1e-07	1e-07	0.11	1e-07	1e-07	1e-07	1e-07	1e-07	1e-07	1e-07	1e-07	1e-07	1e-07	1e-07	1e-07	1e-07	1e-07	1e-07	1e-07	1e-07	1e-07	1e-07	1e-07	1e-07	1e-07	0.54
ENSG00000285938	ENSG00000285938.1	1e-07	1e-07	1e-07	1e-07	1e-07	0.0400001	1e-07	0.0400001	1e-07	1e-07	1e-07	1e-07	0.0500001	1e-07	1e-07	1e-07	1e-07	1e-07	1e-07	1e-07	1e-07	1e-07	1e-07	1e-07	1e-07	1e-07	1e-07	1e-07	0.0500001	1e-07	0.25	1e-07	1e-07	1e-07	1e-07	0.23
ENSG00000271382	ENSG00000271382.1	1e-07	1e-07	1e-07	1e-07	0.0400001	1e-07	1e-07	1e-07	0.0100001	1e-07	1e-07	1e-07	1e-07	1e-07	1e-07	1e-07	1e-07	1e-07	1e-07	1e-07	1e-07	1e-07	1e-07	1e-07	0.0200001	1e-07	1e-07	0.0200001	1e-07	1e-07	1e-07	1e-07	1e-07	1e-07	0.14	0.0800001
TNFRSF10A-DT	ENSG00000250714.3	1e-07	1e-07	1e-07	1e-07	0.0400001	1e-07	1e-07	1e-07	0.18	0.0400001	0.23	0.12	1e-07	1e-07	1e-07	1e-07	1e-07	1e-07	1e-07	1e-07	1e-07	1e-07	1e-07	1e-07	0.0500001	1e-07	0.1	0.1	1e-07	0.22	1e-07	0.0500001	0.0500001	1e-07	1e-07	1e-07
KRT8P35	ENSG00000242841.1	1e-07	1e-07	1e-07	1e-07	0.0400001	1e-07	1e-07	1e-07	0.0300001	1e-07	1e-07	1e-07	1e-07	1e-07	1e-07	1e-07	1e-07	1e-07	1e-07	1e-07	1e-07	1e-07	1e-07	1e-07	0.0400001	0.0500001	1e-07	0.0800001	0.0400001	0.11	1e-07	1e-07	1e-07	1e-07	1e-07	1e-07
ENSG00000288103	ENSG00000288103.1	1e-07	1e-07	1e-07	0.0400001	1e-07	1e-07	0.0200001	1e-07	1e-07	1e-07	0.0200001	1e-07	0.0800001	0.24	0.2	0.15	1e-07	1e-07	1e-07	1e-07	1e-07	1e-07	1e-07	1e-07	0.0300001	0.14	0.11	1e-07	1e-07	1e-07	1e-07	1e-07	0.0300001	1e-07	1e-07	0.17
ENSG00000284607	ENSG00000284607.1	0.0300001	1e-07	1e-07	0.0300001	0.0300001	0.0100001	0.0100001	1e-07	0.0500001	0.0300001	0.0700001	0.0400001	1e-07	0.0500001	1e-07	1e-07	1e-07	1e-07	1e-07	1e-07	1e-07	1e-07	1e-07	1e-07	1e-07	1e-07	1e-07	1e-07	1e-07	1e-07	1e-07	1e-07	1e-07	1e-07	1e-07	1e-07
ENSG00000289478	ENSG00000289478.1	1e-07	1e-07	1e-07	1e-07	0.0400001	1e-07	1e-07	1e-07	1e-07	1e-07	1e-07	1e-07	1e-07	1e-07	1e-07	1e-07	0.23	1e-07	1e-07	1e-07	1e-07	1e-07	1e-07	1e-07	1e-07	1e-07	1e-07	1e-07	1e-07	1e-07	1e-07	1e-07	1e-07	1e-07	1e-07	1e-07
ENSG00000287510	ENSG00000287510.1	1e-07	1e-07	1e-07	1e-07	1e-07	0.0400001	1e-07	1e-07	1e-07	1e-07	1e-07	1e-07	1e-07	1e-07	1e-07	1e-07	1e-07	1e-07	1e-07	1e-07	1e-07	1e-07	1e-07	1e-07	1e-07	0.0700001	1e-07	1e-07	0.1	1e-07	1e-07	1e-07	1e-07	1e-07	1e-07	1e-07
ENSG00000244310	ENSG00000244310.2	1e-07	1e-07	1e-07	1e-07	0.0400001	1e-07	1e-07	1e-07	1e-07	1e-07	1e-07	1e-07	1e-07	1e-07	1e-07	1e-07	1e-07	1e-07	1e-07	1e-07	1e-07	1e-07	1e-07	1e-07	1e-07	1e-07	1e-07	1e-07	1e-07	1e-07	1e-07	1e-07	1e-07	1e-07	1e-07	1e-07
BTN1A1	ENSG00000124557.14	1e-07	1e-07	0.0300001	0.0400001	1e-07	0.0300001	0.0400001	0.0100001	0.0100001	1e-07	1e-07	1e-07	0.0200001	1e-07	1e-07	1e-07	1e-07	1e-07	1e-07	1e-07	1e-07	1e-07	1e-07	1e-07	0.0300001	1e-07	1e-07	1e-07	1e-07	1e-07	1e-07	1e-07	0.0700001	1e-07	1e-07	1e-07
PLA2G4E-AS1	ENSG00000246740.2	1e-07	1e-07	1e-07	1e-07	1e-07	0.0400001	1e-07	1e-07	1e-07	1e-07	1e-07	1e-07	1e-07	0.0600001	1e-07	1e-07	0.0300001	1e-07	1e-07	1e-07	1e-07	1e-07	1e-07	1e-07	0.0400001	1e-07	0.0400001	1e-07	0.0400001	1e-07	0.1	1e-07	1e-07	1e-07	0.1	1e-07
VCX3B	ENSG00000205642.11	1e-07	1e-07	1e-07	1e-07	0.0400001	1e-07	1e-07	1e-07	1e-07	1e-07	1e-07	1e-07	2.86	3.36	1.63	5.52	4.01	4.42	1e-07	1e-07	1e-07	1e-07	1e-07	1e-07	1e-07	1e-07	1e-07	1e-07	1e-07	1e-07	1e-07	1e-07	1e-07	1e-07	1e-07	1e-07
TEX52	ENSG00000283297.2	1e-07	1e-07	1e-07	1e-07	0.0400001	1e-07	1e-07	1e-07	1e-07	0.13	1e-07	1e-07	1e-07	1e-07	1e-07	1e-07	1e-07	1e-07	1e-07	1e-07	1e-07	1e-07	1e-07	1e-07	1e-07	1e-07	1e-07	1e-07	1e-07	1e-07	1e-07	1e-07	1e-07	1e-07	1e-07	1e-07
NAP1L1P2	ENSG00000229163.2	1e-07	1e-07	1e-07	1e-07	0.0400001	1e-07	1e-07	0.23	1e-07	1e-07	1e-07	1e-07	1e-07	1e-07	1e-07	1e-07	1e-07	1e-07	1e-07	1e-07	1e-07	1e-07	1e-07	1e-07	1e-07	1e-07	1e-07	1e-07	1e-07	1e-07	1e-07	1e-07	1e-07	1e-07	1e-07	1e-07
TERLR1	ENSG00000249201.2	1e-07	1e-07	1e-07	1e-07	1e-07	0.0400001	1e-07	1e-07	1e-07	1e-07	1e-07	1e-07	1e-07	1e-07	1e-07	1e-07	1e-07	0.11	1e-07	1e-07	1e-07	1e-07	1e-07	1e-07	1e-07	1e-07	1e-07	1e-07	1e-07	1e-07	1e-07	1e-07	1e-07	1e-07	1e-07	1e-07
FAM187B	ENSG00000177558.4	1e-07	1e-07	1e-07	0.0400001	1e-07	1e-07	1e-07	1e-07	1e-07	1e-07	1e-07	1e-07	1e-07	1e-07	1e-07	1e-07	1e-07	1e-07	1e-07	1e-07	1e-07	1e-07	1e-07	1e-07	1e-07	1e-07	1e-07	1e-07	1e-07	1e-07	1e-07	1e-07	1e-07	1e-07	1e-07	1e-07
STRCP1	ENSG00000166763.9	1e-07	1e-07	1e-07	1e-07	0.0400001	1e-07	1e-07	1e-07	1e-07	1e-07	1e-07	1e-07	1e-07	1e-07	1e-07	1e-07	1e-07	1e-07	1e-07	1e-07	1e-07	1e-07	1e-07	1e-07	1e-07	0.0100001	1e-07	1e-07	1e-07	0.0200001	1e-07	1e-07	1e-07	1e-07	1e-07	1e-07
LINC01776	ENSG00000226053.1	1e-07	1e-07	1e-07	0.0400001	1e-07	1e-07	0.33	0.1	0.14	1e-07	0.0200001	1e-07	1e-07	0.0900001	0.11	0.0400001	0.1	0.1	1e-07	1e-07	1e-07	1e-07	1e-07	1e-07	0.0200001	0.0300001	1e-07	0.0200001	1e-07	1e-07	1.69	1.83	1.85	0.53	0.98	1.25
EIF4A2P1	ENSG00000267336.1	1e-07	1e-07	1e-07	0.0400001	1e-07	1e-07	1e-07	1e-07	1e-07	1e-07	1e-07	1e-07	1e-07	1e-07	1e-07	1e-07	1e-07	1e-07	1e-07	1e-07	1e-07	1e-07	1e-07	1e-07	1e-07	1e-07	1e-07	1e-07	1e-07	1e-07	1e-07	1e-07	1e-07	1e-07	1e-07	1e-07
NR1H4	ENSG00000012504.15	1e-07	1e-07	1e-07	0.0400001	1e-07	1e-07	1e-07	1e-07	0.11	1e-07	1e-07	1e-07	1e-07	1e-07	1e-07	1e-07	1e-07	1e-07	1e-07	1e-07	1e-07	1e-07	1e-07	1e-07	1e-07	1e-07	1e-07	1e-07	1e-07	1e-07	0.15	0.23	0.31	0.0700001	0.52	1e-07
ENSG00000286360	ENSG00000286360.1	1e-07	1e-07	1e-07	1e-07	0.0400001	1e-07	1e-07	1e-07	1e-07	1e-07	1e-07	1e-07	1e-07	1e-07	1e-07	1e-07	1e-07	1e-07	1e-07	1e-07	1e-07	1e-07	1e-07	1e-07	1e-07	1e-07	1e-07	1e-07	1e-07	1e-07	1e-07	1e-07	1e-07	1e-07	1e-07	1e-07
ENSG00000291301	ENSG00000291301.1	1e-07	1e-07	1e-07	1e-07	0.0400001	1e-07	1e-07	0.0200001	0.0100001	0.0300001	0.0400001	0.0100001	1e-07	1e-07	1e-07	1e-07	1e-07	1e-07	1e-07	1e-07	1e-07	1e-07	1e-07	1e-07	1e-07	1e-07	1e-07	1e-07	1e-07	1e-07	1e-07	1e-07	1e-07	1e-07	1e-07	1e-07
DSPP	ENSG00000152591.15	1e-07	1e-07	1e-07	1e-07	0.0400001	1e-07	1e-07	1e-07	1e-07	1e-07	1e-07	1e-07	1e-07	1e-07	1e-07	1e-07	1e-07	1e-07	1e-07	1e-07	1e-07	1e-07	1e-07	1e-07	1e-07	1e-07	1e-07	1e-07	1e-07	1e-07	1e-07	1e-07	1e-07	1e-07	1e-07	1e-07
VSIG2	ENSG00000019102.12	1e-07	1e-07	1e-07	0.0400001	1e-07	1e-07	1e-07	1e-07	1e-07	1e-07	1e-07	1e-07	21.16	24.74	24.75	24.33	19.78	21.56	1e-07	1e-07	1e-07	1e-07	1e-07	1e-07	1e-07	0.0600001	1e-07	1e-07	0.28	1e-07	1e-07	1e-07	1e-07	1e-07	1e-07	1e-07
ST8SIA4	ENSG00000113532.13	1e-07	1e-07	1e-07	0.0200001	1e-07	0.0200001	1e-07	1e-07	1e-07	1e-07	1e-07	1e-07	1.26	0.43	0.99	0.95	0.84	1.22	1e-07	1e-07	1e-07	1e-07	1e-07	1e-07	5.31	5.87	4.98	7.13	9.59	6.89	1e-07	1e-07	1e-07	1e-07	1e-07	1e-07
HSD3BP4	ENSG00000203855.7	1e-07	1e-07	1e-07	0.0400001	1e-07	1e-07	1e-07	1e-07	1e-07	1e-07	1e-07	1e-07	1e-07	1e-07	1e-07	1e-07	1e-07	1e-07	1e-07	1e-07	1e-07	1e-07	1e-07	1e-07	1e-07	1e-07	1e-07	1e-07	1e-07	1e-07	1e-07	1e-07	1e-07	1e-07	1e-07	1e-07
SAPCD2P2	ENSG00000235368.1	1e-07	1e-07	1e-07	0.0400001	1e-07	1e-07	1e-07	1e-07	1e-07	1e-07	1e-07	1e-07	1e-07	1e-07	1e-07	1e-07	1e-07	1e-07	1e-07	1e-07	1e-07	1e-07	1e-07	1e-07	1e-07	1e-07	1e-07	1e-07	1e-07	1e-07	1e-07	1e-07	1e-07	1e-07	1e-07	1e-07
SOX14	ENSG00000168875.3	1e-07	1e-07	1e-07	1e-07	0.0400001	1e-07	1e-07	1e-07	1e-07	1e-07	1e-07	1e-07	1e-07	1e-07	1e-07	1e-07	1e-07	1e-07	1e-07	1e-07	1e-07	1e-07	1e-07	1e-07	1e-07	1e-07	1e-07	1e-07	1e-07	1e-07	1e-07	1e-07	1e-07	1e-07	1e-07	1e-07
KRTAP9-8	ENSG00000187272.7	1e-07	1e-07	1e-07	1e-07	1e-07	0.0400001	1e-07	1e-07	1e-07	1e-07	1e-07	1e-07	1e-07	1e-07	1e-07	1e-07	1e-07	1e-07	1e-07	1e-07	1e-07	1e-07	1e-07	1e-07	1e-07	1e-07	1e-07	1e-07	1e-07	1e-07	1e-07	1e-07	1e-07	1e-07	1e-07	1e-07
LINC01352	ENSG00000238078.1	1e-07	1e-07	1e-07	1e-07	1e-07	0.0400001	1e-07	1e-07	1e-07	1e-07	1e-07	1e-07	1e-07	1e-07	1e-07	1e-07	1e-07	1e-07	1e-07	1e-07	1e-07	1e-07	1e-07	1e-07	1e-07	1e-07	1e-07	1e-07	1e-07	1e-07	1e-07	1e-07	1e-07	1e-07	1e-07	1e-07
ENSG00000253775	ENSG00000253775.2	1e-07	1e-07	1e-07	1e-07	0.0400001	1e-07	1e-07	1e-07	1e-07	1e-07	1e-07	1e-07	1e-07	1e-07	1e-07	1e-07	1e-07	1e-07	1e-07	1e-07	1e-07	1e-07	1e-07	1e-07	1e-07	1e-07	1e-07	1e-07	1e-07	1e-07	1e-07	1e-07	1e-07	1e-07	1e-07	1e-07
ADGRD1-AS1	ENSG00000256151.1	1e-07	1e-07	1e-07	1e-07	1e-07	0.0400001	1e-07	1e-07	1e-07	1e-07	1e-07	1e-07	1e-07	1e-07	1e-07	1e-07	1e-07	1e-07	1e-07	1e-07	1e-07	1e-07	1e-07	1e-07	1e-07	1e-07	1e-07	1e-07	1e-07	1e-07	1e-07	1e-07	1e-07	1e-07	1e-07	1e-07
ENSG00000261261	ENSG00000261261.3	1e-07	1e-07	1e-07	1e-07	0.0400001	1e-07	1e-07	1e-07	1e-07	1e-07	1e-07	1e-07	1e-07	1e-07	1e-07	1e-07	1e-07	1e-07	1e-07	1e-07	1e-07	1e-07	1e-07	1e-07	1e-07	1e-07	1e-07	1e-07	1e-07	1e-07	1e-07	1e-07	1e-07	1e-07	1e-07	1e-07
ENSG00000286167	ENSG00000286167.1	1e-07	1e-07	1e-07	1e-07	0.0400001	1e-07	1e-07	1e-07	1e-07	1e-07	1e-07	1e-07	1e-07	1e-07	1e-07	1e-07	1e-07	1e-07	1e-07	1e-07	1e-07	1e-07	1e-07	1e-07	1e-07	1e-07	1e-07	1e-07	1e-07	1e-07	1e-07	1e-07	1e-07	1e-07	1e-07	1e-07
ENSG00000286666	ENSG00000286666.1	1e-07	1e-07	1e-07	1e-07	1e-07	0.0400001	1e-07	1e-07	1e-07	1e-07	1e-07	1e-07	1e-07	1e-07	1e-07	1e-07	1e-07	1e-07	1e-07	1e-07	1e-07	1e-07	1e-07	1e-07	1e-07	1e-07	1e-07	1e-07	1e-07	1e-07	1e-07	1e-07	1e-07	1e-07	1e-07	1e-07
TPSG1	ENSG00000116176.7	1e-07	1e-07	1e-07	1e-07	1e-07	0.0400001	0.13	1e-07	1e-07	1e-07	1e-07	1e-07	1e-07	1e-07	1e-07	1e-07	1e-07	1e-07	1e-07	1e-07	1e-07	1e-07	1e-07	1e-07	0.64	0.5	0.64	0.2	0.14	0.36	1e-07	1e-07	1e-07	1e-07	1e-07	1e-07
LINC01150	ENSG00000229671.3	1e-07	1e-07	1e-07	1e-07	0.0400001	1e-07	1e-07	1e-07	1e-07	1e-07	1e-07	1e-07	1e-07	1e-07	1e-07	1e-07	1e-07	1e-07	1e-07	1e-07	1e-07	1e-07	1e-07	1e-07	1e-07	1e-07	1e-07	1e-07	1e-07	1e-07	1e-07	1e-07	1e-07	1e-07	1e-07	1e-07
IL6STP1	ENSG00000227018.1	1e-07	1e-07	1e-07	1e-07	1e-07	0.0400001	0.0500001	1e-07	1e-07	1e-07	1e-07	1e-07	1e-07	1e-07	1e-07	1e-07	1e-07	1e-07	1e-07	1e-07	1e-07	1e-07	1e-07	1e-07	0.33	1e-07	1e-07	1e-07	1e-07	1e-07	1e-07	1e-07	1e-07	1e-07	1e-07	1e-07
ENSG00000289534	ENSG00000289534.1	1e-07	1e-07	1e-07	1e-07	0.0400001	1e-07	1e-07	1e-07	0.0800001	1e-07	1e-07	1e-07	1e-07	1e-07	1e-07	1e-07	1e-07	1e-07	1e-07	1e-07	1e-07	1e-07	1e-07	1e-07	1e-07	1e-07	1e-07	1e-07	1e-07	1e-07	1e-07	1e-07	1e-07	1e-07	1e-07	1e-07
ENSG00000290390	ENSG00000290390.1	1e-07	1e-07	1e-07	0.0400001	1e-07	1e-07	1e-07	1e-07	1e-07	1e-07	1e-07	1e-07	1e-07	1e-07	1e-07	1e-07	1e-07	1e-07	1e-07	1e-07	1e-07	1e-07	1e-07	1e-07	1e-07	0.0600001	1e-07	1e-07	1e-07	1e-07	1e-07	1e-07	1e-07	1e-07	1e-07	1e-07
SNAP25-AS1	ENSG00000227906.10	1e-07	1e-07	1e-07	0.0400001	1e-07	1e-07	1e-07	1e-07	1e-07	1e-07	1e-07	1e-07	1e-07	1e-07	1e-07	1e-07	1e-07	1e-07	1e-07	1e-07	1e-07	1e-07	1e-07	1e-07	1e-07	1e-07	1e-07	1e-07	1e-07	1e-07	0.0300001	0.17	0.0400001	1e-07	1e-07	1e-07
LINC02004	ENSG00000240006.2	0.0400001	1.51	1e-07	0.0400001	0.19	0.0400001	0.25	0.0400001	0.0700001	0.33	1.53	0.55	3.34	3.58	4.65	3.14	7.93	2.62	1e-07	1e-07	1e-07	1e-07	1e-07	1e-07	0.33	0.42	1e-07	1.45	0.33	0.35	1e-07	0.58	0.39	0.48	1e-07	0.37
JAML	ENSG00000160593.19	0.0100001	1e-07	1e-07	1e-07	0.0300001	0.0100001	0.0500001	1e-07	1e-07	1e-07	1e-07	1e-07	1e-07	1e-07	1e-07	0.0300001	1e-07	0.28	1e-07	1e-07	1e-07	1e-07	1e-07	1e-07	1e-07	1e-07	1e-07	1e-07	1e-07	1e-07	1e-07	1e-07	1e-07	1e-07	1e-07	1e-07
ZNF716	ENSG00000182111.9	0.0100001	1e-07	1e-07	1e-07	0.0100001	0.0300001	1e-07	1e-07	1e-07	1e-07	1e-07	1e-07	0.0400001	1e-07	0.0200001	1e-07	0.0300001	0.0200001	1e-07	1e-07	1e-07	1e-07	1e-07	1e-07	1e-07	1e-07	1e-07	1e-07	1e-07	1e-07	1e-07	1e-07	1e-07	1e-07	1e-07	1e-07
ENSG00000250596	ENSG00000250596.2	1e-07	1e-07	0.0200001	0.0400001	1e-07	1e-07	0.0200001	1e-07	1e-07	1e-07	1e-07	1e-07	1e-07	1e-07	1e-07	1e-07	1e-07	1e-07	1e-07	1e-07	1e-07	1e-07	1e-07	1e-07	1e-07	1e-07	1e-07	1e-07	1e-07	1e-07	1e-07	1e-07	1e-07	1e-07	1e-07	1e-07
ENSG00000278594	ENSG00000278594.1	0.0200001	1e-07	1e-07	1e-07	0.0400001	1e-07	1e-07	1e-07	1e-07	1e-07	1e-07	1e-07	1e-07	1e-07	1e-07	1e-07	1e-07	1e-07	1e-07	1e-07	1e-07	1e-07	1e-07	1e-07	1e-07	1e-07	1e-07	1e-07	1e-07	1e-07	1e-07	1e-07	1e-07	1e-07	1e-07	1e-07
ATF4P4	ENSG00000256167.1	0.0200001	1e-07	1e-07	1e-07	0.0200001	0.0200001	0.0200001	1e-07	1e-07	1e-07	1e-07	1e-07	1e-07	1e-07	0.0200001	0.0500001	1e-07	1e-07	1e-07	1e-07	1e-07	1e-07	1e-07	1e-07	0.0500001	1e-07	1e-07	1e-07	1e-07	1e-07	1e-07	0.0600001	1e-07	1e-07	1e-07	1e-07
ENSG00000256915	ENSG00000256915.2	0.0400001	1e-07	1e-07	1e-07	0.0400001	1e-07	1e-07	1e-07	1e-07	1e-07	1e-07	1e-07	1e-07	1e-07	1e-07	1e-07	0.44	1e-07	1e-07	1e-07	1e-07	1e-07	1e-07	1e-07	1e-07	1e-07	0.1	1e-07	0.0500001	1e-07	3.16	1e-07	1e-07	2.75	0.98	0.21
ENSG00000245719	ENSG00000245719.1	1e-07	0.0400001	1e-07	0.0400001	1e-07	1e-07	1e-07	0.0500001	1e-07	1e-07	0.0800001	1e-07	0.0200001	0.15	1e-07	1e-07	0.0800001	1e-07	1e-07	1e-07	1e-07	1e-07	1e-07	1e-07	1e-07	1e-07	1e-07	0.0200001	1e-07	1e-07	0.13	1e-07	1e-07	1e-07	1e-07	1e-07
ENSG00000141979	ENSG00000141979.4	1e-07	0.0500001	1e-07	0.0400001	1e-07	1e-07	1e-07	1e-07	0.0400001	0.0300001	1e-07	1e-07	1e-07	1e-07	1e-07	1e-07	1e-07	1e-07	1e-07	1e-07	1e-07	1e-07	1e-07	1e-07	1e-07	1e-07	1e-07	1e-07	1e-07	1e-07	1e-07	1e-07	1e-07	1e-07	1e-07	1e-07
ENSG00000270367	ENSG00000270367.1	0.0700001	1e-07	1e-07	1e-07	1e-07	0.0400001	0.18	0.0500001	1e-07	0.0200001	1e-07	0.0600001	0.0200001	0.1	1e-07	1e-07	1e-07	1e-07	1e-07	1e-07	1e-07	1e-07	1e-07	1e-07	1e-07	0.1	1e-07	1e-07	1e-07	1e-07	1e-07	1e-07	1e-07	1e-07	1e-07	1e-07
EIF4A2P3	ENSG00000254589.1	1e-07	0.0900001	1e-07	0.0400001	1e-07	1e-07	1e-07	1e-07	1e-07	1e-07	1e-07	1e-07	1e-07	1e-07	1e-07	1e-07	1e-07	1e-07	1e-07	1e-07	1e-07	1e-07	1e-07	1e-07	1e-07	1e-07	1e-07	1e-07	1e-07	1e-07	1e-07	0.12	1e-07	1e-07	1e-07	1e-07
USP32P2	ENSG00000233327.12	1e-07	0.12	1e-07	0.0400001	1e-07	1e-07	1e-07	1e-07	1e-07	1e-07	1e-07	0.0400001	4.49	4.03	5.74	4.82	2.25	3.83	1e-07	1e-07	1e-07	1e-07	1e-07	1e-07	1e-07	1e-07	1e-07	1e-07	1e-07	1e-07	1e-07	1e-07	1e-07	1e-07	0.0400001	1e-07
PLSCR2	ENSG00000163746.13	0.14	1e-07	1e-07	1e-07	0.0400001	1e-07	1e-07	1e-07	1e-07	1e-07	0.12	1e-07	0.12	1e-07	1e-07	1e-07	1e-07	0.0500001	1e-07	1e-07	1e-07	1e-07	1e-07	1e-07	0.3	0.29	0.28	1.04	0.36	0.48	1e-07	1e-07	1e-07	1e-07	1e-07	1e-07
LPO	ENSG00000167419.11	1e-07	0.3	1e-07	0.0400001	1e-07	1e-07	1e-07	0.0600001	1e-07	1e-07	1e-07	1e-07	1e-07	1e-07	0.14	1e-07	1e-07	1e-07	1e-07	1e-07	1e-07	1e-07	1e-07	1e-07	0.32	0.11	0.14	1e-07	1e-07	1e-07	1e-07	1e-07	1e-07	1e-07	1e-07	1e-07
ENSG00000287812	ENSG00000287812.1	1e-07	0.0300001	0.0100001	0.0400001	0.0100001	1e-07	0.0100001	1e-07	1e-07	1e-07	0.0800001	1e-07	0.0900001	0.0900001	0.0500001	0.33	1e-07	0.24	1e-07	1e-07	1e-07	1e-07	1e-07	1e-07	0.0800001	0.0600001	0.0300001	0.0300001	1e-07	1e-07	1e-07	0.0400001	1e-07	1e-07	1e-07	1e-07
ENSG00000272144	ENSG00000272144.1	1e-07	0.14	0.0400001	0.0400001	0.0400001	1e-07	1e-07	0.0500001	0.16	0.0500001	0.0400001	1e-07	0.15	0.48	0.13	0.21	0.17	0.25	1e-07	1e-07	1e-07	1e-07	1e-07	1e-07	1.11	0.82	1.06	0.48	0.26	0.63	1e-07	1e-07	0.11	1e-07	1e-07	1e-07
WEE2	ENSG00000214102.7	1e-07	0.0300001	0.18	0.0400001	1e-07	1e-07	0.0600001	1e-07	1e-07	1e-07	0.0200001	0.0400001	0.0700001	1e-07	1e-07	1e-07	0.0700001	0.16	1e-07	1e-07	1e-07	1e-07	1e-07	1e-07	1e-07	1e-07	0.12	1e-07	1e-07	0.0100001	1e-07	1e-07	1e-07	1e-07	1e-07	1e-07
SLC34A1	ENSG00000131183.11	1e-07	0.0100001	0.0200001	0.0300001	0.19	0.0300001	1e-07	1e-07	1e-07	1e-07	0.0200001	1e-07	0.0800001	0.0300001	0.0400001	1e-07	0.0500001	1e-07	1e-07	1e-07	1e-07	1e-07	1e-07	1e-07	0.0200001	0.0700001	0.0300001	0.0300001	0.0300001	1e-07	1e-07	1e-07	1e-07	1e-07	1e-07	1e-07
SLITRK6	ENSG00000184564.11	1e-07	1e-07	0.0300001	0.0200001	0.0100001	0.17	1e-07	0.0800001	1e-07	0.1	0.0400001	0.0400001	2.92	3.57	4.03	4.83	4.13	3.71	1e-07	1e-07	1e-07	1e-07	1e-07	1e-07	0.0300001	0.21	1e-07	1e-07	0.0600001	0.12	1e-07	1e-07	1e-07	1e-07	1e-07	1e-07
OTOR	ENSG00000125879.5	0.0900001	1e-07	1e-07	0.38	1e-07	0.0300001	1e-07	1e-07	1e-07	1e-07	1e-07	1e-07	1e-07	1e-07	1e-07	1e-07	1e-07	1e-07	1e-07	1e-07	1e-07	1e-07	1e-07	1e-07	1e-07	1e-07	1e-07	1e-07	1e-07	1e-07	1e-07	1e-07	1e-07	1e-07	1e-07	1e-07
NKAIN3	ENSG00000185942.13	0.0200001	1e-07	1e-07	0.0600001	1e-07	0.0300001	1e-07	1e-07	1e-07	1e-07	1e-07	1e-07	1e-07	1e-07	1e-07	1e-07	1e-07	1e-07	1e-07	1e-07	1e-07	1e-07	1e-07	1e-07	0.0600001	0.28	0.0200001	1e-07	1e-07	1e-07	1e-07	1e-07	1e-07	1e-07	1e-07	1e-07
ENSG00000260066	ENSG00000260066.1	0.0400001	1e-07	0.11	0.0900001	0.0300001	0.0500001	0.0300001	1e-07	1e-07	0.0400001	1e-07	0.0400001	1e-07	1e-07	1e-07	1e-07	1e-07	1e-07	1e-07	1e-07	1e-07	1e-07	1e-07	1e-07	1e-07	1e-07	0.0900001	0.0200001	0.0500001	0.0400001	1e-07	1e-07	1e-07	1e-07	1e-07	1e-07
ENSG00000267078	ENSG00000267078.1	1e-07	1e-07	1e-07	0.0300001	1e-07	1e-07	1e-07	1e-07	1e-07	1e-07	0.0300001	1e-07	1e-07	1e-07	0.0600001	0.0700001	0.0600001	0.21	1e-07	1e-07	1e-07	1e-07	1e-07	1e-07	1e-07	1e-07	1e-07	1e-07	0.28	0.2	1e-07	1e-07	1e-07	1e-07	1e-07	1e-07
GPR87	ENSG00000138271.6	1e-07	1e-07	1e-07	0.0300001	1e-07	1e-07	0.12	1e-07	0.17	0.23	0.25	1e-07	15.82	16.73	18.22	19.61	25.58	21.15	1e-07	1e-07	1e-07	1e-07	1e-07	1e-07	0.54	0.4	0.45	0.69	0.66	0.47	0.28	0.31	0.32	0.55	0.43	1.1
RXFP4	ENSG00000173080.6	1e-07	1e-07	1e-07	1e-07	1e-07	0.0300001	1e-07	1e-07	0.0500001	1e-07	0.2	1e-07	1e-07	0.0400001	0.0900001	0.0700001	1e-07	0.21	1e-07	1e-07	1e-07	1e-07	1e-07	1e-07	0.25	1e-07	1e-07	0.0400001	0.0400001	1e-07	1e-07	1e-07	1e-07	1e-07	1e-07	1e-07
ENSG00000289377	ENSG00000289377.2	1e-07	1e-07	1e-07	0.0300001	1e-07	1e-07	1e-07	1e-07	1e-07	1e-07	0.0300001	1e-07	0.0600001	1e-07	0.0500001	1e-07	1e-07	1e-07	1e-07	1e-07	1e-07	1e-07	1e-07	1e-07	1e-07	0.23	1e-07	1e-07	1e-07	0.17	1e-07	1e-07	1e-07	1e-07	1e-07	1e-07
LCAL1	ENSG00000286042.1	1e-07	1e-07	1e-07	0.0200001	0.0100001	1e-07	0.0200001	0.0100001	0.1	0.11	0.2	0.0500001	0.32	0.79	0.53	0.91	1.03	1.37	1e-07	1e-07	1e-07	1e-07	1e-07	1e-07	0.41	0.54	0.96	0.32	0.51	0.22	1e-07	1e-07	0.0100001	1e-07	1e-07	1e-07
ENSG00000285159	ENSG00000285159.1	0.0300001	1e-07	1e-07	0.0300001	0.0300001	1e-07	1e-07	0.0300001	1e-07	1e-07	1e-07	1e-07	0.1	0.0400001	0.0300001	1e-07	0.14	0.14	1e-07	1e-07	1e-07	1e-07	1e-07	1e-07	1e-07	1e-07	0.0700001	1e-07	0.16	0.0300001	1e-07	0.1	1e-07	1e-07	1e-07	1e-07
SEMG1	ENSG00000124233.12	1e-07	1e-07	1e-07	1e-07	0.0300001	1e-07	0.0600001	0.34	0.0200001	0.11	0.1	0.24	0.15	0.19	0.21	0.24	0.48	0.22	1e-07	1e-07	1e-07	1e-07	1e-07	1e-07	1e-07	1e-07	1e-07	1e-07	1e-07	1e-07	1e-07	1e-07	1e-07	1e-07	1e-07	1e-07
TTC9-DT	ENSG00000245466.1	1e-07	1e-07	1e-07	1e-07	0.0300001	1e-07	0.0400001	0.0100001	0.0500001	0.0300001	0.0300001	0.0400001	0.0500001	0.0300001	1e-07	1e-07	0.11	1e-07	1e-07	1e-07	1e-07	1e-07	1e-07	1e-07	1e-07	1e-07	1e-07	1e-07	1e-07	1e-07	1e-07	1e-07	1e-07	1e-07	1e-07	1e-07
SLAMF7	ENSG00000026751.17	1e-07	1e-07	1e-07	0.0300001	1e-07	1e-07	0.0600001	0.0400001	0.0500001	0.0800001	0.13	0.0500001	1.85	1.04	1.01	1.69	1.32	1.51	1e-07	1e-07	1e-07	1e-07	1e-07	1e-07	0.0600001	1e-07	0.16	1e-07	0.1	0.24	1e-07	1e-07	1e-07	1e-07	1e-07	1e-07
ENSG00000249631	ENSG00000249631.7	1e-07	1e-07	1e-07	1e-07	0.0300001	1e-07	1e-07	1e-07	1e-07	1e-07	1e-07	1e-07	2.33	2.09	4.13	3.55	2.16	1.68	1e-07	1e-07	1e-07	1e-07	1e-07	1e-07	0.12	1e-07	0.12	0.0600001	0.22	0.25	0.17	0.5	0.13	1e-07	0.1	2.7
SMPD5	ENSG00000204791.12	1e-07	1e-07	1e-07	1e-07	1e-07	0.0300001	1e-07	1e-07	1e-07	1e-07	1e-07	1e-07	0.39	0.27	0.2	0.26	0.37	1e-07	1e-07	1e-07	1e-07	1e-07	1e-07	1e-07	0.4	0.0900001	0.58	0.0500001	1e-07	0.14	1e-07	1e-07	1e-07	1e-07	1e-07	1e-07
ENSG00000237626	ENSG00000237626.2	1e-07	1e-07	1e-07	0.0300001	1e-07	1e-07	1e-07	1e-07	1e-07	1e-07	1e-07	1e-07	1e-07	1e-07	1e-07	1e-07	1e-07	1e-07	1e-07	1e-07	1e-07	1e-07	1e-07	1e-07	1e-07	1e-07	1e-07	0.41	1e-07	1e-07	1e-07	1e-07	1e-07	1e-07	1e-07	1e-07
PCDH12	ENSG00000113555.6	1e-07	1e-07	1e-07	0.0300001	1e-07	1e-07	1e-07	0.0100001	0.0100001	1e-07	0.0100001	1e-07	0.24	0.13	0.14	0.0900001	0.5	0.0400001	1e-07	1e-07	1e-07	1e-07	1e-07	1e-07	0.0600001	0.0600001	0.0500001	0.0200001	0.0500001	0.0500001	0.0600001	2.47	0.0300001	1e-07	0.0800001	0.2
ENSG00000286919	ENSG00000286919.1	1e-07	1e-07	1e-07	1e-07	0.0300001	1e-07	1e-07	1e-07	1e-07	0.0300001	1e-07	0.13	1e-07	1e-07	1e-07	1e-07	0.0600001	1e-07	1e-07	1e-07	1e-07	1e-07	1e-07	1e-07	1e-07	1e-07	1e-07	1e-07	1e-07	1e-07	1e-07	1e-07	1e-07	1e-07	1e-07	1e-07
PSG2	ENSG00000242221.9	1e-07	1e-07	1e-07	0.0300001	1e-07	1e-07	1e-07	1e-07	1e-07	1e-07	1e-07	1e-07	1e-07	1e-07	0.13	0.12	0.1	1e-07	1e-07	1e-07	1e-07	1e-07	1e-07	1e-07	1e-07	1e-07	1e-07	1e-07	1e-07	1e-07	13.93	13.8	14.94	26.13	16.87	18.54
PSMC1P9	ENSG00000255993.1	1e-07	1e-07	1e-07	1e-07	0.0300001	1e-07	1e-07	1e-07	1e-07	1e-07	1e-07	1e-07	1e-07	1e-07	0.0300001	1e-07	1e-07	1e-07	1e-07	1e-07	1e-07	1e-07	1e-07	1e-07	1e-07	1e-07	1e-07	1e-07	1e-07	1e-07	0.0400001	1e-07	0.0400001	1e-07	1e-07	1e-07
LINC02579	ENSG00000233694.6	1e-07	1e-07	1e-07	1e-07	0.0300001	1e-07	1e-07	1e-07	1e-07	1e-07	1e-07	1e-07	1e-07	1e-07	1e-07	1e-07	1e-07	1e-07	1e-07	1e-07	1e-07	1e-07	1e-07	1e-07	0.0800001	1e-07	1e-07	1e-07	1e-07	1e-07	1e-07	1e-07	1e-07	1e-07	1e-07	1e-07
ENSG00000215156	ENSG00000215156.5	1e-07	1e-07	1e-07	0.0300001	1e-07	1e-07	1e-07	1e-07	1e-07	0.0100001	0.0300001	0.0200001	1e-07	1e-07	1e-07	1e-07	1e-07	1e-07	1e-07	1e-07	1e-07	1e-07	1e-07	1e-07	1e-07	1e-07	1e-07	1e-07	1e-07	1e-07	1e-07	1e-07	1e-07	1e-07	1e-07	1e-07
ENSG00000289728	ENSG00000289728.1	1e-07	1e-07	1e-07	0.0300001	1e-07	1e-07	1e-07	1e-07	1e-07	1e-07	1e-07	1e-07	1e-07	1e-07	1e-07	1e-07	1e-07	1e-07	1e-07	1e-07	1e-07	1e-07	1e-07	1e-07	1e-07	1e-07	1e-07	1e-07	1e-07	1e-07	1e-07	1e-07	1e-07	1e-07	1e-07	1e-07
ENSG00000232036	ENSG00000232036.2	1e-07	1e-07	1e-07	1e-07	1e-07	0.0300001	1e-07	1e-07	1e-07	1e-07	1e-07	1e-07	1e-07	1e-07	1e-07	1e-07	1e-07	1e-07	1e-07	1e-07	1e-07	1e-07	1e-07	1e-07	1e-07	1e-07	1e-07	1e-07	1e-07	0.11	0.12	1e-07	1e-07	1e-07	1e-07	1e-07
PSMC2P1	ENSG00000240854.1	1e-07	1e-07	1e-07	1e-07	1e-07	0.0300001	1e-07	1e-07	1e-07	1e-07	1e-07	1e-07	1e-07	1e-07	1e-07	1e-07	1e-07	1e-07	1e-07	1e-07	1e-07	1e-07	1e-07	1e-07	1e-07	1e-07	1e-07	1e-07	1e-07	1e-07	1e-07	1e-07	1e-07	1e-07	1e-07	1e-07
SLC10A5P1	ENSG00000205184.2	1e-07	1e-07	1e-07	0.0300001	1e-07	1e-07	1e-07	1e-07	1e-07	1e-07	1e-07	1e-07	1e-07	1e-07	1e-07	1e-07	1e-07	1e-07	1e-07	1e-07	1e-07	1e-07	1e-07	1e-07	1e-07	1e-07	1e-07	1e-07	1e-07	1e-07	1e-07	1e-07	1e-07	1e-07	1e-07	1e-07
IL24	ENSG00000162892.16	1e-07	1e-07	1e-07	1e-07	0.0300001	1e-07	1e-07	0.28	0.0600001	1e-07	1e-07	1e-07	1e-07	1e-07	1e-07	1e-07	0.0500001	1e-07	1e-07	1e-07	1e-07	1e-07	1e-07	1e-07	0.44	0.36	0.0800001	0.53	0.64	0.54	0.91	0.8	1.4	1e-07	0.76	1.21
C5orf64	ENSG00000178722.15	1e-07	1e-07	1e-07	1e-07	0.0300001	1e-07	1e-07	1e-07	1e-07	1e-07	1e-07	1e-07	1e-07	0.0100001	1e-07	1e-07	1e-07	1e-07	1e-07	1e-07	1e-07	1e-07	1e-07	1e-07	1e-07	1e-07	1e-07	1e-07	1e-07	1e-07	1e-07	1e-07	1e-07	1e-07	1e-07	1e-07
ARHGAP44-AS1	ENSG00000265489.1	1e-07	1e-07	1e-07	1e-07	0.0300001	1e-07	1e-07	1e-07	1e-07	1e-07	1e-07	0.0500001	1e-07	1e-07	1e-07	1e-07	1e-07	1e-07	1e-07	1e-07	1e-07	1e-07	1e-07	1e-07	1e-07	1e-07	1e-07	1e-07	1e-07	1e-07	1e-07	1e-07	1e-07	1e-07	1e-07	1e-07
CCT7P2	ENSG00000249958.1	1e-07	1e-07	1e-07	1e-07	1e-07	0.0300001	1e-07	1e-07	1e-07	1e-07	1e-07	1e-07	1e-07	1e-07	1e-07	1e-07	1e-07	1e-07	1e-07	1e-07	1e-07	1e-07	1e-07	1e-07	1e-07	1e-07	0.0700001	1e-07	1e-07	1e-07	1e-07	1e-07	1e-07	1e-07	1e-07	1e-07
LINC01391	ENSG00000244578.1	1e-07	1e-07	1e-07	1e-07	0.0100001	0.0200001	1e-07	1e-07	1e-07	1e-07	1e-07	1e-07	1e-07	1e-07	1e-07	1e-07	1e-07	1e-07	1e-07	1e-07	1e-07	1e-07	1e-07	1e-07	0.13	0.91	0.85	0.0800001	0.13	0.0800001	1e-07	0.21	0.14	1e-07	0.11	0.0200001
TMPOP1	ENSG00000229068.1	1e-07	1e-07	1e-07	1e-07	1e-07	0.0300001	1e-07	1e-07	0.1	1e-07	0.0700001	1e-07	1e-07	1e-07	1e-07	1e-07	1e-07	1e-07	1e-07	1e-07	1e-07	1e-07	1e-07	1e-07	1e-07	0.0500001	1e-07	1e-07	1e-07	1e-07	0.13	1e-07	0.0400001	1e-07	1e-07	1e-07
ENSG00000226877	ENSG00000226877.9	1e-07	1e-07	1e-07	1e-07	1e-07	0.0300001	1e-07	0.7	0.15	1e-07	1e-07	1e-07	1e-07	1e-07	1e-07	1e-07	1e-07	1e-07	1e-07	1e-07	1e-07	1e-07	1e-07	1e-07	1e-07	0.12	1e-07	1e-07	1e-07	1e-07	1e-07	1e-07	1e-07	1e-07	1e-07	1e-07
XCR1	ENSG00000173578.9	1e-07	1e-07	1e-07	0.0200001	1e-07	0.0100001	1e-07	1e-07	0.0100001	0.0100001	0.0100001	0.0200001	0.46	0.56	0.29	1.41	0.6	0.42	1e-07	1e-07	1e-07	1e-07	1e-07	1e-07	1e-07	1e-07	1e-07	1e-07	1e-07	1e-07	1e-07	1e-07	1e-07	1e-07	1e-07	1e-07
C9orf57	ENSG00000204669.11	1e-07	1e-07	1e-07	0.0300001	1e-07	1e-07	1e-07	1e-07	0.0300001	0.0300001	1e-07	0.0300001	1e-07	1e-07	1e-07	1e-07	1e-07	1e-07	1e-07	1e-07	1e-07	1e-07	1e-07	1e-07	1e-07	0.0500001	1e-07	1e-07	1e-07	1e-07	1e-07	1e-07	1e-07	1e-07	1e-07	1e-07
KRT8P47	ENSG00000271647.1	1e-07	1e-07	1e-07	0.0300001	1e-07	1e-07	1e-07	1e-07	0.0300001	1e-07	0.0300001	0.0300001	1e-07	1e-07	1e-07	1e-07	1e-07	1e-07	1e-07	1e-07	1e-07	1e-07	1e-07	1e-07	1e-07	1e-07	1e-07	1e-07	1e-07	1e-07	1e-07	1e-07	1e-07	1e-07	1e-07	1e-07
NDST3	ENSG00000164100.9	1e-07	1e-07	1e-07	1e-07	1e-07	0.0300001	0.32	0.45	0.36	0.45	0.56	0.36	0.15	0.11	0.11	0.0400001	0.21	0.16	1e-07	1e-07	1e-07	1e-07	1e-07	1e-07	0.27	0.18	0.0900001	0.28	0.12	0.25	1e-07	1e-07	1e-07	1e-07	1e-07	1e-07
ART1	ENSG00000129744.3	1e-07	1e-07	1e-07	1e-07	1e-07	0.0300001	1e-07	1e-07	1e-07	1e-07	1e-07	1e-07	1e-07	1e-07	1e-07	1e-07	1e-07	1e-07	1e-07	1e-07	1e-07	1e-07	1e-07	1e-07	1e-07	1e-07	1e-07	1e-07	1e-07	1e-07	1e-07	1e-07	1e-07	1e-07	1e-07	1e-07
CD300LG	ENSG00000161649.14	1e-07	1e-07	1e-07	0.0300001	1e-07	1e-07	1e-07	1e-07	1e-07	1e-07	1e-07	1e-07	1e-07	1e-07	1e-07	1e-07	1e-07	1e-07	1e-07	1e-07	1e-07	1e-07	1e-07	1e-07	1e-07	1e-07	1e-07	1e-07	1e-07	1e-07	1e-07	1e-07	1e-07	1e-07	1e-07	1e-07
ATP5F1AP8	ENSG00000234720.3	1e-07	1e-07	1e-07	1e-07	1e-07	0.0300001	1e-07	1e-07	1e-07	1e-07	1e-07	1e-07	1e-07	1e-07	1e-07	1e-07	1e-07	1e-07	1e-07	1e-07	1e-07	1e-07	1e-07	1e-07	1e-07	1e-07	1e-07	1e-07	1e-07	1e-07	1e-07	1e-07	1e-07	1e-07	1e-07	1e-07
SOCS5P3	ENSG00000235805.1	1e-07	1e-07	1e-07	0.0300001	1e-07	1e-07	1e-07	1e-07	1e-07	1e-07	1e-07	1e-07	1e-07	1e-07	1e-07	1e-07	1e-07	1e-07	1e-07	1e-07	1e-07	1e-07	1e-07	1e-07	1e-07	1e-07	1e-07	1e-07	1e-07	1e-07	1e-07	1e-07	1e-07	1e-07	1e-07	1e-07
SLC25A3P1	ENSG00000236253.7	1e-07	1e-07	1e-07	1e-07	1e-07	0.0300001	1e-07	1e-07	1e-07	1e-07	1e-07	1e-07	1e-07	1e-07	1e-07	1e-07	1e-07	1e-07	1e-07	1e-07	1e-07	1e-07	1e-07	1e-07	1e-07	1e-07	1e-07	1e-07	1e-07	1e-07	1e-07	1e-07	1e-07	1e-07	1e-07	1e-07
LINC02151	ENSG00000236437.2	1e-07	1e-07	1e-07	0.0300001	1e-07	1e-07	1e-07	1e-07	1e-07	1e-07	1e-07	1e-07	1e-07	1e-07	1e-07	1e-07	1e-07	1e-07	1e-07	1e-07	1e-07	1e-07	1e-07	1e-07	1e-07	1e-07	1e-07	1e-07	1e-07	1e-07	1e-07	1e-07	1e-07	1e-07	1e-07	1e-07
DSG2-AS1	ENSG00000264859.6	1e-07	1e-07	1e-07	0.0300001	1e-07	1e-07	1e-07	1e-07	1e-07	1e-07	1e-07	1e-07	1e-07	1e-07	1e-07	1e-07	1e-07	1e-07	1e-07	1e-07	1e-07	1e-07	1e-07	1e-07	1e-07	1e-07	1e-07	1e-07	1e-07	1e-07	1e-07	1e-07	1e-07	1e-07	1e-07	1e-07
ENSG00000279525	ENSG00000279525.1	1e-07	1e-07	1e-07	0.0300001	1e-07	1e-07	1e-07	1e-07	1e-07	1e-07	1e-07	1e-07	1e-07	1e-07	1e-07	1e-07	1e-07	1e-07	1e-07	1e-07	1e-07	1e-07	1e-07	1e-07	1e-07	1e-07	1e-07	1e-07	1e-07	1e-07	1e-07	1e-07	1e-07	1e-07	1e-07	1e-07
ENSG00000287485	ENSG00000287485.1	1e-07	1e-07	1e-07	1e-07	0.0200001	0.0100001	0.0100001	0.0200001	0.17	0.0700001	0.0300001	1e-07	0.0100001	1e-07	1e-07	1e-07	1e-07	1e-07	1e-07	1e-07	1e-07	1e-07	1e-07	1e-07	1e-07	1e-07	1e-07	1e-07	1e-07	1e-07	1e-07	1e-07	1e-07	1e-07	1e-07	1e-07
KRT18P65	ENSG00000215807.4	1e-07	1e-07	1e-07	1e-07	0.0300001	1e-07	1e-07	1e-07	1e-07	1e-07	1e-07	1e-07	1e-07	1e-07	1e-07	1e-07	1e-07	1e-07	1e-07	1e-07	1e-07	1e-07	1e-07	1e-07	1e-07	1e-07	1e-07	1e-07	1e-07	1e-07	1e-07	0.23	1e-07	1e-07	0.0600001	1e-07
TTLL10-AS1	ENSG00000205231.1	1e-07	1e-07	1e-07	1e-07	1e-07	0.0300001	1e-07	1e-07	1e-07	1e-07	1e-07	1e-07	1e-07	1e-07	1e-07	1e-07	1e-07	1e-07	1e-07	1e-07	1e-07	1e-07	1e-07	1e-07	1e-07	1e-07	1e-07	1e-07	1e-07	1e-07	1e-07	1e-07	1e-07	1e-07	1e-07	1e-07
KLK2	ENSG00000167751.13	1e-07	1e-07	1e-07	1e-07	1e-07	0.0300001	0.7	1e-07	1e-07	1e-07	1e-07	1e-07	1e-07	1e-07	1e-07	1e-07	1e-07	1e-07	1e-07	1e-07	1e-07	1e-07	1e-07	1e-07	1e-07	1e-07	1e-07	1e-07	1e-07	1e-07	1e-07	1e-07	1e-07	1e-07	1e-07	1e-07
PNMA6E	ENSG00000214897.5	1e-07	1e-07	1e-07	1e-07	0.0300001	1e-07	1e-07	1e-07	1e-07	1e-07	1e-07	1e-07	1e-07	1e-07	1e-07	1e-07	1e-07	1e-07	1e-07	1e-07	1e-07	1e-07	1e-07	1e-07	1e-07	1e-07	1e-07	1e-07	1e-07	1e-07	1e-07	1e-07	1e-07	1e-07	1e-07	1e-07
KRT18P16	ENSG00000235275.3	1e-07	1e-07	1e-07	1e-07	0.0300001	1e-07	1e-07	1e-07	1e-07	1e-07	1e-07	1e-07	1e-07	1e-07	1e-07	1e-07	1e-07	1e-07	1e-07	1e-07	1e-07	1e-07	1e-07	1e-07	1e-07	1e-07	1e-07	1e-07	1e-07	1e-07	1e-07	1e-07	1e-07	1e-07	1e-07	1e-07
OR51E1	ENSG00000180785.10	0.0600001	1e-07	0.0700001	0.1	0.0300001	1e-07	1e-07	1e-07	1e-07	1e-07	1e-07	1e-07	1e-07	1e-07	1e-07	1e-07	1e-07	1e-07	1e-07	1e-07	1e-07	1e-07	1e-07	1e-07	1e-07	1e-07	1e-07	1e-07	1e-07	1e-07	1e-07	1e-07	1e-07	1e-07	1e-07	1e-07
FPR1	ENSG00000171051.10	1e-07	1e-07	0.0700001	0.0300001	1e-07	0.0300001	1e-07	1e-07	1e-07	1e-07	1e-07	0.0300001	1e-07	1e-07	0.0700001	1e-07	1e-07	1e-07	1e-07	1e-07	1e-07	1e-07	1e-07	1e-07	1e-07	0.0500001	1e-07	0.0400001	1e-07	1e-07	5.76	6.24	5.27	7.26	10.38	8.74
LMNTD1	ENSG00000152936.11	0.1	0.47	1e-07	0.1	0.11	0.0300001	1e-07	1e-07	1e-07	1e-07	0.0300001	1e-07	1e-07	1e-07	1e-07	1e-07	1e-07	0.77	1e-07	1e-07	1e-07	1e-07	1e-07	1e-07	1e-07	1e-07	1e-07	1e-07	1e-07	1e-07	0.0900001	0.25	0.35	1e-07	0.21	2.36
ENSG00000213252	ENSG00000213252.3	1e-07	0.0600001	0.0900001	0.0300001	1e-07	0.11	1e-07	0.1	0.0600001	0.0700001	0.0600001	0.16	1e-07	0.0700001	0.0300001	1e-07	1e-07	0.0500001	1e-07	1e-07	1e-07	1e-07	1e-07	1e-07	0.0700001	1e-07	1e-07	0.0400001	1e-07	0.0600001	1e-07	0.0400001	0.0400001	1e-07	0.1	1e-07
ENSG00000260816	ENSG00000260816.2	1e-07	0.0100001	1e-07	1e-07	1e-07	0.0300001	1e-07	1e-07	0.0300001	1e-07	1e-07	0.0100001	0.0200001	1e-07	0.0200001	0.0200001	1e-07	1e-07	1e-07	1e-07	1e-07	1e-07	1e-07	1e-07	0.0200001	0.0600001	0.0200001	1e-07	1e-07	0.0100001	1e-07	0.0100001	1e-07	1e-07	1e-07	1e-07
IGSF22	ENSG00000179057.14	0.0200001	1e-07	1e-07	1e-07	1e-07	0.0300001	0.0100001	0.0200001	0.0100001	1e-07	0.0300001	1e-07	0.45	0.33	0.0900001	0.29	0.23	0.55	1e-07	1e-07	1e-07	1e-07	1e-07	1e-07	0.14	0.77	0.26	0.29	0.0300001	0.55	1e-07	1e-07	1e-07	1e-07	0.0500001	1e-07
LRRC31	ENSG00000114248.10	0.0200001	1e-07	1e-07	1e-07	0.0300001	1e-07	1e-07	1e-07	1e-07	1e-07	1e-07	1e-07	1e-07	1e-07	1e-07	1e-07	1e-07	1e-07	1e-07	1e-07	1e-07	1e-07	1e-07	1e-07	0.0700001	1e-07	1e-07	0.0200001	1e-07	1e-07	1e-07	1e-07	1e-07	1e-07	1e-07	1e-07
RASGRP4	ENSG00000171777.16	1e-07	1e-07	0.0200001	0.0300001	1e-07	1e-07	1e-07	1e-07	1e-07	1e-07	0.0100001	1e-07	1e-07	1e-07	1e-07	1e-07	1e-07	1e-07	1e-07	1e-07	1e-07	1e-07	1e-07	1e-07	1e-07	1e-07	1e-07	1e-07	1e-07	1e-07	0.0200001	1e-07	1e-07	1e-07	1e-07	1e-07
ENSG00000286970	ENSG00000286970.1	1e-07	1e-07	0.0200001	1e-07	0.0300001	1e-07	1e-07	0.0400001	1e-07	1e-07	1e-07	0.0200001	0.43	0.19	0.23	0.22	0.19	0.24	1e-07	1e-07	1e-07	1e-07	1e-07	1e-07	1e-07	1e-07	1e-07	1e-07	1e-07	1e-07	0.11	0.18	0.0600001	1e-07	0.0700001	1e-07
KRT8P18	ENSG00000228767.1	0.0300001	1e-07	1e-07	1e-07	1e-07	0.0300001	1e-07	1e-07	1e-07	1e-07	0.0600001	1e-07	1e-07	1e-07	1e-07	1e-07	1e-07	1e-07	1e-07	1e-07	1e-07	1e-07	1e-07	1e-07	1e-07	1e-07	1e-07	1e-07	1e-07	1e-07	1e-07	1e-07	1e-07	1e-07	1e-07	1e-07
ACTBL2	ENSG00000169067.4	1e-07	0.0400001	1e-07	0.0300001	1e-07	1e-07	0.0300001	1e-07	0.16	0.0500001	0.18	0.0600001	2.83	3.42	3.59	2.63	2.54	2.91	1e-07	1e-07	1e-07	1e-07	1e-07	1e-07	0.0700001	1e-07	0.14	0.0700001	0.0200001	0.12	1e-07	1e-07	1e-07	1e-07	1e-07	1e-07
PROSER2-AS1	ENSG00000225778.5	0.0400001	1e-07	0.0100001	1e-07	0.0300001	0.0100001	0.0100001	0.0500001	0.0500001	0.0400001	0.1	0.0100001	0.0100001	0.0700001	0.1	1e-07	1e-07	1e-07	1e-07	1e-07	1e-07	1e-07	1e-07	1e-07	1e-07	0.0400001	1e-07	0.35	0.17	0.0800001	1e-07	1e-07	1e-07	0.12	1e-07	1e-07
LINC02949	ENSG00000253505.3	1e-07	1e-07	0.0400001	1e-07	0.0300001	1e-07	0.0900001	0.4	1e-07	0.37	0.24	1.32	1e-07	1e-07	1e-07	1e-07	1e-07	1e-07	1e-07	1e-07	1e-07	1e-07	1e-07	1e-07	1e-07	1e-07	1e-07	1e-07	1e-07	1e-07	1e-07	1e-07	1e-07	1e-07	1e-07	1e-07
KLRC1	ENSG00000134545.14	1e-07	0.0400001	1e-07	1e-07	1e-07	0.0300001	1e-07	1e-07	0.1	1e-07	1e-07	0.0300001	1e-07	1e-07	0.12	1e-07	1e-07	1e-07	1e-07	1e-07	1e-07	1e-07	1e-07	1e-07	1.63	1.36	0.76	0.93	0.78	1.23	1e-07	1e-07	1e-07	1e-07	1e-07	1e-07
KRT38	ENSG00000171360.4	1e-07	1e-07	0.0400001	1e-07	0.0300001	1e-07	1e-07	1e-07	1e-07	1e-07	0.0600001	1e-07	1e-07	1e-07	1e-07	1e-07	1e-07	1e-07	1e-07	1e-07	1e-07	1e-07	1e-07	1e-07	1e-07	1e-07	1e-07	1e-07	1e-07	1e-07	1e-07	0.1	1e-07	1e-07	1e-07	1e-07
ENSG00000235400	ENSG00000235400.1	1e-07	1e-07	0.0500001	1e-07	0.0300001	1e-07	1e-07	1e-07	1e-07	1e-07	0.0500001	1e-07	1e-07	1e-07	1e-07	1e-07	1e-07	1e-07	1e-07	1e-07	1e-07	1e-07	1e-07	1e-07	1e-07	1e-07	1e-07	1e-07	1e-07	1e-07	1e-07	1e-07	1e-07	1e-07	1e-07	1e-07
NRROS	ENSG00000174004.6	1e-07	0.0700001	1e-07	1e-07	1e-07	0.0300001	1e-07	1e-07	1e-07	1e-07	1e-07	1e-07	2.15	2.02	2.55	2.84	2.77	2.84	1e-07	1e-07	1e-07	1e-07	1e-07	1e-07	4.49	4.1	5.11	5.84	5.61	5.05	1e-07	0.13	0.0400001	1e-07	1e-07	1e-07
COL6A5	ENSG00000172752.16	0.0700001	0.0700001	1e-07	0.0500001	0.0200001	0.0300001	0.63	0.35	0.52	0.82	0.85	0.79	1e-07	1e-07	1e-07	1e-07	1e-07	1e-07	1e-07	1e-07	1e-07	1e-07	1e-07	1e-07	1e-07	1e-07	1e-07	1e-07	1e-07	1e-07	1e-07	1e-07	1e-07	1e-07	1e-07	1e-07
ENSG00000248596	ENSG00000248596.8	1e-07	0.0800001	1e-07	0.0300001	1e-07	1e-07	1e-07	1e-07	1e-07	1e-07	1e-07	1e-07	1e-07	1e-07	1e-07	1e-07	1e-07	1e-07	1e-07	1e-07	1e-07	1e-07	1e-07	1e-07	0.24	0.28	0.16	0.15	0.0900001	0.0600001	1e-07	0.47	0.15	1e-07	0.21	1e-07
ACSM6	ENSG00000173124.15	1e-07	1e-07	0.0800001	0.0300001	1e-07	1e-07	1e-07	1e-07	1e-07	1e-07	1e-07	1e-07	0.0600001	1e-07	1e-07	1e-07	0.0600001	1e-07	1e-07	1e-07	1e-07	1e-07	1e-07	1e-07	1e-07	1e-07	1e-07	1e-07	1e-07	1e-07	1e-07	1e-07	1e-07	1e-07	1e-07	1e-07
TUBB8P9	ENSG00000235827.2	0.11	1e-07	1e-07	1e-07	0.0300001	1e-07	1e-07	1e-07	1e-07	1e-07	1e-07	1e-07	1e-07	1e-07	1e-07	1e-07	1e-07	1e-07	1e-07	1e-07	1e-07	1e-07	1e-07	1e-07	1e-07	1e-07	1e-07	1e-07	1e-07	1e-07	1e-07	1e-07	1e-07	1e-07	1e-07	1e-07
FBP2	ENSG00000130957.5	0.17	1e-07	1e-07	1e-07	1e-07	0.0300001	1e-07	1e-07	1e-07	1e-07	1e-07	1e-07	0.0400001	1e-07	0.0300001	1e-07	0.18	0.0900001	1e-07	1e-07	1e-07	1e-07	1e-07	1e-07	0.0400001	1e-07	1e-07	1e-07	1e-07	1e-07	1e-07	1e-07	1e-07	1e-07	1e-07	1e-07
TMBIM7P	ENSG00000230927.3	1e-07	0.21	1e-07	1e-07	1e-07	0.0300001	1e-07	1e-07	1e-07	1e-07	0.0300001	1e-07	0.0700001	0.0300001	1e-07	1e-07	1e-07	1e-07	1e-07	1e-07	1e-07	1e-07	1e-07	1e-07	1e-07	1e-07	1e-07	1e-07	1e-07	1e-07	1e-07	1e-07	1e-07	1e-07	1e-07	1e-07
UGT2B10	ENSG00000109181.12	1e-07	0.0500001	0.12	0.0300001	0.0300001	0.0300001	1e-07	1e-07	1e-07	1e-07	0.0300001	1e-07	1e-07	1e-07	1e-07	1e-07	1e-07	1e-07	1e-07	1e-07	1e-07	1e-07	1e-07	1e-07	1e-07	1e-07	1e-07	1e-07	1e-07	1e-07	1e-07	1e-07	1e-07	1e-07	1e-07	1e-07
KAAG1	ENSG00000146049.2	0.26	1e-07	0.12	0.0300001	0.0300001	0.0600001	0.0300001	1e-07	1e-07	0.0700001	0.0300001	1e-07	1e-07	1e-07	0.0300001	1e-07	1e-07	1e-07	1e-07	1e-07	1e-07	1e-07	1e-07	1e-07	1e-07	1e-07	1e-07	1e-07	1e-07	1e-07	1e-07	1e-07	1e-07	1e-07	1e-07	1e-07
TCL6	ENSG00000187621.16	1e-07	0.0700001	0.17	0.0300001	0.0200001	1e-07	1e-07	0.0500001	1e-07	1e-07	0.1	1e-07	0.23	1.36	1.3	0.0500001	1e-07	1e-07	1e-07	1e-07	1e-07	1e-07	1e-07	1e-07	1e-07	1e-07	1e-07	1e-07	1e-07	0.0200001	1e-07	1e-07	1e-07	1e-07	1e-07	1e-07
ENSG00000286266	ENSG00000286266.1	0.0500001	0.0200001	1e-07	1e-07	1e-07	0.0300001	1e-07	1e-07	0.0600001	1e-07	0.0300001	0.0500001	1e-07	1e-07	1e-07	1e-07	1e-07	1e-07	1e-07	1e-07	1e-07	1e-07	1e-07	1e-07	1e-07	1e-07	1e-07	1e-07	1e-07	1e-07	1e-07	1e-07	1e-07	1e-07	1e-07	1e-07
TTTY10	ENSG00000229236.3	1e-07	0.0700001	0.0900001	0.0300001	1e-07	1e-07	1e-07	0.0200001	0.0100001	1e-07	0.0100001	1e-07	1e-07	0.0400001	1e-07	1e-07	1e-07	1e-07	1e-07	1e-07	1e-07	1e-07	1e-07	1e-07	0.0300001	1e-07	0.0300001	1e-07	1e-07	1e-07	1e-07	1e-07	1e-07	1e-07	1e-07	1e-07
TAT	ENSG00000198650.11	1e-07	0.0200001	1e-07	0.0200001	0.11	1e-07	1e-07	1e-07	1e-07	1e-07	1e-07	1e-07	1e-07	0.0200001	0.0500001	1e-07	1e-07	0.0100001	1e-07	1e-07	1e-07	1e-07	1e-07	1e-07	1e-07	1e-07	1e-07	0.0100001	1e-07	0.1	1e-07	1e-07	1e-07	1e-07	1e-07	1e-07
TMPRSS6	ENSG00000187045.19	1e-07	0.17	0.0200001	0.0200001	0.33	0.0200001	0.12	1e-07	1e-07	0.0300001	0.0900001	1e-07	1.01	1.36	1.17	1	1.33	0.7	1e-07	1e-07	1e-07	1e-07	1e-07	1e-07	1e-07	1e-07	1e-07	1e-07	1e-07	1e-07	1e-07	1e-07	1e-07	1e-07	1e-07	1e-07
NAIPP3	ENSG00000248477.7	0.12	1e-07	0.47	0.31	0.0200001	0.0900001	1e-07	1e-07	0.49	1e-07	1e-07	0.56	1e-07	1e-07	1e-07	1e-07	0.66	0.42	1e-07	1e-07	1e-07	1e-07	1e-07	1e-07	1e-07	1e-07	1e-07	1.65	1e-07	2.44	1e-07	1e-07	1e-07	1e-07	1e-07	1e-07
NAIPP1	ENSG00000250687.7	0.12	1e-07	0.47	0.31	0.0200001	0.0900001	1e-07	1e-07	0.49	1e-07	1e-07	0.56	1e-07	1e-07	1e-07	1e-07	0.66	0.42	1e-07	1e-07	1e-07	1e-07	1e-07	1e-07	1e-07	1e-07	1e-07	1.65	1e-07	2.44	1e-07	1e-07	1e-07	1e-07	1e-07	1e-07
ENSG00000279433	ENSG00000279433.1	1e-07	0.0400001	1e-07	1e-07	0.0700001	0.0200001	1e-07	0.0200001	0.0300001	0.0600001	0.1	0.11	1e-07	0.0200001	0.0500001	1e-07	1e-07	0.0200001	1e-07	1e-07	1e-07	1e-07	1e-07	1e-07	0.0200001	0.0600001	0.0400001	0.0600001	0.19	0.0600001	1e-07	1e-07	1e-07	1e-07	1e-07	1e-07
LINC01488	ENSG00000285094.1	1e-07	0.1	0.1	0.0200001	0.17	0.0500001	1e-07	1e-07	0.16	1e-07	1e-07	1e-07	0.0600001	1e-07	1e-07	1e-07	1e-07	1e-07	1e-07	1e-07	1e-07	1e-07	1e-07	1e-07	1e-07	1e-07	1e-07	1e-07	0.0900001	0.0300001	1e-07	1e-07	0.12	1e-07	1e-07	1e-07
SHOC1	ENSG00000165181.17	0.0400001	1e-07	0.0500001	0.0600001	0.0200001	0.0300001	1e-07	0.29	0.0200001	0.13	0.0500001	1e-07	0.0100001	0.0100001	1e-07	0.0200001	0.0400001	1e-07	1e-07	1e-07	1e-07	1e-07	1e-07	1e-07	5.64	6.11	8.83	3.42	5.65	2.57	1e-07	1e-07	1e-07	1e-07	1e-07	1e-07
LINC00520	ENSG00000258791.9	1e-07	1e-07	1e-07	1e-07	1e-07	0.0200001	1e-07	0.32	0.11	0.0600001	1e-07	1e-07	0.0600001	1e-07	0.45	1e-07	1e-07	0.0900001	1e-07	1e-07	1e-07	1e-07	1e-07	1e-07	0.87	1e-07	1e-07	0.34	0.0700001	1e-07	1.02	1.54	1.12	0.95	1.45	0.35
LINC01182	ENSG00000250634.6	1e-07	1e-07	1e-07	1e-07	0.0200001	1e-07	1e-07	1e-07	0.0500001	1e-07	0.0500001	1e-07	0.27	0.23	0.24	0.29	0.54	0.38	1e-07	1e-07	1e-07	1e-07	1e-07	1e-07	0.25	0.16	0.19	0.13	0.19	0.63	7.19	7.95	8.01	8.79	7.35	8.54
TNFSF14	ENSG00000125735.11	1e-07	1e-07	1e-07	1e-07	0.0200001	1e-07	1e-07	1e-07	1e-07	1e-07	1e-07	1e-07	0.1	0.0500001	0.2	0.0200001	0.23	1e-07	1e-07	1e-07	1e-07	1e-07	1e-07	1e-07	0.88	1.28	1.3	0.37	0.18	0.22	1e-07	0.13	1e-07	1e-07	1e-07	1e-07
AKR1C8	ENSG00000264006.9	1e-07	1e-07	1e-07	0.0200001	1e-07	1e-07	1e-07	1e-07	1e-07	1e-07	1e-07	1e-07	0.0900001	0.92	0.68	0.33	0.48	1.14	1e-07	1e-07	1e-07	1e-07	1e-07	1e-07	0.26	0.54	1.82	0.71	1.01	1.15	1e-07	1e-07	1e-07	1e-07	0.0300001	1e-07
TUBB1	ENSG00000101162.4	1e-07	1e-07	1e-07	1e-07	0.0200001	1e-07	0.0100001	0.0100001	0.0800001	1e-07	0.0100001	1e-07	0.0900001	0.0700001	0.0500001	0.0500001	0.0700001	0.11	1e-07	1e-07	1e-07	1e-07	1e-07	1e-07	0.0600001	1e-07	0.0300001	0.0400001	0.0100001	1e-07	1e-07	0.0500001	1e-07	1e-07	0.12	1e-07
LINC02801	ENSG00000284240.1	1e-07	1e-07	1e-07	1e-07	0.0200001	1e-07	1e-07	1e-07	1e-07	1e-07	1e-07	1e-07	1e-07	0.49	1e-07	0.38	0.0700001	0.0300001	1e-07	1e-07	1e-07	1e-07	1e-07	1e-07	1e-07	0.0200001	1e-07	0.0400001	1e-07	1e-07	1e-07	1e-07	1e-07	0.76	1e-07	1e-07
MBOAT4	ENSG00000177669.4	1e-07	1e-07	1e-07	1e-07	1e-07	0.0200001	1e-07	1e-07	1e-07	1e-07	1e-07	0.0800001	0.0900001	0.18	0.23	0.12	0.19	0.11	1e-07	1e-07	1e-07	1e-07	1e-07	1e-07	1e-07	0.0800001	0.25	1e-07	1e-07	0.0600001	0.0600001	1e-07	1e-07	1e-07	0.0400001	1e-07
ENSG00000290969	ENSG00000290969.1	1e-07	1e-07	1e-07	1e-07	0.0200001	1e-07	1e-07	1e-07	1e-07	1e-07	1e-07	1e-07	1e-07	1e-07	1e-07	1e-07	1e-07	1e-07	1e-07	1e-07	1e-07	1e-07	1e-07	1e-07	1e-07	0.14	1e-07	1e-07	1e-07	1e-07	1e-07	1e-07	1e-07	1e-07	1e-07	1e-07
GTF2IRD2P1	ENSG00000214544.8	1e-07	1e-07	1e-07	1e-07	1e-07	0.0200001	1e-07	1e-07	1e-07	1e-07	1e-07	1e-07	1e-07	1e-07	1e-07	1e-07	1e-07	0.18	1e-07	1e-07	1e-07	1e-07	1e-07	1e-07	1e-07	1e-07	1e-07	1e-07	1e-07	1e-07	1e-07	1e-07	0.0800001	1e-07	1e-07	1e-07
ENSG00000245768	ENSG00000245768.7	1e-07	1e-07	1e-07	1e-07	1e-07	0.0200001	1e-07	1e-07	1e-07	1e-07	1e-07	0.12	1e-07	0.0500001	0.1	0.0400001	0.0400001	0.0300001	1e-07	1e-07	1e-07	1e-07	1e-07	1e-07	0.24	1e-07	0.38	1e-07	0.0500001	0.0500001	1e-07	1e-07	1e-07	1e-07	1e-07	1e-07
LINC00052	ENSG00000259527.2	1e-07	1e-07	1e-07	1e-07	0.0200001	1e-07	1.07	1.37	2.1	0.82	0.3	0.68	1e-07	1e-07	1e-07	1e-07	1e-07	1e-07	1e-07	1e-07	1e-07	1e-07	1e-07	1e-07	1e-07	1e-07	1e-07	1e-07	1e-07	1e-07	1e-07	1e-07	1e-07	0.3	0.0700001	1e-07
ENSG00000289208	ENSG00000289208.1	1e-07	1e-07	1e-07	1e-07	0.0200001	1e-07	1e-07	1e-07	1e-07	1e-07	0.12	1e-07	1e-07	1e-07	1e-07	1e-07	1e-07	1e-07	1e-07	1e-07	1e-07	1e-07	1e-07	1e-07	1e-07	1e-07	1e-07	1e-07	1e-07	1e-07	1e-07	1e-07	1e-07	1e-07	0.0800001	1e-07
ENSG00000253194	ENSG00000253194.2	1e-07	1e-07	1e-07	0.0200001	1e-07	1e-07	1e-07	0.13	1e-07	0.0200001	0.0200001	0.0200001	1e-07	0.0800001	1e-07	1e-07	1e-07	1e-07	1e-07	1e-07	1e-07	1e-07	1e-07	1e-07	1e-07	0.0400001	1e-07	1e-07	1e-07	1e-07	1e-07	1e-07	1e-07	1e-07	1e-07	1e-07
ENSG00000275944	ENSG00000275944.1	1e-07	1e-07	1e-07	1e-07	1e-07	0.0200001	1e-07	1e-07	1e-07	1e-07	1e-07	1e-07	1e-07	1e-07	1e-07	1e-07	1e-07	1e-07	1e-07	1e-07	1e-07	1e-07	1e-07	1e-07	1e-07	1e-07	1e-07	1e-07	0.0300001	1e-07	1e-07	1e-07	1e-07	1e-07	1e-07	1e-07
SHROOM3-AS1	ENSG00000233860.2	1e-07	1e-07	1e-07	1e-07	1e-07	0.0200001	1e-07	1e-07	1e-07	1e-07	0.0700001	1e-07	1e-07	1e-07	1e-07	1e-07	1e-07	1e-07	1e-07	1e-07	1e-07	1e-07	1e-07	1e-07	1e-07	1e-07	1e-07	1e-07	1e-07	1e-07	1e-07	1e-07	1e-07	1e-07	1e-07	1e-07
ENSG00000232862	ENSG00000232862.5	1e-07	1e-07	1e-07	0.0200001	1e-07	1e-07	1e-07	1e-07	1e-07	1e-07	1e-07	1e-07	1e-07	0.0700001	0.43	0.13	1e-07	1e-07	1e-07	1e-07	1e-07	1e-07	1e-07	1e-07	0.0300001	1e-07	1e-07	1e-07	1e-07	1e-07	1e-07	1e-07	0.0600001	1e-07	1e-07	1e-07
LINC00974	ENSG00000226629.1	1e-07	1e-07	1e-07	0.0200001	1e-07	1e-07	1e-07	1e-07	1e-07	0.0800001	0.0400001	1e-07	1e-07	1e-07	1e-07	1e-07	1e-07	1e-07	1e-07	1e-07	1e-07	1e-07	1e-07	1e-07	1e-07	1e-07	1e-07	1e-07	1e-07	1e-07	1e-07	1e-07	1e-07	1e-07	1e-07	1e-07
KRT37	ENSG00000108417.4	1e-07	1e-07	1e-07	1e-07	1e-07	0.0200001	1e-07	1e-07	1e-07	1e-07	1e-07	1e-07	1e-07	1e-07	1e-07	1e-07	1e-07	1e-07	1e-07	1e-07	1e-07	1e-07	1e-07	1e-07	1e-07	1e-07	1e-07	1e-07	1e-07	1e-07	1e-07	1e-07	1e-07	1e-07	1e-07	1e-07
GIMAP8	ENSG00000171115.4	1e-07	1e-07	1e-07	0.0100001	0.0100001	1e-07	1e-07	1e-07	1e-07	0.0100001	0.0300001	1e-07	1e-07	1e-07	1e-07	1e-07	1e-07	1e-07	1e-07	1e-07	1e-07	1e-07	1e-07	1e-07	0.0300001	0.0700001	1e-07	0.0300001	1e-07	0.0500001	1e-07	1e-07	1e-07	1e-07	1e-07	1e-07
ENSG00000288066	ENSG00000288066.1	1e-07	1e-07	1e-07	1e-07	0.0200001	1e-07	0.0500001	1e-07	1e-07	1e-07	1e-07	1e-07	1e-07	1e-07	1e-07	1e-07	1e-07	1e-07	1e-07	1e-07	1e-07	1e-07	1e-07	1e-07	1e-07	1e-07	1e-07	1e-07	1e-07	1e-07	1e-07	1e-07	1e-07	1e-07	1e-07	1e-07
ENSG00000267462	ENSG00000267462.1	1e-07	1e-07	1e-07	1e-07	1e-07	0.0200001	1e-07	1e-07	1e-07	1e-07	1e-07	1e-07	0.19	0.0300001	1e-07	1e-07	1e-07	0.1	1e-07	1e-07	1e-07	1e-07	1e-07	1e-07	0.0300001	1e-07	1e-07	1e-07	1e-07	1e-07	1e-07	1e-07	1e-07	1e-07	1e-07	1e-07
MEPE	ENSG00000152595.17	1e-07	1e-07	1e-07	0.0200001	1e-07	1e-07	1e-07	1e-07	1e-07	1e-07	1e-07	1e-07	1e-07	1e-07	1e-07	1e-07	0.0400001	1e-07	1e-07	1e-07	1e-07	1e-07	1e-07	1e-07	0.0500001	0.16	0.0500001	1e-07	0.0200001	1e-07	1e-07	1e-07	1e-07	1e-07	1e-07	1e-07
C2CD6	ENSG00000155754.15	1e-07	1e-07	1e-07	1e-07	1e-07	0.0200001	1e-07	1e-07	1e-07	1e-07	0.0900001	1e-07	0.23	0.18	0.14	1e-07	0.0300001	0.0600001	1e-07	1e-07	1e-07	1e-07	1e-07	1e-07	0.0300001	0.15	0.17	0.0200001	0.18	1e-07	1e-07	1e-07	1e-07	1e-07	1e-07	1e-07
AQP4	ENSG00000171885.18	1e-07	1e-07	1e-07	0.0200001	1e-07	1e-07	1e-07	1e-07	1e-07	1e-07	1e-07	1e-07	1e-07	0.0300001	0.0400001	1e-07	0.0100001	1e-07	1e-07	1e-07	1e-07	1e-07	1e-07	1e-07	0.52	1.23	0.48	1.85	2.2	1	1e-07	1e-07	1e-07	1e-07	1e-07	1e-07
C4B-AS1	ENSG00000229776.1	1e-07	1e-07	1e-07	1e-07	1e-07	0.0200001	1e-07	1e-07	1e-07	1e-07	1e-07	1e-07	1e-07	1e-07	1e-07	1e-07	0.0500001	1e-07	1e-07	1e-07	1e-07	1e-07	1e-07	1e-07	1e-07	1e-07	1e-07	1e-07	1e-07	1e-07	1e-07	1e-07	1e-07	1e-07	1e-07	1e-07
C4A-AS1	ENSG00000233627.2	1e-07	1e-07	1e-07	1e-07	1e-07	0.0200001	1e-07	1e-07	1e-07	1e-07	1e-07	1e-07	1e-07	1e-07	1e-07	1e-07	0.0500001	1e-07	1e-07	1e-07	1e-07	1e-07	1e-07	1e-07	1e-07	1e-07	1e-07	1e-07	1e-07	1e-07	1e-07	1e-07	1e-07	1e-07	1e-07	1e-07
ENSG00000266907	ENSG00000266907.1	1e-07	1e-07	1e-07	0.0200001	1e-07	1e-07	1e-07	1e-07	1e-07	1e-07	1e-07	1e-07	1e-07	1e-07	1e-07	1e-07	1e-07	1e-07	1e-07	1e-07	1e-07	1e-07	1e-07	1e-07	1e-07	1e-07	0.0900001	0.0400001	0.0400001	1e-07	1e-07	1e-07	1e-07	1e-07	1e-07	1e-07
RCVRN	ENSG00000109047.8	1e-07	1e-07	1e-07	0.0200001	1e-07	1e-07	1e-07	0.0800001	1e-07	0.0700001	0.0700001	1e-07	1e-07	1e-07	1e-07	1e-07	1e-07	1e-07	1e-07	1e-07	1e-07	1e-07	1e-07	1e-07	1e-07	1e-07	1e-07	1e-07	1e-07	1e-07	1e-07	0.1	1e-07	1e-07	1e-07	1e-07
LINC02421	ENSG00000255970.1	1e-07	1e-07	1e-07	1e-07	1e-07	0.0200001	1e-07	1e-07	0.0600001	0.0400001	0.0100001	1e-07	1e-07	1e-07	1e-07	1e-07	1e-07	1e-07	1e-07	1e-07	1e-07	1e-07	1e-07	1e-07	1e-07	1e-07	1e-07	1e-07	1e-07	1e-07	1e-07	1e-07	1e-07	1e-07	1e-07	1e-07
NFATC2IP-AS1	ENSG00000260853.2	1e-07	1e-07	1e-07	1e-07	0.0200001	1e-07	1e-07	1e-07	1e-07	1e-07	0.0400001	1e-07	1e-07	1e-07	1e-07	1e-07	1e-07	1e-07	1e-07	1e-07	1e-07	1e-07	1e-07	1e-07	1e-07	1e-07	1e-07	1e-07	1e-07	0.0200001	0.0200001	1e-07	1e-07	1e-07	1e-07	1e-07
SLC52A1	ENSG00000132517.15	1e-07	1e-07	1e-07	0.0200001	1e-07	1e-07	1e-07	1e-07	1e-07	1e-07	1e-07	1e-07	0.5	0.17	0.54	0.35	0.0900001	0.12	1e-07	1e-07	1e-07	1e-07	1e-07	1e-07	0.29	0.39	0.49	0.24	0.35	0.15	1e-07	0.14	0.11	1e-07	0.0300001	0.0300001
ENSG00000286289	ENSG00000286289.1	1e-07	1e-07	1e-07	1e-07	0.0200001	1e-07	1e-07	1e-07	1e-07	1e-07	0.0100001	1e-07	1e-07	1e-07	1e-07	1e-07	1e-07	1e-07	1e-07	1e-07	1e-07	1e-07	1e-07	1e-07	1e-07	1e-07	1e-07	1e-07	1e-07	1e-07	1e-07	1e-07	1e-07	1e-07	1e-07	1e-07
LINC01793	ENSG00000222030.1	1e-07	1e-07	1e-07	1e-07	1e-07	0.0200001	1e-07	1e-07	1e-07	1e-07	1e-07	1e-07	1e-07	1e-07	1e-07	1e-07	1e-07	1e-07	1e-07	1e-07	1e-07	1e-07	1e-07	1e-07	1e-07	1e-07	1e-07	1e-07	1e-07	1e-07	1e-07	1e-07	1e-07	1e-07	1e-07	1e-07
ENSG00000287140	ENSG00000287140.1	1e-07	1e-07	1e-07	0.0200001	1e-07	1e-07	1e-07	1e-07	1e-07	1e-07	1e-07	1e-07	1e-07	1e-07	1e-07	1e-07	1e-07	1e-07	1e-07	1e-07	1e-07	1e-07	1e-07	1e-07	1e-07	1e-07	1e-07	1e-07	1e-07	1e-07	1e-07	1e-07	1e-07	1e-07	1e-07	1e-07
CFI	ENSG00000205403.15	1e-07	1e-07	1e-07	1e-07	1e-07	0.0200001	1e-07	1e-07	1e-07	1e-07	1e-07	1e-07	0.37	0.1	1e-07	0.31	0.0400001	1e-07	1e-07	1e-07	1e-07	1e-07	1e-07	1e-07	53.65	50.98	51.99	50.36	55.75	54.34	1e-07	1e-07	1e-07	1e-07	1e-07	1e-07
JCADP1	ENSG00000235012.1	1e-07	1e-07	1e-07	1e-07	0.0200001	1e-07	1e-07	1e-07	1e-07	1e-07	1e-07	1e-07	1e-07	1e-07	1e-07	1e-07	1e-07	1e-07	1e-07	1e-07	1e-07	1e-07	1e-07	1e-07	1e-07	1e-07	1e-07	1e-07	1e-07	1e-07	1e-07	1e-07	1e-07	1e-07	1e-07	1e-07
JAKMIP2	ENSG00000176049.16	1e-07	1e-07	1e-07	1e-07	1e-07	0.0200001	1e-07	1e-07	0.0200001	1e-07	1e-07	1e-07	1e-07	1e-07	1e-07	1e-07	1e-07	1e-07	1e-07	1e-07	1e-07	1e-07	1e-07	1e-07	1e-07	1e-07	1e-07	1e-07	1e-07	1e-07	1e-07	1e-07	1e-07	1e-07	1e-07	1e-07
CHIT1	ENSG00000133063.16	1e-07	1e-07	1e-07	1e-07	0.0200001	1e-07	1e-07	1e-07	1e-07	1e-07	1e-07	1e-07	1e-07	1e-07	1e-07	1e-07	1e-07	1e-07	1e-07	1e-07	1e-07	1e-07	1e-07	1e-07	1e-07	1e-07	1e-07	1e-07	1e-07	1e-07	1e-07	1e-07	1e-07	1e-07	1e-07	1e-07
SCML4	ENSG00000146285.14	1e-07	1e-07	1e-07	1e-07	0.0200001	1e-07	1e-07	1e-07	1e-07	1e-07	1e-07	1e-07	1e-07	1e-07	1e-07	1e-07	1e-07	1e-07	1e-07	1e-07	1e-07	1e-07	1e-07	1e-07	1e-07	1e-07	1e-07	0.0300001	1e-07	1e-07	1e-07	1e-07	1e-07	1e-07	1e-07	1e-07
MARCHF1	ENSG00000145416.14	1e-07	1e-07	1e-07	1e-07	0.0200001	1e-07	1e-07	1e-07	1e-07	1e-07	1e-07	1e-07	5.04	5.8	4.46	3.02	4.98	5.02	1e-07	1e-07	1e-07	1e-07	1e-07	1e-07	0.1	0.13	1e-07	0.0200001	1e-07	1e-07	1e-07	1e-07	1e-07	1e-07	0.0300001	1e-07
ENSG00000287430	ENSG00000287430.1	1e-07	1e-07	1e-07	1e-07	0.0200001	1e-07	1e-07	1e-07	1e-07	1e-07	1e-07	1e-07	1e-07	1e-07	1e-07	1e-07	1e-07	1e-07	1e-07	1e-07	1e-07	1e-07	1e-07	1e-07	1e-07	1e-07	1e-07	1e-07	1e-07	1e-07	1e-07	1e-07	1e-07	1e-07	1e-07	1e-07
NFIA-AS2	ENSG00000237928.6	1e-07	1e-07	1e-07	1e-07	0.0200001	1e-07	1e-07	1e-07	1e-07	1e-07	1e-07	1e-07	1e-07	1e-07	1e-07	1e-07	1e-07	1e-07	1e-07	1e-07	1e-07	1e-07	1e-07	1e-07	1e-07	1e-07	1e-07	1e-07	1e-07	1e-07	1e-07	1e-07	1e-07	1e-07	1e-07	1e-07
ENSG00000230221	ENSG00000230221.2	1e-07	1e-07	1e-07	1e-07	0.0200001	1e-07	1e-07	1e-07	1e-07	1e-07	0.0200001	1e-07	1e-07	1e-07	1e-07	1e-07	1e-07	1e-07	1e-07	1e-07	1e-07	1e-07	1e-07	1e-07	1e-07	1e-07	1e-07	1e-07	1e-07	1e-07	1e-07	1e-07	1e-07	1e-07	1e-07	1e-07
NR0B1	ENSG00000169297.8	1e-07	1e-07	1e-07	1e-07	0.0200001	1e-07	1e-07	1e-07	1e-07	1e-07	1e-07	1e-07	37.86	34.28	34.51	38.11	43.31	46.63	1e-07	1e-07	1e-07	1e-07	1e-07	1e-07	1e-07	1e-07	1e-07	1e-07	1e-07	1e-07	1e-07	1e-07	1e-07	1e-07	1e-07	1e-07
SLC22A10	ENSG00000184999.13	1e-07	1e-07	1e-07	1e-07	0.0200001	1e-07	1e-07	1e-07	1e-07	1e-07	1e-07	1e-07	1e-07	1e-07	1e-07	1e-07	1e-07	1e-07	1e-07	1e-07	1e-07	1e-07	1e-07	1e-07	1e-07	1e-07	1e-07	1e-07	1e-07	1e-07	1e-07	1e-07	1e-07	1e-07	1e-07	1e-07
ZNF729	ENSG00000196350.9	1e-07	1e-07	1e-07	1e-07	1e-07	0.0200001	1e-07	1e-07	1e-07	1e-07	1e-07	1e-07	1e-07	1e-07	1e-07	1e-07	1e-07	1e-07	1e-07	1e-07	1e-07	1e-07	1e-07	1e-07	1e-07	1e-07	1e-07	1e-07	1e-07	1e-07	1e-07	1e-07	1e-07	1e-07	1e-07	1e-07
ENSG00000279305	ENSG00000279305.1	1e-07	1e-07	1e-07	1e-07	1e-07	0.0200001	1e-07	1e-07	1e-07	1e-07	1e-07	1e-07	1e-07	1e-07	1e-07	1e-07	1e-07	1e-07	1e-07	1e-07	1e-07	1e-07	1e-07	1e-07	1e-07	1e-07	1e-07	1e-07	1e-07	1e-07	1e-07	1e-07	1e-07	1e-07	1e-07	1e-07
ENSG00000279494	ENSG00000279494.1	1e-07	1e-07	1e-07	0.0200001	1e-07	1e-07	1e-07	1e-07	1e-07	1e-07	1e-07	1e-07	1e-07	1e-07	1e-07	1e-07	1e-07	1e-07	1e-07	1e-07	1e-07	1e-07	1e-07	1e-07	1e-07	1e-07	1e-07	1e-07	1e-07	1e-07	1e-07	1e-07	1e-07	1e-07	1e-07	1e-07
ENSG00000267098	ENSG00000267098.2	1e-07	1e-07	1e-07	1e-07	1e-07	0.0200001	1e-07	1e-07	1e-07	1e-07	1e-07	1e-07	1e-07	1e-07	1e-07	1e-07	1e-07	1e-07	1e-07	1e-07	1e-07	1e-07	1e-07	1e-07	1e-07	1e-07	1e-07	1e-07	1e-07	1e-07	1e-07	1e-07	1e-07	1e-07	1e-07	1e-07
CD8B2	ENSG00000254126.8	1e-07	1e-07	1e-07	1e-07	1e-07	0.0200001	1e-07	1e-07	1e-07	1e-07	1e-07	1e-07	1e-07	1e-07	1e-07	1e-07	1e-07	1e-07	1e-07	1e-07	1e-07	1e-07	1e-07	1e-07	1e-07	1e-07	1e-07	1e-07	1e-07	1e-07	1e-07	1e-07	1e-07	1e-07	1e-07	1e-07
UGT2B17	ENSG00000197888.3	1e-07	1e-07	1e-07	1e-07	0.0200001	1e-07	1e-07	1e-07	1e-07	1e-07	1e-07	1e-07	1e-07	1e-07	1e-07	1e-07	1e-07	1e-07	1e-07	1e-07	1e-07	1e-07	1e-07	1e-07	1e-07	1e-07	1e-07	1e-07	1e-07	1e-07	1e-07	1e-07	1e-07	1e-07	1e-07	1e-07
RALBP1P1	ENSG00000239880.1	1e-07	1e-07	1e-07	1e-07	0.0200001	1e-07	1e-07	1e-07	1e-07	1e-07	1e-07	1e-07	1e-07	1e-07	1e-07	1e-07	1e-07	1e-07	1e-07	1e-07	1e-07	1e-07	1e-07	1e-07	1e-07	1e-07	1e-07	1e-07	1e-07	1e-07	1e-07	1e-07	0.0500001	1e-07	1e-07	1e-07
AKAIN1	ENSG00000231824.4	1e-07	1e-07	1e-07	0.0200001	1e-07	1e-07	1e-07	1e-07	1e-07	1e-07	1e-07	1e-07	1e-07	1e-07	1e-07	1e-07	1e-07	1e-07	1e-07	1e-07	1e-07	1e-07	1e-07	1e-07	1e-07	1e-07	1e-07	1e-07	1e-07	1e-07	1e-07	1e-07	1e-07	1e-07	1e-07	1e-07
ECE2	ENSG00000145194.19	1e-07	1e-07	1e-07	1e-07	1e-07	0.0200001	0.0800001	1e-07	0.0100001	1e-07	1e-07	1e-07	1e-07	1e-07	0.0200001	1e-07	1e-07	1e-07	1e-07	1e-07	1e-07	1e-07	1e-07	1e-07	1e-07	1e-07	1e-07	1e-07	1e-07	1e-07	1e-07	1e-07	1e-07	1e-07	1e-07	1e-07
SDAD1P2	ENSG00000230750.1	1e-07	1e-07	1e-07	0.0200001	1e-07	1e-07	1e-07	0.0200001	1e-07	1e-07	1e-07	1e-07	1e-07	1e-07	1e-07	1e-07	1e-07	1e-07	1e-07	1e-07	1e-07	1e-07	1e-07	1e-07	1e-07	1e-07	1e-07	1e-07	1e-07	1e-07	1e-07	1e-07	1e-07	1e-07	1e-07	1e-07
HMGCS2	ENSG00000134240.12	1e-07	1e-07	0.0600001	0.0200001	1e-07	0.0500001	1e-07	1e-07	1e-07	1e-07	1e-07	1e-07	1e-07	1e-07	1e-07	1e-07	1e-07	1e-07	1e-07	1e-07	1e-07	1e-07	1e-07	1e-07	1e-07	1e-07	1e-07	1e-07	1e-07	1e-07	1e-07	1e-07	1e-07	1e-07	1e-07	1e-07
SLC47A2	ENSG00000180638.19	1e-07	0.0200001	0.0400001	0.0200001	1e-07	0.0700001	1e-07	1e-07	1e-07	1e-07	0.0400001	1e-07	3.41	3.01	2.83	1.56	1.19	1.74	1e-07	1e-07	1e-07	1e-07	1e-07	1e-07	0.12	1e-07	1e-07	0.37	0.0300001	0.0500001	0.1	0.66	1e-07	1e-07	0.25	1e-07
ENSG00000287530	ENSG00000287530.1	0.12	0.0500001	1e-07	0.0900001	0.0500001	0.0200001	1e-07	1e-07	1e-07	1e-07	1e-07	1e-07	1e-07	0.0500001	1e-07	1e-07	1e-07	1e-07	1e-07	1e-07	1e-07	1e-07	1e-07	1e-07	1e-07	1e-07	1e-07	1e-07	1e-07	1e-07	1e-07	1e-07	1e-07	1e-07	1e-07	1e-07
BIN2	ENSG00000110934.13	0.24	1e-07	1e-07	0.15	1e-07	0.0200001	0.0200001	0.0500001	1e-07	0.0200001	0.1	0.0800001	0.12	1e-07	1e-07	1e-07	0.0400001	0.14	1e-07	1e-07	1e-07	1e-07	1e-07	1e-07	0.0600001	1e-07	1e-07	1e-07	1e-07	1e-07	1e-07	1e-07	1e-07	1e-07	1e-07	1e-07
KCNJ18	ENSG00000260458.3	1e-07	0.14	0.13	0.0200001	0.0700001	0.1	0.26	0.12	0.25	0.34	0.36	0.22	0.0400001	0.26	0.12	0.48	0.38	0.14	1e-07	1e-07	1e-07	1e-07	1e-07	1e-07	1e-07	1e-07	1e-07	1e-07	1e-07	1e-07	1e-07	1e-07	1e-07	1e-07	1e-07	1e-07
OXGR1	ENSG00000165621.9	0.1	1e-07	0.0900001	0.0500001	0.0200001	0.0500001	0.22	0.0400001	0.18	0.11	0.15	0.12	1e-07	1e-07	1e-07	1e-07	1e-07	1e-07	1e-07	1e-07	1e-07	1e-07	1e-07	1e-07	1e-07	1e-07	1e-07	1e-07	1e-07	1e-07	1e-07	1e-07	1e-07	1e-07	1e-07	1e-07
SERPINB12	ENSG00000166634.7	1e-07	0.0100001	1e-07	0.0200001	1e-07	1e-07	1e-07	1e-07	1e-07	1e-07	1e-07	1e-07	1e-07	1e-07	1e-07	0.12	0.24	0.13	1e-07	1e-07	1e-07	1e-07	1e-07	1e-07	1e-07	1e-07	1e-07	1e-07	1e-07	1e-07	1e-07	1e-07	1e-07	1e-07	1e-07	0.12
ENSG00000278920	ENSG00000278920.1	1e-07	0.0100001	1e-07	0.0100001	1e-07	0.0100001	1e-07	1e-07	1e-07	1e-07	1e-07	0.0300001	1e-07	0.0100001	1e-07	0.0200001	1e-07	1e-07	1e-07	1e-07	1e-07	1e-07	1e-07	1e-07	0.0100001	1e-07	1e-07	1e-07	0.0100001	1e-07	1e-07	1e-07	1e-07	0.0200001	1e-07	1e-07
PYDC2-AS1	ENSG00000223812.8	1e-07	1e-07	0.0100001	1e-07	0.0200001	1e-07	1e-07	1e-07	1e-07	0.1	1e-07	1e-07	1e-07	1e-07	1e-07	1e-07	1e-07	0.22	1e-07	1e-07	1e-07	1e-07	1e-07	1e-07	0.0100001	1e-07	0.5	0.0900001	1e-07	0.0500001	0.33	1e-07	1e-07	2.3	1e-07	1e-07
ENSG00000286505	ENSG00000286505.1	0.0200001	1e-07	1e-07	1e-07	1e-07	0.0200001	1e-07	1e-07	1e-07	0.0800001	0.0400001	1e-07	1e-07	0.0200001	0.17	0.34	0.14	0.0500001	1e-07	1e-07	1e-07	1e-07	1e-07	1e-07	0.0900001	0.0300001	1e-07	0.0700001	1e-07	0.0200001	1e-07	1e-07	1e-07	1e-07	0.0900001	0.21
NFE2L3P1	ENSG00000267497.1	1e-07	0.0200001	1e-07	0.0200001	1e-07	1e-07	1e-07	1e-07	0.12	0.0700001	1e-07	0.13	1e-07	1e-07	1e-07	0.0500001	1e-07	1e-07	1e-07	1e-07	1e-07	1e-07	1e-07	1e-07	1e-07	1e-07	1e-07	1e-07	1e-07	1e-07	1e-07	1e-07	1e-07	1e-07	1e-07	0.0400001
ENSG00000286538	ENSG00000286538.1	1e-07	1e-07	0.0200001	0.0200001	1e-07	1e-07	1e-07	1e-07	1e-07	0.0200001	0.0700001	0.0700001	0.37	0.12	0.39	0.35	0.85	0.41	1e-07	1e-07	1e-07	1e-07	1e-07	1e-07	1e-07	0.0300001	1e-07	0.0400001	1e-07	0.0200001	1e-07	1e-07	0.0400001	1e-07	1e-07	1e-07
MS4A14	ENSG00000166928.11	1e-07	1e-07	0.0200001	0.0200001	1e-07	1e-07	1e-07	1e-07	1e-07	1e-07	1e-07	1e-07	1e-07	1e-07	1e-07	1e-07	1e-07	1e-07	1e-07	1e-07	1e-07	1e-07	1e-07	1e-07	1e-07	1e-07	1e-07	1e-07	1e-07	1e-07	1e-07	1e-07	1e-07	1e-07	1e-07	1e-07
ENSG00000274281	ENSG00000274281.1	1e-07	1e-07	0.0400001	1e-07	0.0200001	1e-07	1e-07	1e-07	1e-07	1e-07	1e-07	1e-07	1e-07	1e-07	1e-07	1e-07	1e-07	1e-07	1e-07	1e-07	1e-07	1e-07	1e-07	1e-07	1e-07	0.12	1e-07	0.0900001	0.18	1e-07	1e-07	0.15	0.0500001	1e-07	1e-07	1e-07
MINAR2	ENSG00000186367.7	0.0400001	1e-07	1e-07	1e-07	1e-07	0.0200001	1e-07	1e-07	1e-07	1e-07	1e-07	1e-07	1e-07	1e-07	1e-07	1e-07	1e-07	1e-07	1e-07	1e-07	1e-07	1e-07	1e-07	1e-07	1e-07	1e-07	1e-07	1e-07	1e-07	1e-07	1e-07	1e-07	1e-07	1e-07	1e-07	1e-07
ENSG00000286412	ENSG00000286412.1	1e-07	0.0500001	1e-07	1e-07	1e-07	0.0200001	1e-07	0.0500001	0.19	1e-07	1e-07	0.0200001	1e-07	1e-07	1e-07	1e-07	1e-07	1e-07	1e-07	1e-07	1e-07	1e-07	1e-07	1e-07	1e-07	1e-07	1e-07	1e-07	1e-07	1e-07	1e-07	1e-07	1e-07	1e-07	1e-07	1e-07
ENSG00000287554	ENSG00000287554.1	0.0600001	1e-07	1e-07	1e-07	0.0200001	1e-07	1e-07	1e-07	1e-07	0.0500001	0.0200001	0.0400001	1e-07	1e-07	1e-07	1e-07	1e-07	1e-07	1e-07	1e-07	1e-07	1e-07	1e-07	1e-07	1e-07	1e-07	1e-07	1e-07	0.0500001	1e-07	1e-07	1e-07	1e-07	1e-07	1e-07	1e-07
ENSG00000285717	ENSG00000285717.1	1e-07	1e-07	0.0600001	1e-07	0.0200001	1e-07	1e-07	0.0500001	1e-07	1e-07	1e-07	1e-07	1e-07	1e-07	1e-07	1e-07	1e-07	1e-07	1e-07	1e-07	1e-07	1e-07	1e-07	1e-07	1e-07	1e-07	1e-07	1e-07	1e-07	1e-07	1e-07	1e-07	1e-07	1e-07	1e-07	1e-07
LRIG2-DT	ENSG00000238198.2	1e-07	1e-07	0.0700001	1e-07	0.0200001	1e-07	1e-07	1e-07	1e-07	1e-07	0.0500001	1e-07	0.0400001	0.0600001	1e-07	1e-07	0.0900001	1e-07	1e-07	1e-07	1e-07	1e-07	1e-07	1e-07	1e-07	1e-07	1e-07	1e-07	0.0200001	1e-07	1e-07	1e-07	0.0600001	1e-07	1e-07	0.0300001
CALR4P	ENSG00000227742.2	1e-07	1e-07	0.0700001	1e-07	0.0200001	1e-07	0.11	0.0700001	0.0600001	1e-07	0.0200001	0.0200001	0.41	0.58	0.25	0.49	0.27	0.42	1e-07	1e-07	1e-07	1e-07	1e-07	1e-07	0.15	0.13	0.2	1e-07	0.12	1e-07	1e-07	1e-07	1e-07	1e-07	1e-07	1e-07
ENSG00000285540	ENSG00000285540.1	1e-07	0.0900001	1e-07	0.0200001	1e-07	1e-07	0.0200001	1e-07	1e-07	0.0200001	1e-07	0.0400001	1e-07	1e-07	1e-07	1e-07	1e-07	1e-07	1e-07	1e-07	1e-07	1e-07	1e-07	1e-07	1e-07	1e-07	1e-07	1e-07	1e-07	1e-07	1e-07	1e-07	1e-07	1e-07	1e-07	1e-07
CD163	ENSG00000177575.13	0.0900001	1e-07	1e-07	1e-07	1e-07	0.0200001	0.29	0.98	0.77	0.0100001	1e-07	0.14	1e-07	0.0500001	0.0200001	0.0500001	0.22	0.0800001	1e-07	1e-07	1e-07	1e-07	1e-07	1e-07	1e-07	0.0500001	1e-07	1e-07	1e-07	1e-07	1e-07	1e-07	1e-07	1e-07	1e-07	1e-07
WDR49	ENSG00000174776.12	1e-07	1e-07	0.12	1e-07	0.0200001	1e-07	0.0200001	0.11	1e-07	1e-07	1e-07	0.23	1e-07	1e-07	1e-07	1e-07	1e-07	1e-07	1e-07	1e-07	1e-07	1e-07	1e-07	1e-07	0.16	0.36	0.15	0.0200001	0.0200001	0.27	1e-07	1e-07	1e-07	1e-07	1e-07	1e-07
STYXL2	ENSG00000198842.10	1e-07	0.13	1e-07	0.0100001	1e-07	0.0100001	1e-07	1e-07	1e-07	0.0700001	1e-07	1e-07	1e-07	1e-07	1e-07	1e-07	1e-07	1e-07	1e-07	1e-07	1e-07	1e-07	1e-07	1e-07	1e-07	1e-07	1e-07	0.0300001	1e-07	1e-07	1e-07	1e-07	1e-07	1e-07	1e-07	1e-07
UGT2B27P	ENSG00000251685.3	0.14	0.0300001	1e-07	1e-07	0.0300001	0.0200001	1e-07	0.0300001	0.12	0.19	1e-07	0.0800001	1e-07	1e-07	1e-07	1e-07	1e-07	1e-07	1e-07	1e-07	1e-07	1e-07	1e-07	1e-07	1e-07	1e-07	1e-07	1e-07	1e-07	1e-07	1e-07	1e-07	1e-07	1e-07	1e-07	1e-07
CDH8	ENSG00000150394.14	1e-07	1e-07	0.42	1e-07	0.0200001	1e-07	1e-07	1e-07	1e-07	1e-07	1e-07	1e-07	1e-07	1e-07	1e-07	0.0200001	1e-07	1e-07	1e-07	1e-07	1e-07	1e-07	1e-07	1e-07	1e-07	1e-07	1e-07	1e-07	1e-07	1e-07	1e-07	1e-07	1e-07	1e-07	1e-07	1e-07
SDR42E1	ENSG00000184860.10	0.3	0.0200001	1e-07	1e-07	1e-07	0.0200001	1e-07	1e-07	1e-07	1e-07	1e-07	1e-07	9.66	11.76	9.48	7.57	7.24	7.27	1e-07	1e-07	1e-07	1e-07	1e-07	1e-07	6.71	12.12	9.11	9.91	9.88	9.43	1e-07	1e-07	1e-07	1e-07	1e-07	1e-07
HSPA8P4	ENSG00000248610.1	0.11	0.0700001	1e-07	1e-07	1e-07	0.0200001	0.23	0.0700001	0.0600001	0.0500001	0.0200001	0.0200001	0.0200001	1e-07	1e-07	1e-07	1e-07	1e-07	1e-07	1e-07	1e-07	1e-07	1e-07	1e-07	0.0300001	1e-07	1e-07	1e-07	1e-07	1e-07	1e-07	0.14	1e-07	1e-07	0.14	1e-07
MICB-DT	ENSG00000286940.1	1e-07	0.14	0.2	0.0200001	1e-07	1e-07	0.17	0.11	0.11	0.13	0.17	0.0600001	1.52	2.62	3.4	1.19	1.19	0.52	1e-07	1e-07	1e-07	1e-07	1e-07	1e-07	0.46	0.64	1.3	0.57	0.42	0.33	1e-07	1e-07	0.0400001	1e-07	1e-07	0.0600001
VTCN1	ENSG00000134258.18	1e-07	0.0200001	1e-07	1e-07	0.41	0.0100001	1e-07	0.22	0.0200001	1e-07	1e-07	0.0400001	6.25	6.93	6.32	2.91	3.51	3.24	1e-07	1e-07	1e-07	1e-07	1e-07	1e-07	0.0800001	0.11	0.26	0.11	0.3	0.1	1e-07	1e-07	0.0200001	1e-07	1e-07	1e-07
RAD51AP2	ENSG00000214842.6	0.0200001	1e-07	0.0300001	0.0700001	0.0100001	0.0300001	1e-07	0.0100001	0.0300001	0.0100001	1e-07	0.0100001	1e-07	0.0400001	0.0200001	1e-07	1e-07	1e-07	1e-07	1e-07	1e-07	1e-07	1e-07	1e-07	1e-07	1e-07	1e-07	1e-07	1e-07	1e-07	1e-07	1e-07	1e-07	1e-07	1e-07	1e-07
CAVIN2	ENSG00000168497.5	1e-07	0.0400001	0.0400001	0.0100001	0.0500001	0.0400001	1e-07	0.0300001	1e-07	1e-07	0.0100001	1e-07	0.69	0.79	0.85	0.71	0.85	1.07	1e-07	1e-07	1e-07	1e-07	1e-07	1e-07	13.87	16.69	15.34	20.33	18.56	18.19	19.88	19.59	20.81	21.52	21.14	26.15
BTLA	ENSG00000186265.10	1e-07	0.23	0.31	0.0100001	0.44	0.1	0.0700001	0.23	1e-07	1e-07	1e-07	0.1	1e-07	1e-07	1e-07	1e-07	1e-07	1e-07	1e-07	1e-07	1e-07	1e-07	1e-07	1e-07	0.21	0.0400001	1e-07	0.13	0.0100001	1e-07	1e-07	1e-07	0.0200001	1e-07	1e-07	1e-07
LINC01151	ENSG00000253819.3	0.0700001	1e-07	0.0300001	0.0500001	0.0100001	0.0400001	1e-07	0.0200001	1e-07	0.0100001	1e-07	0.0400001	0.49	0.58	0.21	1e-07	0.12	0.25	1e-07	1e-07	1e-07	1e-07	1e-07	1e-07	0.25	1e-07	1e-07	0.0200001	1e-07	1e-07	6.75	7.27	10.5	1.31	2.66	7.82
RYR2	ENSG00000198626.18	1e-07	1e-07	1e-07	1e-07	0.0100001	1e-07	1e-07	1e-07	1e-07	0.0500001	1e-07	1e-07	0.0200001	1e-07	1e-07	0.0100001	1e-07	1e-07	1e-07	1e-07	1e-07	1e-07	1e-07	1e-07	0.29	0.24	0.1	0.42	0.14	0.57	1e-07	1e-07	1e-07	1e-07	1e-07	1e-07
CSF2RB	ENSG00000100368.15	1e-07	1e-07	1e-07	1e-07	1e-07	0.0100001	1e-07	0.0400001	1e-07	0.0300001	1e-07	1e-07	0.3	0.21	0.16	0.32	0.45	0.31	1e-07	1e-07	1e-07	1e-07	1e-07	1e-07	0.0200001	1e-07	1e-07	1e-07	1e-07	0.0100001	0.12	0.0600001	0.0700001	1e-07	0.0800001	0.2
ENSG00000259071	ENSG00000259071.1	1e-07	1e-07	1e-07	0.0100001	1e-07	1e-07	1e-07	1e-07	1e-07	1e-07	1e-07	1e-07	1e-07	1e-07	1e-07	1e-07	1e-07	1e-07	1e-07	1e-07	1e-07	1e-07	1e-07	1e-07	1e-07	1e-07	1e-07	1e-07	1e-07	1e-07	1e-07	1e-07	1e-07	1e-07	1e-07	1e-07
SNX19P3	ENSG00000264570.1	1e-07	1e-07	1e-07	1e-07	1e-07	0.0100001	1e-07	1e-07	1e-07	1e-07	1e-07	1e-07	1e-07	1e-07	1e-07	1e-07	1e-07	1e-07	1e-07	1e-07	1e-07	1e-07	1e-07	1e-07	1e-07	1e-07	1e-07	1e-07	0.0200001	1e-07	1e-07	1e-07	1e-07	1e-07	0.0900001	1e-07
LNCBRM	ENSG00000249436.2	1e-07	1e-07	1e-07	1e-07	0.0100001	1e-07	1e-07	1e-07	1e-07	1e-07	1e-07	1e-07	1e-07	1e-07	1e-07	1e-07	1e-07	1e-07	1e-07	1e-07	1e-07	1e-07	1e-07	1e-07	1e-07	1e-07	1e-07	1e-07	1e-07	1e-07	1e-07	1e-07	1e-07	1e-07	1e-07	1e-07
CTNNA2	ENSG00000066032.19	1e-07	1e-07	1e-07	0.0100001	1e-07	1e-07	1e-07	1e-07	1e-07	1e-07	1e-07	1e-07	1e-07	0.0200001	1e-07	1e-07	1e-07	1e-07	1e-07	1e-07	1e-07	1e-07	1e-07	1e-07	1e-07	1e-07	1e-07	1e-07	1e-07	1e-07	0.0400001	1e-07	1e-07	1e-07	0.0500001	1e-07
BMP3	ENSG00000152785.8	1e-07	1e-07	1e-07	1e-07	0.0100001	1e-07	1e-07	1e-07	1e-07	1e-07	1e-07	1e-07	0.0500001	0.0900001	0.15	0.11	0.0900001	0.0500001	1e-07	1e-07	1e-07	1e-07	1e-07	1e-07	0.16	0.24	0.0600001	0.11	0.1	0.0600001	0.0300001	0.24	0.22	0.59	0.47	0.45
ENSG00000285188	ENSG00000285188.1	1e-07	1e-07	1e-07	1e-07	0.0100001	1e-07	1e-07	1e-07	1e-07	1e-07	1e-07	1e-07	0.71	0.64	0.57	0.51	0.53	0.62	1e-07	1e-07	1e-07	1e-07	1e-07	1e-07	1e-07	1e-07	1e-07	1e-07	1e-07	1e-07	1e-07	1e-07	1e-07	1e-07	1e-07	1e-07
PLA2G2F	ENSG00000158786.5	1e-07	1e-07	1e-07	1e-07	1e-07	0.0100001	0.0300001	1e-07	1e-07	0.0800001	0.0200001	0.0100001	0.27	0.12	0.19	0.0700001	0.0200001	0.22	1e-07	1e-07	1e-07	1e-07	1e-07	1e-07	1e-07	1e-07	1e-07	1e-07	1e-07	1e-07	1e-07	1e-07	1e-07	1e-07	1e-07	1e-07
ROS1	ENSG00000047936.11	1e-07	1e-07	1e-07	1e-07	1e-07	0.0100001	0.0100001	1e-07	1e-07	0.0100001	1e-07	0.0200001	1e-07	1e-07	0.0100001	1e-07	0.0100001	1e-07	1e-07	1e-07	1e-07	1e-07	1e-07	1e-07	6.57	6.32	5.94	2.7	2.08	2.52	0.0300001	1e-07	0.0100001	1e-07	0.0700001	1e-07
GPR182	ENSG00000166856.3	1e-07	1e-07	1e-07	1e-07	0.0100001	1e-07	1e-07	1e-07	1e-07	1e-07	1e-07	1e-07	1e-07	1e-07	1e-07	1e-07	1e-07	1e-07	1e-07	1e-07	1e-07	1e-07	1e-07	1e-07	1e-07	1e-07	1e-07	0.0400001	1e-07	1e-07	1e-07	1e-07	1e-07	1e-07	1e-07	1e-07
ENSG00000288076	ENSG00000288076.1	1e-07	1e-07	1e-07	0.0100001	1e-07	1e-07	1e-07	1e-07	1e-07	1e-07	1e-07	0.0400001	1e-07	1e-07	1e-07	1e-07	1e-07	1e-07	1e-07	1e-07	1e-07	1e-07	1e-07	1e-07	1e-07	1e-07	1e-07	0.0400001	1e-07	1e-07	1e-07	1e-07	1e-07	1e-07	1e-07	1e-07
ENSG00000285579	ENSG00000285579.1	1e-07	1e-07	1e-07	1e-07	1e-07	0.0100001	1e-07	1e-07	1e-07	1e-07	1e-07	1e-07	1e-07	1e-07	0.0500001	1e-07	1e-07	1e-07	1e-07	1e-07	1e-07	1e-07	1e-07	1e-07	1e-07	0.0300001	0.0400001	1e-07	0.0900001	1e-07	1e-07	1e-07	1e-07	1e-07	1e-07	1e-07
ENSG00000286891	ENSG00000286891.1	1e-07	1e-07	1e-07	0.0100001	1e-07	1e-07	1e-07	0.0100001	0.0500001	0.0600001	0.18	0.0200001	1e-07	1e-07	1e-07	1e-07	1e-07	1e-07	1e-07	1e-07	1e-07	1e-07	1e-07	1e-07	1e-07	1e-07	1e-07	1e-07	1e-07	1e-07	1e-07	1e-07	1e-07	1e-07	1e-07	1e-07
CCDC144BP	ENSG00000154874.18	1e-07	1e-07	1e-07	1e-07	1e-07	0.0100001	1e-07	1e-07	1e-07	1e-07	1e-07	1e-07	0.0500001	1e-07	0.0900001	1e-07	1e-07	1e-07	1e-07	1e-07	1e-07	1e-07	1e-07	1e-07	2.01	2.1	2.03	1.58	1.04	1.51	1e-07	1e-07	1e-07	1e-07	1e-07	1e-07
ENSG00000287933	ENSG00000287933.1	1e-07	1e-07	1e-07	1e-07	1e-07	0.0100001	1e-07	1e-07	1e-07	0.0300001	1e-07	1e-07	1e-07	1e-07	1e-07	1e-07	1e-07	1e-07	1e-07	1e-07	1e-07	1e-07	1e-07	1e-07	1e-07	0.0200001	0.0200001	0.0300001	0.0200001	1e-07	1e-07	1e-07	0.0100001	1e-07	1e-07	1e-07
INSM2	ENSG00000168348.4	1e-07	1e-07	1e-07	1e-07	0.0100001	1e-07	1e-07	1e-07	1e-07	1e-07	1e-07	1e-07	1e-07	1e-07	1e-07	1e-07	1e-07	1e-07	1e-07	1e-07	1e-07	1e-07	1e-07	1e-07	0.0200001	1e-07	0.0300001	1e-07	1e-07	0.0300001	1e-07	1e-07	1e-07	1e-07	0.0200001	1e-07
RPSAP17	ENSG00000226855.1	1e-07	1e-07	1e-07	1e-07	0.0100001	1e-07	1e-07	1e-07	1e-07	1e-07	1e-07	1e-07	1e-07	1e-07	1e-07	1e-07	1e-07	1e-07	1e-07	1e-07	1e-07	1e-07	1e-07	1e-07	1e-07	1e-07	1e-07	1e-07	1e-07	1e-07	1e-07	1e-07	1e-07	1e-07	1e-07	1e-07
MYBPC3	ENSG00000134571.12	1e-07	1e-07	1e-07	1e-07	0.0100001	1e-07	1e-07	1e-07	1e-07	1e-07	1e-07	1e-07	0.0300001	0.0600001	0.0100001	1e-07	1e-07	0.0100001	1e-07	1e-07	1e-07	1e-07	1e-07	1e-07	1e-07	1e-07	1e-07	1e-07	1e-07	1e-07	1e-07	1e-07	1e-07	1e-07	1e-07	1e-07
THY1	ENSG00000154096.14	1e-07	1e-07	1e-07	0.0100001	1e-07	1e-07	1e-07	0.11	1e-07	1e-07	1e-07	0.0300001	0.0100001	0.82	0.0100001	1e-07	0.0300001	1e-07	1e-07	1e-07	1e-07	1e-07	1e-07	1e-07	1e-07	1e-07	1e-07	1e-07	1e-07	1e-07	300.58	240.23	245.59	277.57	309.76	242.5
DYNLL2-DT	ENSG00000266290.1	1e-07	1e-07	1e-07	1e-07	1e-07	0.0100001	1e-07	0.0100001	1e-07	1e-07	1e-07	1e-07	1e-07	1e-07	1e-07	1e-07	1e-07	0.0200001	1e-07	1e-07	1e-07	1e-07	1e-07	1e-07	1e-07	1e-07	1e-07	1e-07	1e-07	1e-07	1e-07	1e-07	1e-07	1e-07	1e-07	1e-07
CALHM1	ENSG00000185933.7	1e-07	1e-07	1e-07	1e-07	1e-07	0.0100001	0.0100001	1e-07	1e-07	1e-07	1e-07	1e-07	1e-07	1e-07	1e-07	1e-07	1e-07	1e-07	1e-07	1e-07	1e-07	1e-07	1e-07	1e-07	1e-07	1e-07	1e-07	1e-07	1e-07	1e-07	1e-07	1e-07	1e-07	1e-07	1e-07	1e-07
CLEC12B	ENSG00000256660.7	1e-07	1e-07	1e-07	1e-07	0.0100001	1e-07	1e-07	1e-07	1e-07	1e-07	1e-07	1e-07	1e-07	1e-07	0.0100001	1e-07	1e-07	0.0200001	1e-07	1e-07	1e-07	1e-07	1e-07	1e-07	1e-07	1e-07	1e-07	1e-07	1e-07	1e-07	1e-07	1e-07	1e-07	1e-07	1e-07	1e-07
LINC00968	ENSG00000246430.9	1e-07	1e-07	1e-07	0.0100001	1e-07	1e-07	1e-07	1e-07	1e-07	1e-07	1e-07	1e-07	1e-07	1e-07	1e-07	1e-07	1e-07	1e-07	1e-07	1e-07	1e-07	1e-07	1e-07	1e-07	1e-07	0.18	0.12	0.0200001	0.39	0.0400001	0.66	0.2	0.22	1e-07	0.53	0.0600001
ENSG00000235881	ENSG00000235881.2	1e-07	1e-07	1e-07	1e-07	1e-07	0.0100001	1e-07	1e-07	1e-07	1e-07	0.0100001	1e-07	1e-07	1e-07	1e-07	1e-07	1e-07	1e-07	1e-07	1e-07	1e-07	1e-07	1e-07	1e-07	1e-07	1e-07	1e-07	1e-07	1e-07	1e-07	1e-07	1e-07	1e-07	1e-07	1e-07	1e-07
FREM3	ENSG00000183090.5	1e-07	1e-07	1e-07	1e-07	1e-07	0.0100001	1e-07	1e-07	1e-07	1e-07	1e-07	1e-07	1e-07	1e-07	1e-07	1e-07	1e-07	1e-07	1e-07	1e-07	1e-07	1e-07	1e-07	1e-07	1e-07	0.0100001	0.0100001	0.0100001	1e-07	0.0100001	1e-07	1e-07	1e-07	1e-07	1e-07	1e-07
ENSG00000274979	ENSG00000274979.1	1e-07	1e-07	1e-07	1e-07	1e-07	0.0100001	1e-07	1e-07	1e-07	1e-07	1e-07	1e-07	1e-07	0.0100001	1e-07	1e-07	1e-07	1e-07	1e-07	1e-07	1e-07	1e-07	1e-07	1e-07	1e-07	1e-07	1e-07	1e-07	0.0100001	1e-07	1e-07	1e-07	1e-07	1e-07	1e-07	1e-07
TCHHL1	ENSG00000182898.4	1e-07	1e-07	1e-07	1e-07	0.0100001	1e-07	0.0100001	1e-07	1e-07	1e-07	0.0100001	1e-07	0.0200001	0.0800001	0.0200001	0.0200001	0.1	1e-07	1e-07	1e-07	1e-07	1e-07	1e-07	1e-07	1e-07	1e-07	1e-07	1e-07	1e-07	1e-07	1e-07	1e-07	1e-07	1e-07	1e-07	1e-07
ENSG00000286187	ENSG00000286187.1	1e-07	1e-07	1e-07	1e-07	0.0100001	1e-07	1e-07	1e-07	1e-07	1e-07	1e-07	1e-07	1e-07	1e-07	1e-07	1e-07	1e-07	1e-07	1e-07	1e-07	1e-07	1e-07	1e-07	1e-07	1e-07	1e-07	1e-07	1e-07	1e-07	1e-07	1e-07	1e-07	1e-07	1e-07	1e-07	1e-07
TXLNB	ENSG00000164440.15	1e-07	1e-07	1e-07	1e-07	0.0100001	1e-07	1e-07	1e-07	1e-07	1e-07	1e-07	1e-07	0.19	0.0900001	0.0900001	0.15	0.0500001	0.0800001	1e-07	1e-07	1e-07	1e-07	1e-07	1e-07	1.05	1.1	0.82	1.41	1.36	1.86	0.34	0.22	0.23	0.14	0.26	0.24
CACNA2D4	ENSG00000151062.15	1e-07	1e-07	1e-07	1e-07	0.0100001	1e-07	1e-07	1e-07	1e-07	1e-07	1e-07	1e-07	0.6	0.22	0.29	0.18	0.11	0.34	1e-07	1e-07	1e-07	1e-07	1e-07	1e-07	0.44	0.66	0.39	0.19	1.82	0.2	2.57	3.71	3.02	2.67	2.58	3.87
ENSG00000229311	ENSG00000229311.1	1e-07	1e-07	1e-07	1e-07	1e-07	0.0100001	1e-07	1e-07	1e-07	1e-07	1e-07	1e-07	1e-07	1e-07	1e-07	1e-07	1e-07	1e-07	1e-07	1e-07	1e-07	1e-07	1e-07	1e-07	1e-07	1e-07	1e-07	1e-07	1e-07	1e-07	1e-07	1e-07	1e-07	1e-07	1e-07	1e-07
DLGAP1-AS5	ENSG00000261520.5	1e-07	1e-07	1e-07	1e-07	1e-07	0.0100001	1e-07	1e-07	1e-07	1e-07	1e-07	1e-07	1e-07	1e-07	1e-07	1e-07	1e-07	1e-07	1e-07	1e-07	1e-07	1e-07	1e-07	1e-07	1e-07	1e-07	1e-07	1e-07	1e-07	1e-07	1e-07	1e-07	1e-07	1e-07	1e-07	1e-07
OR11G2	ENSG00000196832.5	1e-07	1e-07	1e-07	1e-07	0.0100001	1e-07	1e-07	1e-07	1e-07	1e-07	1e-07	1e-07	1e-07	1e-07	1e-07	1e-07	1e-07	1e-07	1e-07	1e-07	1e-07	1e-07	1e-07	1e-07	1e-07	1e-07	1e-07	1e-07	1e-07	1e-07	1e-07	1e-07	1e-07	1e-07	1e-07	1e-07
RNASEH2CP1	ENSG00000237659.1	1e-07	1e-07	1e-07	0.0100001	1e-07	1e-07	1e-07	1e-07	1e-07	1e-07	1e-07	1e-07	1e-07	1e-07	1e-07	1e-07	1e-07	1e-07	1e-07	1e-07	1e-07	1e-07	1e-07	1e-07	1e-07	1e-07	1e-07	1e-07	1e-07	1e-07	1e-07	1e-07	1e-07	1e-07	1e-07	1e-07
EEF1AKMT4-ECE2	ENSG00000284917.1	1e-07	1e-07	1e-07	1e-07	0.0100001	1e-07	1e-07	1e-07	1e-07	1e-07	1e-07	1e-07	1e-07	1e-07	1e-07	1e-07	1e-07	1e-07	1e-07	1e-07	1e-07	1e-07	1e-07	1e-07	1e-07	1e-07	1e-07	1e-07	1e-07	1e-07	1e-07	1e-07	1e-07	1e-07	1e-07	1e-07
TDRD15	ENSG00000218819.6	1e-07	1e-07	1e-07	1e-07	0.0100001	1e-07	1e-07	1e-07	1e-07	1e-07	1e-07	1e-07	1.03	1.44	1.17	1.19	1.27	0.95	1e-07	1e-07	1e-07	1e-07	1e-07	1e-07	1e-07	1e-07	1e-07	1e-07	1e-07	1e-07	1e-07	1e-07	1e-07	1e-07	1e-07	1e-07
MAPT-AS1	ENSG00000264589.5	1e-07	1e-07	1e-07	1e-07	1e-07	0.0100001	0.27	1e-07	1e-07	1e-07	1e-07	1e-07	1e-07	1e-07	1e-07	1e-07	1e-07	1e-07	1e-07	1e-07	1e-07	1e-07	1e-07	1e-07	1e-07	1e-07	1e-07	1e-07	1e-07	1e-07	1e-07	1e-07	1e-07	1e-07	1e-07	1e-07
ENSG00000279467	ENSG00000279467.1	1e-07	1e-07	1e-07	0.0100001	1e-07	1e-07	1e-07	0.0200001	1e-07	1e-07	1e-07	1e-07	1e-07	1e-07	1e-07	1e-07	1e-07	1e-07	1e-07	1e-07	1e-07	1e-07	1e-07	1e-07	1e-07	1e-07	1e-07	1e-07	1e-07	1e-07	1e-07	1e-07	1e-07	1e-07	1e-07	1e-07
MAMDC2	ENSG00000165072.10	1e-07	1e-07	1e-07	1e-07	1e-07	0.0100001	1e-07	1e-07	1e-07	1e-07	1e-07	1e-07	3.72	3.65	4.31	3.01	3.31	2.54	1e-07	1e-07	1e-07	1e-07	1e-07	1e-07	10.37	10.34	9.69	7.29	8.21	7.31	2.83	2.68	2.62	4.05	2.93	4.06
CARD11	ENSG00000198286.11	1e-07	1e-07	1e-07	1e-07	1e-07	0.0100001	1e-07	1e-07	1e-07	1e-07	1e-07	1e-07	58.45	59.08	58.09	40.4	40.75	46.11	1e-07	1e-07	1e-07	1e-07	1e-07	1e-07	35.69	35.37	34.28	27.12	25.32	24.11	1e-07	1e-07	1e-07	1e-07	0.31	1e-07
ENSG00000286218	ENSG00000286218.2	1e-07	0.0300001	0.0800001	0.0100001	0.0500001	0.0200001	1e-07	1e-07	1e-07	1e-07	1e-07	1e-07	1e-07	1e-07	1e-07	1e-07	1e-07	1e-07	1e-07	1e-07	1e-07	1e-07	1e-07	1e-07	1e-07	1e-07	1e-07	1e-07	1e-07	1e-07	1e-07	1e-07	1e-07	1e-07	1e-07	1e-07
ENSG00000279811	ENSG00000279811.1	1e-07	1e-07	0.0300001	1e-07	0.0100001	0.0200001	0.0300001	0.0600001	0.0500001	0.0100001	0.0400001	0.0300001	0.0200001	0.0200001	1e-07	0.0200001	1e-07	1e-07	1e-07	1e-07	1e-07	1e-07	1e-07	1e-07	1e-07	1e-07	0.0200001	1e-07	1e-07	1e-07	1e-07	1e-07	1e-07	1e-07	1e-07	1e-07
TGM4	ENSG00000163810.13	0.0100001	1e-07	1e-07	1e-07	0.0100001	1e-07	0.38	0.11	0.0200001	0.0300001	0.0500001	1e-07	0.0300001	1e-07	0.0800001	1e-07	1e-07	0.0500001	1e-07	1e-07	1e-07	1e-07	1e-07	1e-07	0.11	0.0400001	1e-07	0.0100001	1e-07	0.0400001	1e-07	1e-07	1e-07	1e-07	1e-07	1e-07
C5AR2	ENSG00000134830.6	1e-07	0.0100001	1e-07	0.0100001	1e-07	1e-07	1e-07	1e-07	1e-07	1e-07	1e-07	1e-07	0.16	1e-07	1e-07	1e-07	1e-07	0.0100001	1e-07	1e-07	1e-07	1e-07	1e-07	1e-07	0.16	0.36	0.16	0.7	0.53	0.35	1e-07	1e-07	1e-07	1e-07	0.0100001	1e-07
MYH13	ENSG00000006788.14	1e-07	1e-07	0.0100001	1e-07	0.0100001	1e-07	1e-07	1e-07	0.0100001	1e-07	1e-07	1e-07	1e-07	1e-07	1e-07	1e-07	1e-07	1e-07	1e-07	1e-07	1e-07	1e-07	1e-07	1e-07	1e-07	1e-07	1e-07	1e-07	1e-07	1e-07	1e-07	1e-07	1e-07	0.0600001	0.0200001	1e-07
FLT3	ENSG00000122025.15	0.0100001	1e-07	1e-07	1e-07	1e-07	0.0100001	1e-07	1e-07	1e-07	1e-07	1e-07	1e-07	1e-07	1e-07	1e-07	1e-07	1e-07	1e-07	1e-07	1e-07	1e-07	1e-07	1e-07	1e-07	1e-07	0.0200001	1e-07	1e-07	0.0500001	1e-07	1e-07	1e-07	0.0300001	1e-07	1e-07	1e-07
ENSG00000259084	ENSG00000259084.6	0.0100001	1e-07	1e-07	1e-07	1e-07	0.0100001	0.0300001	1e-07	0.0200001	1e-07	1e-07	1e-07	0.0300001	0.0400001	0.0600001	1e-07	1e-07	1e-07	1e-07	1e-07	1e-07	1e-07	1e-07	1e-07	1e-07	1e-07	1e-07	1e-07	1e-07	1e-07	1e-07	1e-07	1e-07	1e-07	1e-07	1e-07
KRT76	ENSG00000185069.2	0.0200001	1e-07	1e-07	1e-07	1e-07	0.0100001	1e-07	1e-07	1e-07	1e-07	1e-07	1e-07	1e-07	1e-07	1e-07	1e-07	1e-07	1e-07	1e-07	1e-07	1e-07	1e-07	1e-07	1e-07	1e-07	1e-07	1e-07	1e-07	1e-07	1e-07	1e-07	1e-07	1e-07	1e-07	1e-07	1e-07
MYO7B	ENSG00000169994.20	1e-07	0.0200001	1e-07	1e-07	1e-07	0.0100001	0.0100001	1e-07	1e-07	1e-07	1e-07	1e-07	0.1	0.18	0.0700001	0.0200001	0.17	0.0400001	1e-07	1e-07	1e-07	1e-07	1e-07	1e-07	1e-07	1e-07	1e-07	1e-07	1e-07	1e-07	1.15	2.09	1.56	1.35	0.71	1.25
ENSG00000205890	ENSG00000205890.3	0.0300001	1e-07	1e-07	1e-07	1e-07	0.0100001	1e-07	0.0300001	0.0100001	1e-07	0.0400001	1e-07	0.0100001	1e-07	0.0100001	1e-07	1e-07	0.0500001	1e-07	1e-07	1e-07	1e-07	1e-07	1e-07	1e-07	1e-07	0.0300001	1e-07	1e-07	1e-07	1e-07	1e-07	1e-07	1e-07	1e-07	1e-07
MYH4	ENSG00000264424.1	0.0300001	1e-07	1e-07	1e-07	1e-07	0.0100001	1e-07	1e-07	1e-07	1e-07	1e-07	1e-07	1e-07	1e-07	1e-07	1e-07	1e-07	1e-07	1e-07	1e-07	1e-07	1e-07	1e-07	1e-07	1e-07	1e-07	1e-07	1e-07	1e-07	1e-07	1e-07	1e-07	1e-07	1e-07	1e-07	1e-07
LINC02605	ENSG00000261618.2	1e-07	0.0400001	1e-07	0.0100001	1e-07	1e-07	1e-07	1e-07	1e-07	1e-07	0.0100001	1e-07	0.0800001	0.0900001	0.0900001	0.0200001	0.0700001	0.0100001	1e-07	1e-07	1e-07	1e-07	1e-07	1e-07	0.44	0.81	0.6	0.71	0.66	0.6	1e-07	1e-07	1e-07	1e-07	1e-07	1e-07
ENSG00000251152	ENSG00000251152.1	1e-07	0.0200001	0.0400001	0.0100001	0.0200001	1e-07	1e-07	0.0200001	0.0400001	0.0500001	0.0200001	0.0100001	0.0400001	0.0900001	0.1	0.0700001	0.0400001	1e-07	1e-07	1e-07	1e-07	1e-07	1e-07	1e-07	0.0100001	0.0300001	0.0500001	1e-07	0.0200001	1e-07	1e-07	1e-07	1e-07	1e-07	1e-07	1e-07
ENSG00000279417	ENSG00000279417.1	1e-07	0.0500001	1e-07	1e-07	1e-07	0.0100001	0.0300001	0.0200001	0.0400001	1e-07	0.0700001	0.12	1e-07	1e-07	1e-07	1e-07	1e-07	0.0700001	1e-07	1e-07	1e-07	1e-07	1e-07	1e-07	0.0200001	1e-07	0.1	0.0100001	0.0100001	0.0200001	1e-07	1e-07	1e-07	1e-07	1e-07	1e-07
ZBED9-AS1	ENSG00000246350.1	0.0600001	1e-07	1e-07	1e-07	0.0100001	1e-07	1e-07	1e-07	0.0100001	1e-07	0.0400001	1e-07	0.0500001	1e-07	1e-07	0.0300001	0.0500001	0.0600001	1e-07	1e-07	1e-07	1e-07	1e-07	1e-07	0.1	1e-07	0.0300001	0.1	0.0500001	0.0500001	1e-07	1e-07	1e-07	1e-07	1e-07	1e-07
ENSG00000251127	ENSG00000251127.2	1e-07	1e-07	0.0600001	1e-07	0.0100001	1e-07	0.0200001	1e-07	1e-07	1e-07	1e-07	0.0100001	0.35	0.53	0.16	0.1	0.59	0.14	1e-07	1e-07	1e-07	1e-07	1e-07	1e-07	0.18	0.47	0.49	0.4	0.29	0.49	0.86	0.87	1.34	1.3	1.23	0.52
MUC2	ENSG00000198788.9	0.0200001	1e-07	0.0600001	0.0100001	0.0100001	0.0100001	0.0200001	0.0700001	0.0300001	0.0500001	0.0600001	0.17	1e-07	1e-07	1e-07	1e-07	1e-07	0.0300001	1e-07	1e-07	1e-07	1e-07	1e-07	1e-07	0.35	0.39	0.12	0.15	0.19	0.16	1e-07	1e-07	1e-07	1e-07	1e-07	1e-07
SLC5A7	ENSG00000115665.9	1e-07	0.0800001	0.0200001	0.0100001	1e-07	0.0100001	1e-07	1e-07	1e-07	1e-07	1e-07	1e-07	1e-07	1e-07	1e-07	1e-07	1e-07	1e-07	1e-07	1e-07	1e-07	1e-07	1e-07	1e-07	1e-07	1e-07	1e-07	1e-07	1e-07	1e-07	1e-07	1e-07	1e-07	1e-07	1e-07	1e-07
CPHL1P	ENSG00000240216.7	1e-07	0.16	0.0100001	0.0100001	1e-07	1e-07	1e-07	1e-07	0.0300001	1e-07	0.0400001	1e-07	1e-07	0.0100001	0.0200001	1e-07	1e-07	1e-07	1e-07	1e-07	1e-07	1e-07	1e-07	1e-07	0.11	0.73	0.36	0.37	0.15	0.0400001	1e-07	1e-07	1e-07	1e-07	1e-07	1e-07
ENSG00000288805	ENSG00000288805.1	0.0200001	0.0200001	1e-07	1e-07	1e-07	0.0100001	1e-07	1e-07	1e-07	1e-07	1e-07	1e-07	0.18	1e-07	1e-07	1e-07	1e-07	1e-07	1e-07	1e-07	1e-07	1e-07	1e-07	1e-07	0.0800001	0.14	0.11	0.28	0.0700001	0.0200001	0.0200001	0.1	1e-07	1e-07	1e-07	1e-07
NT5DC4	ENSG00000144130.12	0.18	0.19	0.0500001	0.0500001	0.34	3.06	4.22	0.0400001	6.19	0.0600001	0.13	1.69	27.55	9.6	0.67	0.57	0.96	1.51	1e-07	1e-07	1e-07	1e-07	1e-07	1e-07	0.0300001	1e-07	1e-07	1e-07	1e-07	0.0700001	1e-07	0.18	1e-07	1e-07	1e-07	0.19
BCORP1	ENSG00000291031.1	0.0400001	0.0400001	0.0300001	1e-07	1.64	0.45	0.23	0.38	0.0900001	1e-07	0.46	0.44	1e-07	1e-07	1e-07	1e-07	1e-07	1e-07	1e-07	1e-07	1e-07	1e-07	1e-07	1e-07	1e-07	1e-07	1e-07	1e-07	1e-07	1e-07	1e-07	1e-07	1e-07	1e-07	1e-07	1e-07
ENSG00000269895	ENSG00000269895.1	0.0800001	0.27	0.3	2.4	1.19	1.62	0.2	0.73	0.0700001	1.99	1.68	2.59	1e-07	1e-07	0.11	0.52	0.35	0.21	1e-07	1e-07	1e-07	1e-07	1e-07	1e-07	1e-07	1e-07	1e-07	0.23	0.36	0.0800001	1e-07	1e-07	0.0500001	1e-07	0.19	1e-07
ANKRD40CL	ENSG00000167117.10	1e-07	0.0200001	1e-07	1e-07	0.65	1e-07	1e-07	1e-07	1e-07	1e-07	1e-07	1e-07	1e-07	1e-07	1e-07	1e-07	1e-07	1e-07	1e-07	1e-07	1e-07	1e-07	1e-07	1e-07	1e-07	1e-07	1e-07	1e-07	1e-07	1e-07	1e-07	1e-07	1e-07	1e-07	1e-07	1e-07
ENSG00000283033	ENSG00000283033.1	0.0100001	0.11	0.0400001	0.16	1e-07	0.24	0.0800001	0.23	1e-07	0.0200001	0.18	1e-07	0.25	0.17	0.22	0.13	0.15	0.2	1e-07	1e-07	1e-07	1e-07	1e-07	1e-07	0.1	0.0800001	1e-07	0.0800001	0.0200001	0.0600001	1e-07	1e-07	1e-07	1e-07	0.13	1e-07
SULT1C2P1	ENSG00000290794.1	0.0200001	0.0900001	0.0200001	0.28	0.0700001	0.1	1e-07	1e-07	0.17	0.0200001	0.13	0.29	1e-07	1e-07	1e-07	1e-07	1e-07	1e-07	1e-07	1e-07	1e-07	1e-07	1e-07	1e-07	0.0600001	0.14	0.21	1e-07	0.0600001	0.15	1e-07	1e-07	1e-07	1e-07	1e-07	1e-07
CYP4B1	ENSG00000142973.15	0.0500001	0.0800001	0.22	0.92	0.0300001	0.15	0.25	0.11	1.02	0.51	0.18	0.82	0.47	1.3	1.39	0.31	1.25	0.66	1e-07	1e-07	1e-07	1e-07	1e-07	1e-07	1e-07	0.13	1e-07	1e-07	0.0400001	1e-07	1e-07	1e-07	1e-07	1e-07	1e-07	1e-07
CTSE	ENSG00000196188.12	0.0800001	0.0100001	0.0400001	0.39	0.0600001	0.34	0.26	0.0300001	0.56	0.0600001	1e-07	0.35	0.98	1.43	1.16	1.23	0.78	0.47	1e-07	1e-07	1e-07	1e-07	1e-07	1e-07	0.19	0.11	0.4	0.0700001	0.14	0.2	1e-07	1e-07	1e-07	1e-07	1e-07	1e-07
CEACAM5	ENSG00000105388.17	0.15	0.0400001	0.0700001	0.0200001	0.59	0.3	0.27	1	1.34	1.13	0.46	1.22	1.22	2.57	1.51	3.27	2.04	1.28	1e-07	1e-07	1e-07	1e-07	1e-07	1e-07	1e-07	1e-07	1e-07	1e-07	1e-07	1e-07	1e-07	1e-07	1e-07	1e-07	1e-07	1e-07
INSL4	ENSG00000120211.4	0.0200001	0.15	0.0800001	0.34	0.17	0.0600001	0.22	0.12	0.14	0.0400001	0.0400001	1e-07	0.0500001	0.13	0.11	0.34	0.19	0.18	1e-07	1e-07	1e-07	1e-07	1e-07	1e-07	1e-07	1e-07	1e-07	1e-07	1e-07	1e-07	1e-07	1e-07	0.0300001	1.02	0.0300001	1e-07
NODAL	ENSG00000156574.10	0.0400001	0.0200001	0.38	1e-07	0.36	0.28	1e-07	0.0500001	0.32	0.0800001	0.0400001	0.1	1e-07	1e-07	1e-07	1e-07	1e-07	1e-07	1e-07	1e-07	1e-07	1e-07	1e-07	1e-07	1e-07	1e-07	1e-07	1e-07	1e-07	1e-07	1e-07	1e-07	1e-07	1e-07	1e-07	1e-07
ENSG00000242136	ENSG00000242136.1	0.11	0.22	0.63	1.34	0.45	2.25	0.45	0.35	1e-07	0.43	1.38	0.95	0.41	1.94	2.14	1.47	0.86	3.18	1e-07	1e-07	1e-07	1e-07	1e-07	1e-07	1e-07	1e-07	1e-07	1e-07	1e-07	0.13	1e-07	1e-07	1e-07	1e-07	1e-07	1e-07
LINC01619	ENSG00000257242.9	0.47	0.6	0.0200001	0.53	0.22	0.32	0.14	0.78	0.11	0.17	0.18	0.16	0.15	0.1	0.0400001	1e-07	1e-07	0.0300001	1e-07	1e-07	1e-07	1e-07	1e-07	1e-07	1.34	1e-07	0.85	0.28	0.21	0.33	1e-07	0.18	0.21	1e-07	1e-07	1e-07
EVI2B	ENSG00000185862.7	0.0300001	0.39	0.11	0.41	0.17	0.37	0.23	0.26	0.2	0.2	0.27	0.0800001	1e-07	1e-07	0.0800001	1e-07	1e-07	0.12	1e-07	1e-07	1e-07	1e-07	1e-07	1e-07	5.09	5.21	5.28	6.69	7.49	7.08	6.97	6.17	6.86	6.36	6.42	9.3
HK3	ENSG00000160883.11	0.24	0.0400001	0.31	1e-07	0.69	1e-07	0.0200001	0.0500001	0.0400001	1e-07	1e-07	1e-07	0.0600001	1e-07	1e-07	1e-07	1e-07	1e-07	1e-07	1e-07	1e-07	1e-07	1e-07	1e-07	1e-07	0.28	1e-07	0.0600001	1e-07	1e-07	1e-07	1e-07	0.1	0.0900001	1e-07	1e-07
SYT13	ENSG00000019505.8	0.0400001	0.0400001	0.12	0.48	0.1	0.19	0.0600001	0.19	0.0100001	0.74	0.1	0.31	1e-07	1e-07	0.0100001	1e-07	1e-07	0.0300001	1e-07	1e-07	1e-07	1e-07	1e-07	1e-07	1e-07	0.0100001	0.18	1e-07	1e-07	0.0400001	1e-07	1e-07	1e-07	1e-07	1e-07	1e-07
IGHE	ENSG00000211891.6	0.26	0.19	0.0300001	0.0900001	0.33	0.42	0.1	0.77	0.17	0.42	0.35	0.55	1e-07	1e-07	1e-07	1e-07	1e-07	1e-07	1e-07	1e-07	1e-07	1e-07	1e-07	1e-07	1e-07	0.0500001	0.15	1e-07	1e-07	1e-07	1e-07	1e-07	1e-07	1e-07	1e-07	1e-07
LINC00865	ENSG00000232229.8	0.0100001	0.0200001	0.0100001	0.0600001	0.1	0.0500001	1e-07	0.0100001	0.0400001	0.0100001	1e-07	0.11	1.38	0.96	1.29	0.74	0.99	1.15	1e-07	1e-07	1e-07	1e-07	1e-07	1e-07	0.87	0.66	0.91	1.5	1.26	1.4	1e-07	0.0500001	1e-07	1e-07	1e-07	1e-07
NCAPGP1	ENSG00000250290.1	0.0500001	0.14	0.0500001	0.48	0.25	0.23	0.22	0.18	0.13	0.46	0.18	0.74	1e-07	1e-07	1e-07	1e-07	1e-07	1e-07	1e-07	1e-07	1e-07	1e-07	1e-07	1e-07	1e-07	1e-07	1e-07	1e-07	1e-07	0.0500001	1e-07	1e-07	0.0600001	1e-07	1e-07	1e-07
RTP3	ENSG00000163825.5	0.14	0.0600001	0.11	0.28	0.59	0.37	0.53	0.0600001	0.27	0.19	0.43	0.0300001	1e-07	1e-07	1e-07	0.14	1e-07	1e-07	1e-07	1e-07	1e-07	1e-07	1e-07	1e-07	1e-07	1e-07	1e-07	1e-07	1e-07	1e-07	1e-07	1e-07	1e-07	1e-07	1e-07	1e-07
ENSG00000285035	ENSG00000285035.3	1e-07	0.0300001	1e-07	1e-07	0.39	1e-07	1e-07	1e-07	1e-07	1e-07	1e-07	1e-07	2.87	0.15	1e-07	1e-07	1e-07	0.0600001	1e-07	1e-07	1e-07	1e-07	1e-07	1e-07	0.14	1e-07	1e-07	1e-07	1e-07	1e-07	1e-07	1e-07	1e-07	1e-07	1e-07	1e-07
RNF225	ENSG00000269855.3	0.0300001	0.13	0.36	0.32	0.33	0.2	0.16	0.96	0.22	0.29	0.17	0.52	0.14	0.0400001	0.15	1e-07	1e-07	1e-07	1e-07	1e-07	1e-07	1e-07	1e-07	1e-07	1e-07	0.0900001	1e-07	0.0400001	0.22	1e-07	1e-07	1e-07	1e-07	1e-07	1e-07	1e-07
LINC01101	ENSG00000280409.1	0.0700001	0.3	0.33	0.68	0.48	0.65	0.19	0.24	0.18	0.76	0.4	0.58	1e-07	1e-07	1e-07	1e-07	1e-07	1e-07	1e-07	1e-07	1e-07	1e-07	1e-07	1e-07	1e-07	1e-07	1e-07	1e-07	1e-07	1e-07	1e-07	1e-07	1e-07	1e-07	1e-07	0.13
ENSG00000230570	ENSG00000230570.1	0.0400001	0.31	0.44	0.42	0.33	0.58	0.2	0.2	0.1	0.12	0.0700001	0.33	1e-07	0.0900001	0.45	0.0900001	1e-07	0.21	1e-07	1e-07	1e-07	1e-07	1e-07	1e-07	1e-07	1e-07	1e-07	1e-07	1e-07	1e-07	1e-07	1e-07	1e-07	1e-07	1e-07	1e-07
FUT9	ENSG00000172461.11	0.0100001	0.0100001	0.0300001	0.0500001	0.0700001	0.0100001	0.0700001	0.0600001	0.0200001	0.0900001	0.0700001	0.0800001	2.51	2.55	2.34	1.85	2.1	2.03	1e-07	1e-07	1e-07	1e-07	1e-07	1e-07	1e-07	1e-07	1e-07	1e-07	1e-07	1e-07	1e-07	1e-07	1e-07	1e-07	1e-07	1e-07
UGT1A10	ENSG00000242515.6	0.73	1.24	0.1	1.1	0.59	1.03	0.49	0.3	0.89	1e-07	0.53	1e-07	0.79	0.92	1e-07	2.61	1.27	1e-07	1e-07	1e-07	1e-07	1e-07	1e-07	1e-07	1e-07	0.0700001	1e-07	0.11	1e-07	1e-07	1e-07	1e-07	1e-07	1e-07	1e-07	1e-07
CD164L2	ENSG00000174950.11	0.0300001	0.12	0.0600001	0.23	0.0800001	0.23	1e-07	1e-07	1e-07	1e-07	1e-07	1e-07	0.86	0.69	0.7	0.34	1.42	0.64	1e-07	1e-07	1e-07	1e-07	1e-07	1e-07	1e-07	0.18	1e-07	1e-07	1e-07	1e-07	1e-07	1e-07	1e-07	1e-07	1e-07	1e-07
ENSG00000243695	ENSG00000243695.1	0.15	0.0700001	1e-07	1e-07	0.78	1e-07	1e-07	1e-07	1e-07	0.39	0.43	0.28	1e-07	1e-07	0.3	2	0.4	0.15	1e-07	1e-07	1e-07	1e-07	1e-07	1e-07	1e-07	0.8	0.58	1.14	2.24	1.63	1e-07	1e-07	1e-07	1e-07	1e-07	1e-07
PDK4-AS1	ENSG00000231170.7	0.0400001	0.36	0.14	0.31	0.0900001	0.58	0.21	0.14	1e-07	1e-07	0.0600001	1e-07	0.29	1e-07	0.13	0.26	0.47	1.03	1e-07	1e-07	1e-07	1e-07	1e-07	1e-07	0.42	0.0700001	1e-07	1e-07	0.0400001	1e-07	1e-07	1e-07	1.38	1e-07	1e-07	1e-07
SLC4A10	ENSG00000144290.17	0.11	0.0100001	0.0100001	0.0400001	0.0300001	0.0800001	1e-07	1e-07	0.36	1e-07	0.0400001	0.5	1e-07	1e-07	1e-07	1e-07	1e-07	1e-07	1e-07	1e-07	1e-07	1e-07	1e-07	1e-07	0.63	0.44	0.5	0.57	0.41	0.38	1e-07	0.52	1e-07	1e-07	1e-07	1e-07
IL1A	ENSG00000115008.6	0.0600001	0.25	0.31	0.53	0.34	0.36	0.52	0.22	0.23	0.84	0.35	0.39	0.4	0.29	0.18	0.51	0.26	0.4	1e-07	1e-07	1e-07	1e-07	1e-07	1e-07	7.04	6.24	7.98	4.21	3.83	4.29	3.45	4.69	4.34	5.73	2.73	3.42
GOLM2P1	ENSG00000238132.2	0.0300001	0.0300001	1e-07	0.22	0.0700001	1e-07	0.0700001	0.0400001	1e-07	1e-07	0.1	0.1	1e-07	0.28	0.24	0.15	1e-07	1e-07	1e-07	1e-07	1e-07	1e-07	1e-07	1e-07	1e-07	0.0500001	1e-07	1e-07	1e-07	1e-07	0.0400001	0.0900001	0.0400001	0.65	0.11	1e-07
ENSG00000216775	ENSG00000216775.5	1e-07	1e-07	0.1	1e-07	1e-07	0.85	1e-07	0.0600001	1e-07	0.69	1e-07	1e-07	1e-07	1e-07	1e-07	1e-07	1e-07	1e-07	1e-07	1e-07	1e-07	1e-07	1e-07	1e-07	1e-07	0.52	0.12	0.0300001	1e-07	1e-07	1e-07	1e-07	1e-07	1e-07	1e-07	1e-07
ANKRD20A5P	ENSG00000290972.1	1e-07	0.0500001	0.0500001	1e-07	0.32	0.15	0.12	1e-07	0.0900001	0.14	1e-07	0.21	0.0500001	0.0800001	1e-07	0.0700001	0.0100001	1e-07	1e-07	1e-07	1e-07	1e-07	1e-07	1e-07	0.0700001	1.03	0.0400001	0.0500001	1.08	0.29	1e-07	1e-07	1e-07	1e-07	1e-07	1e-07
LINC02631	ENSG00000237772.2	0.0300001	1e-07	0.29	0.27	1e-07	0.0500001	0.48	0.2	0.19	0.0300001	0.13	0.15	1e-07	1e-07	1e-07	1e-07	1e-07	1e-07	1e-07	1e-07	1e-07	1e-07	1e-07	1e-07	1e-07	1e-07	0.15	1e-07	0.0600001	1e-07	0.11	1e-07	1e-07	0.0800001	1e-07	1e-07
FAM167B	ENSG00000183615.6	0.1	0.21	0.64	0.81	0.3	0.41	0.21	1.36	1e-07	0.26	0.86	0.45	1.12	0.37	0.21	0.82	0.47	0.36	1e-07	1e-07	1e-07	1e-07	1e-07	1e-07	0.24	0.15	0.24	0.48	0.36	0.11	1e-07	1e-07	1e-07	1e-07	0.5	1e-07
ENSG00000236740	ENSG00000236740.6	0.0900001	0.0400001	0.0900001	0.0900001	0.22	0.33	1e-07	0.0300001	1e-07	0.0400001	0.0700001	0.15	0.15	0.12	0.1	0.37	0.0700001	0.95	1e-07	1e-07	1e-07	1e-07	1e-07	1e-07	0.0800001	0.27	0.0600001	1e-07	0.0700001	1e-07	1e-07	1e-07	1e-07	1e-07	1e-07	1e-07
EPGN	ENSG00000182585.10	0.0600001	0.0500001	0.0300001	0.24	0.14	0.1	0.0300001	0.0800001	0.0300001	0.0800001	0.0600001	1e-07	3.54	9.66	8.25	4.26	5.68	2.85	1e-07	1e-07	1e-07	1e-07	1e-07	1e-07	0.0400001	1e-07	1e-07	1e-07	1e-07	1e-07	10.36	13.2	17.57	11.37	14.88	19.72
ULK4P1	ENSG00000291023.1	0.2	0.44	1.15	1.57	0.71	0.75	0.45	0.99	1.24	1.2	0.35	0.47	0.1	1e-07	1e-07	1e-07	1e-07	0.0700001	1e-07	1e-07	1e-07	1e-07	1e-07	1e-07	3.98	4.6	4.99	2.33	2.86	1.94	0.32	0.21	0.23	0.74	0.59	1e-07
STARD13-AS	ENSG00000236581.9	0.0100001	0.14	0.0400001	0.0600001	0.45	0.0300001	1.4	0.0100001	0.13	0.0600001	0.0400001	1e-07	1e-07	1e-07	1e-07	1e-07	1e-07	1e-07	1e-07	1e-07	1e-07	1e-07	1e-07	1e-07	1e-07	1e-07	1e-07	1e-07	1e-07	1e-07	1e-07	1e-07	1e-07	1e-07	0.0200001	1e-07
KRT16	ENSG00000186832.9	0.0500001	0.0500001	0.15	0.35	0.0900001	0.16	1.24	0.74	0.93	1.25	0.78	1.3	37.31	32.52	29.16	28.23	29.21	32.63	1e-07	1e-07	1e-07	1e-07	1e-07	1e-07	2.43	3.73	1.59	0.68	0.68	0.95	1e-07	1e-07	1e-07	1e-07	1e-07	1e-07
GREP1	ENSG00000262152.7	0.0200001	0.12	0.0200001	0.1	0.16	0.0700001	0.0400001	0.35	0.19	0.29	0.42	0.26	11.81	10.29	12.61	12.91	14.91	14.34	1e-07	1e-07	1e-07	1e-07	1e-07	1e-07	1e-07	1e-07	1e-07	1e-07	1e-07	1e-07	1e-07	1e-07	1e-07	1e-07	1e-07	1e-07
SLC22A3	ENSG00000146477.6	0.0500001	0.0400001	0.0100001	1e-07	0.11	0.0700001	1e-07	1e-07	1e-07	1e-07	1e-07	1e-07	0.12	0.0600001	0.0600001	0.0600001	0.0200001	0.0700001	1e-07	1e-07	1e-07	1e-07	1e-07	1e-07	3.76	3.78	3.07	1.89	1.58	1.6	1e-07	1e-07	1e-07	1e-07	1e-07	1e-07
SVOP	ENSG00000166111.10	0.0400001	0.0600001	0.0200001	0.0100001	0.0500001	0.17	0.63	1e-07	1e-07	1e-07	0.0100001	1e-07	1e-07	1e-07	1e-07	0.0100001	1e-07	1e-07	1e-07	1e-07	1e-07	1e-07	1e-07	1e-07	1e-07	1e-07	1e-07	1e-07	1e-07	1e-07	1e-07	1e-07	1e-07	1e-07	1e-07	1e-07
JCHAIN	ENSG00000132465.12	0.73	0.55	0.12	0.59	0.67	0.88	1e-07	0.37	1e-07	0.6	0.0800001	0.1	1e-07	1e-07	1e-07	1e-07	1e-07	1e-07	1e-07	1e-07	1e-07	1e-07	1e-07	1e-07	0.0800001	1e-07	1e-07	1e-07	1e-07	1e-07	0.92	2.5	0.3	3.75	0.59	1.69
ENSG00000286012	ENSG00000286012.1	0.1	0.21	0.95	0.51	0.84	0.19	0.44	0.58	0.0900001	1e-07	1e-07	1e-07	1e-07	1e-07	1e-07	1e-07	1e-07	1e-07	1e-07	1e-07	1e-07	1e-07	1e-07	1e-07	1e-07	1e-07	1e-07	1e-07	1e-07	1e-07	1e-07	1e-07	1e-07	1e-07	1e-07	1e-07
ENSG00000286148	ENSG00000286148.1	0.1	0.21	0.95	0.51	0.84	0.19	0.44	0.58	0.0900001	1e-07	1e-07	1e-07	1e-07	1e-07	1e-07	1e-07	1e-07	1e-07	1e-07	1e-07	1e-07	1e-07	1e-07	1e-07	1e-07	1e-07	1e-07	1e-07	1e-07	1e-07	1e-07	1e-07	1e-07	1e-07	1e-07	1e-07
ENSG00000286178	ENSG00000286178.1	0.1	0.21	0.95	0.51	0.84	0.19	0.44	0.58	0.0900001	1e-07	1e-07	1e-07	1e-07	1e-07	1e-07	1e-07	1e-07	1e-07	1e-07	1e-07	1e-07	1e-07	1e-07	1e-07	1e-07	1e-07	1e-07	1e-07	1e-07	1e-07	1e-07	1e-07	1e-07	1e-07	1e-07	1e-07
KRT5	ENSG00000186081.12	0.46	0.23	0.18	0.66	0.75	0.82	0.58	0.99	0.67	0.65	0.43	1.29	67.99	60.93	60.7	63.02	56.5	59.18	1e-07	1e-07	1e-07	1e-07	1e-07	1e-07	1e-07	1e-07	1e-07	1e-07	1e-07	1e-07	1e-07	1e-07	1e-07	1e-07	1e-07	1e-07
ADAMTS16	ENSG00000145536.15	0.36	1.36	0.68	0.64	3.95	3.05	1.09	1.02	0.74	4.23	1.16	0.72	8.52	9.6	7.95	10.74	11.62	20.94	1e-07	1e-07	1e-07	1e-07	1e-07	1e-07	0.21	0.0800001	0.15	0.1	0.0900001	0.0100001	2.09	1.8	1.54	0.76	75.53	1.82
OR7E47P	ENSG00000257542.6	1e-07	1e-07	0.0500001	1e-07	1e-07	0.35	1e-07	1e-07	1e-07	1e-07	1e-07	1e-07	1e-07	1e-07	1e-07	1e-07	1e-07	1e-07	1e-07	1e-07	1e-07	1e-07	1e-07	1e-07	1e-07	1e-07	1e-07	1e-07	1e-07	1e-07	1e-07	1e-07	1e-07	1e-07	1e-07	1e-07
DYM-AS1	ENSG00000264269.1	0.58	0.34	0.16	0.31	0.48	1.11	0.68	1e-07	0.59	0.0800001	0.39	1e-07	0.1	0.31	1e-07	1e-07	1e-07	1e-07	1e-07	1e-07	1e-07	1e-07	1e-07	1e-07	1e-07	1e-07	1e-07	1e-07	1e-07	1e-07	1e-07	1e-07	1e-07	1e-07	1e-07	1e-07
AGR3	ENSG00000173467.9	0.19	0.61	1e-07	1.3	0.59	1e-07	1e-07	1e-07	1e-07	1e-07	1e-07	1e-07	0.29	1e-07	1e-07	1e-07	1e-07	1e-07	1e-07	1e-07	1e-07	1e-07	1e-07	1e-07	1e-07	1e-07	1e-07	1e-07	1e-07	1e-07	1e-07	1e-07	1e-07	1e-07	1e-07	1e-07
LINC02243	ENSG00000236091.1	0.0500001	0.0500001	0.14	0.0500001	0.39	1e-07	1e-07	0.21	0.18	1e-07	1e-07	0.0500001	1e-07	1e-07	1e-07	1e-07	1e-07	1e-07	1e-07	1e-07	1e-07	1e-07	1e-07	1e-07	1e-07	1e-07	1e-07	1e-07	1e-07	0.11	1e-07	1e-07	1e-07	1e-07	1e-07	1e-07
ENSG00000279676	ENSG00000279676.1	0.29	0.1	0.0900001	1e-07	0.77	0.0900001	0.1	0.11	0.0900001	1e-07	0.28	1e-07	0.36	0.38	1e-07	1e-07	1e-07	1e-07	1e-07	1e-07	1e-07	1e-07	1e-07	1e-07	1e-07	1e-07	1e-07	1e-07	1e-07	1e-07	1e-07	1e-07	1e-07	1e-07	1e-07	1e-07
ENSG00000142539	ENSG00000142539.9	0.0300001	1e-07	0.0400001	0.23	1e-07	1e-07	1e-07	1e-07	1e-07	0.27	0.48	1e-07	1e-07	0.0600001	1e-07	1e-07	1e-07	1e-07	1e-07	1e-07	1e-07	1e-07	1e-07	1e-07	1e-07	1e-07	1e-07	1e-07	1e-07	1e-07	1e-07	1e-07	1e-07	1e-07	1e-07	1e-07
ENSG00000288585	ENSG00000288585.1	0.11	0.0700001	0.0300001	0.0200001	0.0800001	0.22	0.0300001	0.0300001	0.1	0.0100001	0.1	0.0900001	1e-07	1e-07	1e-07	1e-07	1e-07	1e-07	1e-07	1e-07	1e-07	1e-07	1e-07	1e-07	1e-07	1e-07	1e-07	1e-07	1e-07	0.0300001	1e-07	1e-07	0.0700001	1e-07	1e-07	1e-07
ENSG00000287306	ENSG00000287306.1	0.0700001	0.0100001	0.16	0.0900001	0.0700001	0.0400001	0.0400001	1e-07	1e-07	0.0300001	0.0500001	0.0400001	0.31	0.62	0.36	0.37	0.45	0.37	1e-07	1e-07	1e-07	1e-07	1e-07	1e-07	0.16	0.13	0.13	0.4	0.46	0.25	1e-07	1e-07	1e-07	1e-07	1e-07	1e-07
ENSG00000287514	ENSG00000287514.2	0.0100001	0.0400001	0.0100001	0.0600001	0.0600001	0.0100001	0.0600001	0.0100001	1e-07	1e-07	0.0200001	0.1	1e-07	1e-07	1e-07	1e-07	1e-07	1e-07	1e-07	1e-07	1e-07	1e-07	1e-07	1e-07	1e-07	1e-07	1e-07	0.0700001	1e-07	1e-07	1e-07	1e-07	1e-07	1e-07	1e-07	1e-07
CKS1BP1	ENSG00000258788.3	2.87	1.88	1.12	1e-07	6.47	5.59	5.53	4.25	1e-07	3.34	3.27	0.3	1e-07	1e-07	1e-07	1e-07	1e-07	1e-07	1e-07	1e-07	1e-07	1e-07	1e-07	1e-07	1e-07	1e-07	1.61	2.08	1e-07	2.06	1e-07	2.59	1e-07	1e-07	8.96	1e-07
CYP4F33P	ENSG00000273036.4	0.14	1.06	8.2	1.18	1e-07	1e-07	1.66	5.42	1e-07	1e-07	2.15	1e-07	1e-07	1e-07	1e-07	1e-07	1e-07	1e-07	1e-07	1e-07	1e-07	1e-07	1e-07	1e-07	0.9	2.14	1.55	1e-07	1e-07	4.65	1e-07	1e-07	1e-07	1e-07	1e-07	1e-07
ENSG00000259690	ENSG00000259690.1	0.0200001	0.0100001	0.0700001	0.0600001	0.0500001	0.0300001	0.0100001	0.0100001	0.0900001	0.11	0.18	0.0500001	1e-07	1e-07	1e-07	1e-07	1e-07	1e-07	1e-07	1e-07	1e-07	1e-07	1e-07	1e-07	1e-07	1e-07	1e-07	1e-07	1e-07	1e-07	1e-07	1e-07	1e-07	1e-07	1e-07	1e-07
ENSG00000273443	ENSG00000273443.1	0.0600001	0.25	0.0600001	1e-07	0.29	0.43	1e-07	1e-07	1e-07	0.36	1e-07	1e-07	0.0700001	1e-07	0.0600001	1e-07	1e-07	1e-07	1e-07	1e-07	1e-07	1e-07	1e-07	1e-07	1.64	0.0900001	0.14	0.22	0.43	0.13	1e-07	1e-07	1e-07	1e-07	1e-07	1e-07
SAA2	ENSG00000134339.9	0.0800001	0.68	0.53	0.61	0.36	1e-07	140.28	174.82	166.01	272.14	284.05	277.52	24.98	25.09	20.69	20.97	18.77	15.58	1e-07	1e-07	1e-07	1e-07	1e-07	1e-07	401.25	334	344.21	266.28	268.55	265.24	3.11	8.89	3.03	1.92	1.43	4.31
TCEA1P3	ENSG00000215165.3	0.0600001	0.23	0.16	0.31	0.11	0.4	1e-07	0.18	0.4	0.34	0.31	0.33	1e-07	1e-07	1e-07	1e-07	1e-07	0.0800001	1e-07	1e-07	1e-07	1e-07	1e-07	1e-07	0.26	1e-07	1e-07	1e-07	1e-07	0.12	0.28	1e-07	1e-07	1e-07	0.74	1e-07
TBC1D3K	ENSG00000273513.2	0.17	0.16	0.19	0.33	0.46	0.63	0.27	0.46	0.16	0.7	0.46	0.24	1e-07	1e-07	1e-07	1e-07	1e-07	1e-07	1e-07	1e-07	1e-07	1e-07	1e-07	1e-07	1e-07	1e-07	1e-07	1e-07	1e-07	1e-07	1e-07	1e-07	1e-07	1e-07	1e-07	1e-07
STMND1	ENSG00000230873.9	0.17	0.0600001	0.0300001	0.0500001	0.19	0.14	0.26	0.18	0.26	0.15	0.27	0.29	0.0600001	0.13	0.28	0.45	0.0500001	0.16	1e-07	1e-07	1e-07	1e-07	1e-07	1e-07	0.71	0.13	0.12	0.53	0.43	0.58	1e-07	1e-07	1e-07	1e-07	1e-07	1e-07
LINC00237	ENSG00000225127.4	0.21	0.3	0.0400001	0.11	0.0800001	0.29	1e-07	1e-07	1e-07	1e-07	1e-07	1e-07	1e-07	1e-07	1e-07	1e-07	1e-07	1e-07	1e-07	1e-07	1e-07	1e-07	1e-07	1e-07	1e-07	1e-07	1e-07	1e-07	1e-07	1e-07	1e-07	1e-07	1e-07	1e-07	1e-07	1e-07
ENSG00000289196	ENSG00000289196.2	0.0400001	0.22	0.0400001	0.16	1e-07	0.16	1e-07	1e-07	1e-07	0.13	0.0400001	0.13	0.35	0.41	0.0900001	0.79	1.04	0.18	1e-07	1e-07	1e-07	1e-07	1e-07	1e-07	1e-07	1e-07	0.1	0.0500001	0.0500001	0.19	0.32	1e-07	0.11	1e-07	1e-07	1e-07
ITPKB-IT1	ENSG00000228382.3	0.0700001	0.0300001	1e-07	1e-07	0.21	1e-07	1e-07	1e-07	1e-07	1e-07	1e-07	1e-07	1e-07	1e-07	1e-07	1e-07	1e-07	1e-07	1e-07	1e-07	1e-07	1e-07	1e-07	1e-07	0.0400001	1e-07	1e-07	1e-07	1e-07	1e-07	1e-07	1e-07	1e-07	1e-07	1e-07	1e-07
ENSG00000225111	ENSG00000225111.3	0.88	0.53	0.12	0.85	0.13	0.81	0.66	0.42	0.34	1e-07	0.12	1e-07	1e-07	1e-07	1e-07	1e-07	1e-07	1e-07	1e-07	1e-07	1e-07	1e-07	1e-07	1e-07	0.15	0.41	1e-07	0.16	0.16	0.46	0.87	1.03	0.5	1e-07	1e-07	1.02
FOXN1	ENSG00000109101.8	0.11	0.43	0.23	0.55	0.55	0.37	0.26	0.15	0.36	0.3	0.24	0.45	1e-07	1e-07	1e-07	1e-07	0.0200001	0.0300001	1e-07	1e-07	1e-07	1e-07	1e-07	1e-07	1e-07	0.0700001	1e-07	0.11	0.0300001	1e-07	1e-07	1e-07	1e-07	1e-07	1e-07	1e-07
KRT34	ENSG00000131737.7	0.0800001	0.19	0.33	0.42	0.39	0.17	0.82	1.61	1.68	1.79	2.13	1.82	1.19	1.45	0.75	3.21	2.25	3.07	1e-07	1e-07	1e-07	1e-07	1e-07	1e-07	1e-07	0.0400001	1e-07	0.0600001	0.18	0.11	100.71	87.02	92.33	70.91	67.15	67.1
ARHGAP28-AS1	ENSG00000266441.1	1.52	0.8	0.24	1.22	1.66	1.17	1.47	1.4	0.68	2.03	1.96	1.87	1e-07	1e-07	1e-07	1e-07	1e-07	1e-07	1e-07	1e-07	1e-07	1e-07	1e-07	1e-07	0.46	1e-07	1e-07	1e-07	0.32	1e-07	1e-07	0.69	0.17	1e-07	1e-07	1.03
ENSG00000287899	ENSG00000287899.1	0.0100001	0.0400001	0.0600001	0.0600001	0.0500001	0.0300001	0.0100001	0.0700001	0.0600001	0.0300001	0.0700001	0.0100001	0.36	0.26	0.5	0.39	0.32	0.36	1e-07	1e-07	1e-07	1e-07	1e-07	1e-07	0.25	0.17	0.33	0.29	0.25	0.29	1e-07	1e-07	1e-07	1e-07	1e-07	1e-07
ENSG00000286048	ENSG00000286048.1	0.18	0.0200001	1e-07	0.0400001	0.13	1e-07	0.0500001	0.0700001	0.0600001	0.27	0.2	0.0600001	0.1	0.0300001	0.0800001	0.1	0.0400001	1e-07	1e-07	1e-07	1e-07	1e-07	1e-07	1e-07	0.44	0.72	0.51	0.23	0.38	0.58	0.0300001	0.23	0.34	0.41	0.0700001	0.32
LINC01121	ENSG00000205054.9	0.24	0.23	0.0600001	0.0900001	1e-07	0.44	1e-07	0.0200001	0.0800001	1e-07	1e-07	1e-07	0.25	0.18	1e-07	1e-07	0.19	0.11	1e-07	1e-07	1e-07	1e-07	1e-07	1e-07	0.0300001	0.0400001	1e-07	1e-07	1e-07	0.0600001	1e-07	1e-07	1e-07	0.28	0.0700001	0.0500001
DNAH17	ENSG00000187775.17	0.0200001	0.0300001	0.0100001	0.1	0.0800001	1e-07	0.19	0.0100001	1e-07	0.0300001	0.0500001	0.14	0.56	0.71	0.82	0.75	0.95	0.84	1e-07	1e-07	1e-07	1e-07	1e-07	1e-07	0.31	0.67	0.37	0.53	0.29	0.21	1e-07	0.22	0.21	1e-07	0.0300001	1e-07
ENSG00000286098	ENSG00000286098.1	0.0100001	0.0600001	0.0600001	0.0500001	0.16	1e-07	1e-07	1e-07	1e-07	1e-07	1e-07	1e-07	0.69	1.29	0.7	0.36	0.7	0.75	1e-07	1e-07	1e-07	1e-07	1e-07	1e-07	1e-07	0.0800001	1e-07	1e-07	0.27	1e-07	0.0700001	1e-07	1e-07	1e-07	1e-07	1e-07
H3P47	ENSG00000179101.5	0.2	0.21	1e-07	1.3	1e-07	1e-07	1e-07	1e-07	0.7	0.6	0.2	1e-07	0.8	1e-07	1e-07	1e-07	1e-07	1e-07	1e-07	1e-07	1e-07	1e-07	1e-07	1e-07	0.24	0.33	1e-07	1e-07	0.77	1e-07	1e-07	1e-07	0.28	1e-07	1e-07	1e-07
CYTIP	ENSG00000115165.10	0.26	1.43	0.0600001	0.19	0.34	0.39	0.14	0.12	0.43	0.26	0.21	0.27	1e-07	0.0400001	0.14	1e-07	0.14	1e-07	1e-07	1e-07	1e-07	1e-07	1e-07	1e-07	0.55	0.31	0.32	0.38	0.72	0.2	1e-07	1e-07	0.0200001	1e-07	1e-07	1e-07
ENSG00000267793	ENSG00000267793.1	0.61	0.42	0.87	2.01	0.8	1.84	0.63	0.66	0.63	1.32	1.73	2.47	1e-07	1e-07	1e-07	1e-07	1e-07	1e-07	1e-07	1e-07	1e-07	1e-07	1e-07	1e-07	1e-07	1e-07	1e-07	1e-07	1e-07	1e-07	1e-07	1e-07	1e-07	1e-07	1e-07	1e-07
ENSG00000286558	ENSG00000286558.1	0.0300001	0.24	0.0900001	0.0800001	0.17	0.35	0.34	0.1	0.14	0.0600001	0.0600001	1e-07	1e-07	1e-07	1e-07	1e-07	1e-07	0.0400001	1e-07	1e-07	1e-07	1e-07	1e-07	1e-07	0.18	0.23	1e-07	0.0400001	0.24	0.0300001	0.22	1e-07	1e-07	1e-07	1e-07	1e-07
COPS8P2	ENSG00000214552.4	0.53	0.27	0.25	0.75	1.13	0.4	0.18	0.48	0.47	0.35	0.17	0.26	1e-07	1e-07	1e-07	1e-07	1e-07	0.13	1e-07	1e-07	1e-07	1e-07	1e-07	1e-07	1e-07	1e-07	1e-07	1e-07	0.11	1e-07	1e-07	1e-07	1e-07	1e-07	0.31	1e-07
SIGLEC6	ENSG00000105492.16	0.26	0.0700001	0.24	0.39	0.36	0.13	0.21	0.86	0.11	0.26	1.22	0.29	1e-07	1e-07	1e-07	1e-07	1e-07	1e-07	1e-07	1e-07	1e-07	1e-07	1e-07	1e-07	1e-07	1e-07	1e-07	1e-07	1e-07	1e-07	1e-07	1e-07	1e-07	1e-07	1e-07	1e-07
PELATON	ENSG00000224397.9	0.0400001	0.43	0.37	0.26	0.0200001	0.21	0.0500001	0.31	0.21	0.47	0.2	1.45	1.1	0.85	0.93	0.76	0.62	1.03	1e-07	1e-07	1e-07	1e-07	1e-07	1e-07	2.76	0.91	1.28	0.98	2.73	2.02	1e-07	1e-07	1e-07	1e-07	1e-07	1e-07
ENSG00000254777	ENSG00000254777.5	0.21	0.22	0.38	0.65	0.71	0.29	0.42	0.74	0.38	0.21	1.09	1e-07	1e-07	1e-07	1e-07	1e-07	1e-07	1e-07	1e-07	1e-07	1e-07	1e-07	1e-07	1e-07	1e-07	1e-07	1e-07	1e-07	0.25	0.11	1e-07	1e-07	0.54	1e-07	1e-07	1e-07
ENSG00000232716	ENSG00000232716.2	0.1	1e-07	0.0200001	0.0500001	1e-07	0.11	0.23	0.24	0.14	0.1	0.26	0.15	1e-07	0.0600001	1e-07	1e-07	1e-07	1e-07	1e-07	1e-07	1e-07	1e-07	1e-07	1e-07	1e-07	0.0400001	1e-07	0.0300001	1e-07	0.13	1e-07	1e-07	1e-07	1e-07	1e-07	0.19
CRYBA2	ENSG00000163499.12	0.98	0.53	1.63	2.94	1.94	0.49	0.16	0.59	1e-07	0.45	0.72	1.36	1.52	0.74	3.17	0.78	0.87	1.09	1e-07	1e-07	1e-07	1e-07	1e-07	1e-07	1.23	0.81	1.86	0.53	0.2	0.57	1e-07	1e-07	1e-07	1e-07	1e-07	1e-07
MKRN2OS	ENSG00000225526.6	1.19	1.63	1.8	2.21	4.46	4.16	1.28	0.83	0.95	1.86	2.26	2.5	6.77	5.56	5.31	7.65	6.63	8.77	1e-07	1e-07	1e-07	1e-07	1e-07	1e-07	0.0600001	0.25	1e-07	0.1	1e-07	0.14	1e-07	1e-07	1e-07	1e-07	1e-07	1e-07
ENSG00000290404	ENSG00000290404.1	0.17	0.0300001	0.3	1e-07	0.19	0.17	0.51	0.5	0.32	0.24	0.0600001	0.16	0.8	0.61	0.48	0.33	0.8	0.61	1e-07	1e-07	1e-07	1e-07	1e-07	1e-07	0.27	0.25	0.0300001	0.35	0.17	0.7	0.11	0.4	0.37	1e-07	1e-07	0.0700001
GRK6P1	ENSG00000215571.5	0.0300001	0.0300001	0.0200001	0.0700001	1e-07	0.0900001	1e-07	0.0800001	1e-07	0.0500001	0.0500001	0.12	1e-07	1e-07	1e-07	1e-07	1e-07	1e-07	1e-07	1e-07	1e-07	1e-07	1e-07	1e-07	1e-07	1e-07	1e-07	0.0300001	1e-07	0.0300001	1e-07	1e-07	1e-07	1e-07	1e-07	1e-07
POM121L2	ENSG00000158553.5	0.0200001	0.0400001	0.0700001	0.0600001	0.13	0.0400001	0.0400001	0.0100001	0.0500001	0.0400001	0.0100001	0.0300001	1e-07	1e-07	0.0200001	0.0700001	0.11	0.0700001	1e-07	1e-07	1e-07	1e-07	1e-07	1e-07	0.0100001	1e-07	1e-07	1e-07	0.0100001	0.0100001	1e-07	1e-07	1e-07	1e-07	1e-07	1e-07
GGT4P	ENSG00000280208.1	1e-07	0.0800001	0.0200001	1e-07	0.0200001	0.11	0.13	1e-07	0.0200001	1e-07	0.24	0.13	0.68	0.62	0.47	0.56	1.18	0.79	1e-07	1e-07	1e-07	1e-07	1e-07	1e-07	0.63	0.27	0.3	0.35	0.17	0.22	1e-07	1e-07	0.0300001	1e-07	1e-07	1e-07
IGHG4	ENSG00000211892.4	0.0400001	0.17	0.28	0.23	0.16	0.0100001	1e-07	1e-07	0.0400001	1e-07	0.12	0.0400001	1e-07	1e-07	1e-07	1e-07	1e-07	1e-07	1e-07	1e-07	1e-07	1e-07	1e-07	1e-07	1e-07	1e-07	1e-07	1e-07	1e-07	1e-07	1e-07	1e-07	1e-07	1e-07	1e-07	1e-07
LINC01342	ENSG00000223823.1	0.0800001	0.16	0.13	0.15	0.65	0.1	1e-07	0.0300001	0.19	0.0300001	1e-07	0.18	0.0600001	0.25	0.0500001	1e-07	1e-07	1e-07	1e-07	1e-07	1e-07	1e-07	1e-07	1e-07	1e-07	1e-07	1e-07	1e-07	1e-07	1e-07	1e-07	1e-07	1e-07	1e-07	1e-07	1e-07
ENSG00000287481	ENSG00000287481.1	0.35	0.0800001	0.22	1e-07	0.48	0.14	0.67	0.65	0.69	0.78	0.93	1.09	0.7	0.77	0.27	0.17	0.49	0.37	1e-07	1e-07	1e-07	1e-07	1e-07	1e-07	1e-07	1e-07	1e-07	1e-07	1e-07	1e-07	1e-07	0.15	0.0900001	1e-07	1e-07	1e-07
ENSG00000289322	ENSG00000289322.2	0.0400001	0.27	0.19	0.25	1e-07	0.0700001	1e-07	1e-07	0.14	1e-07	1e-07	0.0800001	1e-07	1e-07	1e-07	1e-07	1e-07	1e-07	1e-07	1e-07	1e-07	1e-07	1e-07	1e-07	1e-07	1e-07	1e-07	1e-07	1e-07	1e-07	1e-07	1e-07	1e-07	1e-07	1e-07	1e-07
PKP1	ENSG00000081277.13	0.0400001	0.0500001	0.0500001	0.0600001	0.0700001	0.18	0.58	0.57	0.76	0.54	0.49	0.87	2.91	2.52	3.19	2.19	2.16	1.93	1e-07	1e-07	1e-07	1e-07	1e-07	1e-07	3.17	2.32	2.51	2.3	1.62	1.93	0.1	1e-07	0.0900001	0.0700001	1e-07	0.22
SLCO1B1	ENSG00000134538.3	0.11	0.32	0.0600001	0.34	0.13	0.18	0.0600001	0.12	0.11	0.0800001	0.0400001	0.0900001	0.0300001	0.14	0.1	0.2	0.18	1e-07	1e-07	1e-07	1e-07	1e-07	1e-07	1e-07	0.0900001	1e-07	1e-07	1e-07	1e-07	1e-07	1e-07	1e-07	1e-07	1e-07	1e-07	1e-07
SLC6A7	ENSG00000011083.9	0.0200001	0.0200001	0.17	1e-07	0.12	0.0800001	0.0800001	1e-07	1e-07	0.0100001	1e-07	1e-07	0.0900001	0.0300001	0.11	1e-07	1e-07	0.0600001	1e-07	1e-07	1e-07	1e-07	1e-07	1e-07	1e-07	0.0200001	1e-07	1e-07	1e-07	0.0100001	0.0400001	1e-07	0.19	1e-07	0.0300001	1e-07
ENSG00000278943	ENSG00000278943.1	0.25	0.18	0.13	0.13	0.44	0.45	0.8	0.92	1.05	1.51	1.69	0.75	1e-07	1e-07	1e-07	1e-07	1e-07	1e-07	1e-07	1e-07	1e-07	1e-07	1e-07	1e-07	1e-07	1e-07	1e-07	0.21	1e-07	1e-07	1e-07	1e-07	1e-07	1e-07	1e-07	1e-07
LINC02832	ENSG00000227308.2	0.53	0.42	0.18	0.98	0.25	0.71	0.45	0.17	0.36	0.37	0.47	0.3	0.66	0.36	0.1	1.47	0.18	1e-07	1e-07	1e-07	1e-07	1e-07	1e-07	1e-07	0.28	1e-07	1e-07	1e-07	1e-07	0.64	0.12	1e-07	1e-07	1e-07	1e-07	1e-07
ENSG00000267052	ENSG00000267052.3	0.0300001	1e-07	0.16	0.15	1e-07	0.0500001	0.23	0.12	0.21	0.28	0.23	0.48	0.49	0.38	0.43	1.36	0.55	0.67	1e-07	1e-07	1e-07	1e-07	1e-07	1e-07	1e-07	0.0800001	1e-07	1e-07	0.25	1e-07	0.0300001	1e-07	1e-07	1e-07	1e-07	1e-07
KIAA1143P1	ENSG00000259086.3	1e-07	1e-07	0.29	1e-07	1e-07	1.25	1e-07	1e-07	1e-07	1e-07	0.48	1e-07	1e-07	1e-07	0.31	0.88	1e-07	1e-07	1e-07	1e-07	1e-07	1e-07	1e-07	1e-07	1e-07	0.3	1e-07	0.5	1e-07	0.19	1e-07	0.65	1e-07	1e-07	1e-07	0.37
ITGAX	ENSG00000140678.17	0.0800001	0.15	0.0200001	0.17	0.0200001	0.0800001	0.1	0.0800001	0.61	0.0100001	0.34	0.0100001	0.3	1.02	0.84	0.84	0.93	1.51	1e-07	1e-07	1e-07	1e-07	1e-07	1e-07	8.17	6.91	7.03	6.13	8.15	7.76	0.28	0.0400001	0.13	1e-07	1.49	0.47
ENSG00000285528	ENSG00000285528.1	0.0300001	0.0800001	0.0400001	0.12	0.18	1e-07	0.12	0.0200001	0.0800001	0.0800001	0.14	0.0300001	0.0200001	0.28	1e-07	0.0500001	0.15	1e-07	1e-07	1e-07	1e-07	1e-07	1e-07	1e-07	1e-07	1e-07	1e-07	0.0600001	0.0300001	0.0500001	0.0200001	1e-07	1e-07	1e-07	1e-07	1e-07
CCN6	ENSG00000112761.22	0.0400001	0.0700001	0.0900001	0.25	1e-07	1e-07	1e-07	1e-07	1e-07	1e-07	1e-07	1e-07	0.18	0.0600001	1e-07	1e-07	1e-07	1e-07	1e-07	1e-07	1e-07	1e-07	1e-07	1e-07	1e-07	1e-07	0.36	1e-07	1e-07	1e-07	1e-07	1e-07	0.0900001	1e-07	1e-07	1e-07
OR2T8	ENSG00000177462.9	0.0500001	0.0700001	0.13	0.16	0.18	0.0600001	1e-07	0.0400001	0.0200001	0.0900001	0.13	1e-07	1e-07	1e-07	1e-07	1e-07	1e-07	1e-07	1e-07	1e-07	1e-07	1e-07	1e-07	1e-07	1e-07	1e-07	1e-07	1e-07	1e-07	1e-07	1e-07	0.36	0.0200001	1e-07	0.16	1e-07
LINC01640	ENSG00000231253.2	1e-07	1e-07	0.0500001	1e-07	1e-07	0.21	1e-07	1e-07	1e-07	1e-07	1e-07	1e-07	1e-07	1e-07	1e-07	1e-07	1e-07	1e-07	1e-07	1e-07	1e-07	1e-07	1e-07	1e-07	1e-07	1e-07	1e-07	1e-07	1e-07	1e-07	1e-07	1e-07	1e-07	1e-07	1e-07	1e-07
ENSG00000288101	ENSG00000288101.1	0.52	0.89	0.45	1.31	0.76	1.26	0.43	0.88	1.16	1.47	1.55	1.11	1e-07	1e-07	1e-07	1e-07	1e-07	1e-07	1e-07	1e-07	1e-07	1e-07	1e-07	1e-07	1e-07	1e-07	1e-07	1e-07	1e-07	1e-07	1e-07	1e-07	1e-07	1e-07	1e-07	1e-07
LINC02320	ENSG00000258404.1	0.72	0.76	0.14	0.14	0.15	0.8	1e-07	0.32	0.13	1e-07	1e-07	1e-07	1e-07	1.01	1e-07	1e-07	0.31	0.96	1e-07	1e-07	1e-07	1e-07	1e-07	1e-07	1e-07	0.48	1e-07	0.57	0.75	1e-07	1e-07	0.79	1e-07	1e-07	1e-07	1e-07
BEST3	ENSG00000127325.19	0.14	0.22	0.13	0.13	0.83	0.18	0.14	1.13	0.7	0.36	0.79	0.42	0.23	0.28	0.2	1e-07	0.26	0.3	1e-07	1e-07	1e-07	1e-07	1e-07	1e-07	0.1	0.23	0.1	0.0800001	0.0700001	0.21	1.3	1.64	3.25	5.99	1.81	7.63
ENSG00000290808	ENSG00000290808.1	0.17	0.24	0.23	0.7	0.2	0.25	0.21	0.0900001	0.11	0.0400001	0.29	0.12	0.18	0.0500001	0.0800001	0.27	0.78	1e-07	1e-07	1e-07	1e-07	1e-07	1e-07	1e-07	1.51	0.6	0.47	2.52	3.15	4.04	1e-07	0.1	0.43	1.47	1.15	0.94
ACSM1	ENSG00000166743.10	0.0200001	0.14	0.0500001	0.12	1e-07	1e-07	0.0500001	0.1	0.12	1e-07	1e-07	0.0800001	0.29	0.0300001	0.0400001	1e-07	0.13	0.18	1e-07	1e-07	1e-07	1e-07	1e-07	1e-07	1e-07	0.0600001	1e-07	1e-07	0.15	0.27	1e-07	1e-07	1e-07	1e-07	1e-07	1e-07
IGHG3	ENSG00000211897.9	1e-07	1e-07	0.0100001	1e-07	1e-07	0.0400001	1e-07	0.0200001	1e-07	1e-07	1e-07	1e-07	1e-07	1e-07	1e-07	1e-07	1e-07	1e-07	1e-07	1e-07	1e-07	1e-07	1e-07	1e-07	1e-07	1e-07	1e-07	1e-07	1e-07	1e-07	1e-07	1e-07	1e-07	1e-07	1e-07	1e-07
ENSG00000257062	ENSG00000257062.6	0.2	0.24	0.27	0.56	0.64	0.12	1e-07	1e-07	1e-07	1e-07	1e-07	0.1	1e-07	1e-07	1e-07	1e-07	1e-07	0.33	1e-07	1e-07	1e-07	1e-07	1e-07	1e-07	1e-07	1e-07	1e-07	1e-07	1e-07	1e-07	1e-07	1e-07	1e-07	1e-07	1e-07	1e-07
ENSG00000226087	ENSG00000226087.4	0.1	0.41	0.16	0.12	0.84	0.42	0.84	0.0700001	0.21	0.0700001	1e-07	0.2	1e-07	1e-07	0.0300001	0.15	1e-07	1e-07	1e-07	1e-07	1e-07	1e-07	1e-07	1e-07	1e-07	0.3	0.31	1e-07	0.0400001	0.0200001	0.16	0.64	0.22	0.26	0.23	0.24
ENSG00000284630	ENSG00000284630.1	0.19	0.14	0.13	1e-07	0.14	0.63	0.14	0.45	1e-07	1e-07	1e-07	1e-07	1e-07	1e-07	1e-07	1e-07	1e-07	1e-07	1e-07	1e-07	1e-07	1e-07	1e-07	1e-07	1e-07	1e-07	1e-07	1e-07	0.7	1e-07	1e-07	1e-07	1e-07	1e-07	1e-07	1e-07
ENSG00000288935	ENSG00000288935.1	0.64	0.51	0.46	1e-07	1.48	1.35	0.51	0.36	0.15	0.8	0.47	1e-07	1.82	0.7	0.39	2.23	1.77	2.76	1e-07	1e-07	1e-07	1e-07	1e-07	1e-07	1	3.25	0.41	0.86	0.85	2.03	1.17	2.91	2.65	7.89	5.54	8.13
CAMTA1-DT	ENSG00000237436.1	0.17	0.18	1e-07	0.82	1e-07	1e-07	1e-07	1e-07	1e-07	1e-07	0.16	1e-07	1e-07	1e-07	1e-07	1e-07	1e-07	1e-07	1e-07	1e-07	1e-07	1e-07	1e-07	1e-07	1e-07	1e-07	1e-07	1e-07	1e-07	1e-07	1e-07	1e-07	1e-07	1e-07	1e-07	1e-07
ANOS2P	ENSG00000241859.8	0.49	0.1	0.2	0.22	0.47	0.13	0.38	1e-07	0.32	0.12	0.25	0.16	1e-07	1e-07	1e-07	1e-07	1e-07	1e-07	1e-07	1e-07	1e-07	1e-07	1e-07	1e-07	1e-07	1e-07	1e-07	1e-07	1e-07	1e-07	1e-07	1e-07	1e-07	1e-07	1e-07	1e-07
LINC00958	ENSG00000251381.8	0.23	0.68	0.39	0.96	0.34	0.43	1e-07	1e-07	1e-07	0.0300001	1e-07	1e-07	1e-07	1e-07	1e-07	1e-07	1e-07	1e-07	1e-07	1e-07	1e-07	1e-07	1e-07	1e-07	0.1	0.86	0.5	0.53	0.47	0.18	1e-07	1e-07	1e-07	1e-07	1e-07	1e-07
PDE3A	ENSG00000172572.7	0.0100001	0.0400001	0.12	0.0100001	0.16	0.0900001	1e-07	0.0900001	0.0100001	1e-07	0.0500001	1e-07	1e-07	0.0200001	0.0700001	0.0100001	0.0200001	0.0200001	1e-07	1e-07	1e-07	1e-07	1e-07	1e-07	0.0300001	0.14	0.13	0.0200001	0.0300001	0.0400001	1e-07	1e-07	0.0100001	1e-07	0.0300001	1e-07
VTRNA2-1	ENSG00000270123.4	189.43	269.75	178.1	362.53	578.99	300.36	79.33	20.54	13.55	34.75	124.99	54.4	1e-07	1e-07	1e-07	1e-07	1e-07	1e-07	1e-07	1e-07	1e-07	1e-07	1e-07	1e-07	1e-07	1e-07	1e-07	1e-07	1e-07	1e-07	1e-07	1e-07	156.38	1e-07	1e-07	1e-07
S1PR4	ENSG00000125910.6	0.14	0.51	0.41	0.49	0.57	0.45	0.0300001	0.19	0.1	0.26	0.0500001	1e-07	0.22	0.42	0.0800001	0.25	0.35	0.23	1e-07	1e-07	1e-07	1e-07	1e-07	1e-07	0.26	0.71	0.52	1.6	1.61	2.71	1e-07	1e-07	1e-07	1e-07	1e-07	1e-07
ENSG00000278973	ENSG00000278973.1	0.59	0.13	0.44	0.37	0.51	0.47	0.47	0.21	0.35	0.26	0.55	0.45	1e-07	1e-07	1e-07	1e-07	0.12	1e-07	1e-07	1e-07	1e-07	1e-07	1e-07	1e-07	1e-07	1e-07	1e-07	1e-07	1e-07	1e-07	1e-07	1e-07	1e-07	1e-07	1e-07	1e-07
MYO3B	ENSG00000071909.19	0.0700001	0.14	0.14	0.17	0.22	0.22	0.14	0.13	0.2	0.0300001	0.0600001	0.12	5.07	4.07	4.31	7.55	7.76	5.95	1e-07	1e-07	1e-07	1e-07	1e-07	1e-07	0.68	0.85	0.97	0.81	0.9	0.9	1e-07	0.27	0.0300001	1e-07	1e-07	1e-07
ENSG00000267441	ENSG00000267441.1	0.4	1e-07	1.59	1.8	1e-07	0.0200001	1e-07	1e-07	1e-07	0.86	1e-07	1e-07	1e-07	1.5	1.16	0.0700001	1e-07	1e-07	1e-07	1e-07	1e-07	1e-07	1e-07	1e-07	1e-07	1e-07	1e-07	1e-07	1e-07	1e-07	1e-07	1e-07	1e-07	1e-07	1e-07	1e-07
ZNRF3-AS1	ENSG00000177993.3	1e-07	0.0200001	0.0200001	1e-07	0.0600001	0.0300001	1e-07	1e-07	1e-07	1e-07	1e-07	1e-07	0.0600001	0.0400001	0.15	1e-07	1e-07	0.1	1e-07	1e-07	1e-07	1e-07	1e-07	1e-07	0.0900001	0.12	1e-07	1e-07	1e-07	1e-07	1e-07	0.15	0.0700001	1e-07	1e-07	1e-07
ENSG00000289850	ENSG00000289850.1	6.98	3.63	5.51	11.07	7.42	10.09	34.3	39.89	40.6	54.27	51.02	55.39	24.91	17.52	13.69	16.9	21.04	19.34	1e-07	1e-07	1e-07	1e-07	1e-07	1e-07	1e-07	1.81	0.28	0.29	1e-07	0.13	0.3	1e-07	1e-07	1e-07	1e-07	1e-07
ENSG00000231482	ENSG00000231482.3	1.18	0.28	0.0400001	0.0700001	0.0400001	0.21	0.44	0.16	0.0700001	0.0200001	0.61	0.61	1e-07	1e-07	0.0200001	1e-07	1e-07	1e-07	1e-07	1e-07	1e-07	1e-07	1e-07	1e-07	1e-07	1e-07	1e-07	1e-07	1e-07	1e-07	1e-07	1e-07	1e-07	1e-07	1e-07	1e-07
CST6	ENSG00000175315.3	1.91	0.79	2.2	3.62	1.8	2.78	7.76	7.68	4.62	2.87	5.72	3.92	167.16	161.32	171	123.42	151.04	160.56	1e-07	1e-07	1e-07	1e-07	1e-07	1e-07	15.5	10.1	12.94	8.54	11.59	8.36	3.77	1.28	2.08	1.45	4.43	1.31
LINC00243	ENSG00000214894.7	0.0600001	0.0400001	0.1	0.0600001	0.16	0.0400001	0.32	0.59	0.46	0.58	0.0400001	1e-07	1.27	1.61	1.61	0.81	1.02	1.13	1e-07	1e-07	1e-07	1e-07	1e-07	1e-07	0.6	0.78	0.82	1.23	0.51	0.28	1e-07	0.19	0.31	0.55	0.13	1e-07
ENSG00000275578	ENSG00000275578.1	0.54	0.19	0.35	0.53	0.19	1.18	0.19	0.41	0.16	1.08	2.13	0.36	1e-07	1e-07	1e-07	1e-07	1e-07	1e-07	1e-07	1e-07	1e-07	1e-07	1e-07	1e-07	1e-07	1e-07	1e-07	1e-07	1e-07	1e-07	1e-07	1e-07	1e-07	1e-07	1e-07	1e-07
ENSG00000277223	ENSG00000277223.1	0.59	0.63	0.14	0.86	0.6	0.41	0.31	0.33	0.13	0.3	0.29	0.44	1e-07	1e-07	1e-07	1e-07	1e-07	1e-07	1e-07	1e-07	1e-07	1e-07	1e-07	1e-07	1e-07	1e-07	1e-07	1e-07	1e-07	1e-07	1e-07	1e-07	1e-07	1e-07	1e-07	1e-07
LINC02487	ENSG00000203688.6	1e-07	0.0600001	0.17	1e-07	0.22	0.11	0.0500001	1e-07	1e-07	1e-07	1e-07	0.0600001	1e-07	1e-07	1e-07	1e-07	0.0900001	1e-07	1e-07	1e-07	1e-07	1e-07	1e-07	1e-07	1e-07	1e-07	0.1	1e-07	1e-07	1e-07	1e-07	1e-07	1e-07	1e-07	1e-07	1e-07
ENSG00000233017	ENSG00000233017.3	0.24	0.44	0.45	0.62	0.66	0.55	1e-07	0.27	1e-07	0.11	1e-07	1e-07	0.72	0.14	0.71	0.54	1.65	0.5	1e-07	1e-07	1e-07	1e-07	1e-07	1e-07	1e-07	1e-07	1e-07	1e-07	1e-07	1e-07	1e-07	1e-07	1e-07	1e-07	1e-07	1e-07
ENSG00000261055	ENSG00000261055.1	0.0900001	0.41	0.13	0.29	0.15	0.22	0.33	0.31	0.31	0.25	0.42	0.27	0.0300001	0.0500001	0.0200001	1e-07	0.0800001	1e-07	1e-07	1e-07	1e-07	1e-07	1e-07	1e-07	1e-07	0.0300001	1e-07	0.16	1e-07	0.12	1e-07	1e-07	0.14	1e-07	0.11	0.29
SLAIN1	ENSG00000139737.23	0.29	0.11	0.0800001	0.15	0.15	0.27	1e-07	1e-07	1e-07	1e-07	1e-07	1e-07	4.73	2.88	3.23	2.8	2.79	5.07	1e-07	1e-07	1e-07	1e-07	1e-07	1e-07	7.03	7.59	8.64	7.88	4.47	5.17	1e-07	1e-07	1e-07	1e-07	1e-07	1e-07
CPA4	ENSG00000128510.12	1.91	0.32	1.21	3.1	0.98	0.69	10.7	6.06	6.31	10.29	10.9	7.79	8.93	8.61	9.62	18.26	16.1	14.02	1e-07	1e-07	1e-07	1e-07	1e-07	1e-07	3.95	2.9	4.3	6.12	4.16	3.97	3.61	2.56	2.84	2.91	2.66	1.8
RNVU1-22	ENSG00000199879.1	1e-07	6.7	1e-07	1e-07	21.78	1e-07	1e-07	1e-07	1e-07	1e-07	1e-07	1e-07	1e-07	1e-07	1e-07	1e-07	1e-07	1e-07	1e-07	1e-07	1e-07	1e-07	1e-07	1e-07	1e-07	1e-07	1e-07	1e-07	1e-07	1e-07	1e-07	1e-07	1e-07	1e-07	1e-07	1e-07
ARHGEF38	ENSG00000236699.9	0.31	1.26	0.69	0.78	1.21	1.22	1.28	0.99	1.15	2.45	2.13	2.89	0.0100001	1e-07	0.0500001	1e-07	0.13	0.0400001	1e-07	1e-07	1e-07	1e-07	1e-07	1e-07	0.19	0.16	0.46	0.0700001	0.49	0.0300001	1e-07	1e-07	1e-07	1e-07	1e-07	1e-07
CABP1-DT	ENSG00000256008.3	0.76	0.33	0.1	0.75	0.41	0.3	1e-07	1e-07	1e-07	0.25	0.0400001	1e-07	1e-07	1e-07	0.43	1e-07	1e-07	1e-07	1e-07	1e-07	1e-07	1e-07	1e-07	1e-07	1e-07	1e-07	1e-07	1e-07	1e-07	1e-07	1e-07	1e-07	1e-07	1e-07	1e-07	1e-07
ENSG00000251249	ENSG00000251249.2	0.21	0.46	0.23	0.43	0.8	0.33	0.3	0.43	0.42	0.94	0.97	0.88	1e-07	1e-07	1e-07	1e-07	1e-07	1e-07	1e-07	1e-07	1e-07	1e-07	1e-07	1e-07	1e-07	1e-07	1e-07	1e-07	1e-07	1e-07	0.42	1e-07	1e-07	0.47	1e-07	1e-07
LYL1	ENSG00000104903.5	1.09	0.21	0.54	0.39	0.91	0.28	0.0900001	0.28	1e-07	0.11	1e-07	0.17	0.37	0.52	0.17	0.0700001	0.36	0.0400001	1e-07	1e-07	1e-07	1e-07	1e-07	1e-07	1.47	1.71	1.32	1.48	1.44	1.08	1.51	3.09	1.43	2.32	1.63	1.77
LY6G6F-LY6G6D	ENSG00000250641.1	0.0500001	0.0500001	1e-07	0.21	1e-07	1e-07	1e-07	1e-07	1e-07	1e-07	0.17	0.28	1e-07	1e-07	1e-07	1e-07	1e-07	1e-07	1e-07	1e-07	1e-07	1e-07	1e-07	1e-07	1e-07	1e-07	1e-07	1e-07	1e-07	1e-07	1e-07	1e-07	1e-07	1e-07	1e-07	1e-07
PCAT19	ENSG00000267107.9	0.59	0.42	0.97	1.29	0.88	0.88	1.1	0.56	1.51	1.81	0.75	1.61	1e-07	1e-07	1e-07	1e-07	1e-07	1e-07	1e-07	1e-07	1e-07	1e-07	1e-07	1e-07	0.0400001	1e-07	0.3	0.0800001	0.26	0.21	1e-07	1e-07	1e-07	1e-07	1e-07	1e-07
ENSG00000289190	ENSG00000289190.2	0.29	1.52	2.5	1.12	1.03	1.6	3.36	3.06	1.95	3.76	4.35	4.98	1.38	1.02	2.05	1.95	2.47	2.64	1e-07	1e-07	1e-07	1e-07	1e-07	1e-07	0.18	1.67	0.72	1e-07	0.37	0.71	12.87	8.96	10.13	14.68	18.68	13.73
GJB4	ENSG00000189433.7	1e-07	1e-07	0.0600001	1e-07	1e-07	0.19	1e-07	1e-07	1e-07	0.0600001	0.0300001	0.12	14.94	11.73	10.58	10.74	9.81	11.18	1e-07	1e-07	1e-07	1e-07	1e-07	1e-07	1e-07	0.14	1e-07	1e-07	1e-07	1e-07	1e-07	1e-07	1e-07	1e-07	1e-07	1e-07
CYP2T1P	ENSG00000233622.3	0.0200001	0.0300001	0.0600001	0.0500001	0.0600001	0.0400001	1e-07	1e-07	1e-07	1e-07	1e-07	1e-07	0.23	0.15	0.49	0.36	0.16	0.26	1e-07	1e-07	1e-07	1e-07	1e-07	1e-07	0.13	0.15	0.34	0.0800001	0.3	0.0700001	1e-07	0.0600001	1e-07	1e-07	0.1	1e-07
TERB1	ENSG00000249961.10	0.38	1e-07	0.19	0.52	1e-07	0.53	1e-07	0.1	0.22	0.36	0.28	0.15	1e-07	0.11	1e-07	1e-07	1e-07	1e-07	1e-07	1e-07	1e-07	1e-07	1e-07	1e-07	1e-07	1e-07	1e-07	0.1	0.23	0.23	1e-07	1e-07	0.0200001	1e-07	1e-07	0.34
ENSG00000231252	ENSG00000231252.4	0.0500001	0.0700001	0.0900001	0.0800001	0.21	0.0500001	1e-07	1e-07	0.13	0.0500001	0.1	0.0500001	1e-07	1e-07	1e-07	1e-07	1e-07	1e-07	1e-07	1e-07	1e-07	1e-07	1e-07	1e-07	1e-07	1e-07	1e-07	1e-07	1e-07	1e-07	1e-07	1e-07	1e-07	1e-07	1e-07	1e-07
CYP4F12	ENSG00000186204.15	1.23	1.67	1.03	2.66	1.88	1.9	1.04	0.62	1.35	1.12	1.35	1.78	6.07	6.5	6.45	4.99	2.81	3.98	1e-07	1e-07	1e-07	1e-07	1e-07	1e-07	3.39	5.49	2.95	4.34	5.47	4.16	1e-07	0.37	1e-07	1e-07	1e-07	1e-07
KLRC4-KLRK1	ENSG00000255819.7	1e-07	0.0800001	0.56	1e-07	0.31	0.13	0.75	0.27	0.69	1e-07	1e-07	1e-07	0.0300001	1e-07	1e-07	1e-07	1e-07	1e-07	1e-07	1e-07	1e-07	1e-07	1e-07	1e-07	0.48	1.27	1e-07	0.3	0.54	0.52	1e-07	1e-07	1e-07	1e-07	1e-07	1e-07
HEPHL1	ENSG00000181333.12	0.0500001	0.0200001	0.0100001	0.0800001	0.0300001	0.0200001	1.28	1.11	1.74	1.75	1.44	1.35	0.53	0.69	0.52	0.36	0.35	0.54	1e-07	1e-07	1e-07	1e-07	1e-07	1e-07	1e-07	1e-07	1e-07	1e-07	1e-07	1e-07	1e-07	1e-07	1e-07	1e-07	1e-07	1e-07
ENSG00000290101	ENSG00000290101.1	0.24	0.24	0.2	0.78	0.25	0.16	1e-07	1e-07	1e-07	1e-07	1e-07	0.0500001	0.29	0.67	0.49	0.64	0.47	0.28	1e-07	1e-07	1e-07	1e-07	1e-07	1e-07	0.4	0.86	0.43	0.4	1.02	0.64	1e-07	1e-07	1e-07	1e-07	1e-07	1e-07
RHBG	ENSG00000132677.13	0.2	0.45	0.16	0.16	0.21	0.61	0.17	0.0800001	0.49	0.0500001	0.21	0.14	0.73	0.88	0.56	0.59	0.6	0.58	1e-07	1e-07	1e-07	1e-07	1e-07	1e-07	0.0300001	0.0300001	1e-07	0.11	0.0600001	0.23	1e-07	1e-07	1e-07	1e-07	1e-07	0.18
TRG-AS1	ENSG00000281103.4	0.86	0.33	0.91	1.38	0.82	0.88	0.24	0.22	0.61	1.12	0.35	0.87	0.0700001	1e-07	0.27	1e-07	1e-07	1e-07	1e-07	1e-07	1e-07	1e-07	1e-07	1e-07	1.12	0.32	0.34	0.5	1.1	0.53	0.7	0.24	0.45	0.67	0.5	1.29
ENSG00000285128	ENSG00000285128.1	0.3	0.98	2.02	0.62	1.27	3.42	6	3.51	0.55	3.54	3.58	2.42	1.07	6.58	2.74	9.3	3.98	2.63	1e-07	1e-07	1e-07	1e-07	1e-07	1e-07	1e-07	1e-07	1e-07	1e-07	1e-07	1e-07	1e-07	1e-07	1e-07	1e-07	1e-07	1e-07
SH3TC2-DT	ENSG00000250072.8	0.18	0.48	0.13	0.25	0.17	0.43	0.65	2.28	2.23	1.43	1.27	1.58	2.77	4.69	4.46	1.72	1.24	1.83	1e-07	1e-07	1e-07	1e-07	1e-07	1e-07	0.0200001	0.0200001	0.57	0.16	0.17	0.0300001	0.16	0.29	1e-07	1e-07	0.0200001	0.45
ENSG00000279741	ENSG00000279741.1	0.71	0.81	0.0800001	0.59	0.47	0.29	0.65	0.0900001	0.0700001	0.0800001	0.0700001	0.54	0.38	0.49	0.25	0.38	0.15	0.23	1e-07	1e-07	1e-07	1e-07	1e-07	1e-07	1e-07	1e-07	1e-07	1e-07	1e-07	1e-07	1e-07	1e-07	1e-07	1e-07	1e-07	1e-07
PPIAP42	ENSG00000213592.4	1e-07	0.13	1e-07	1e-07	0.39	1e-07	1e-07	1e-07	1e-07	1e-07	1e-07	1e-07	1e-07	1e-07	1e-07	1e-07	1e-07	1e-07	1e-07	1e-07	1e-07	1e-07	1e-07	1e-07	1e-07	1e-07	1e-07	1e-07	1e-07	0.31	1e-07	1e-07	1e-07	1e-07	1e-07	1e-07
PCNAP4	ENSG00000254544.1	1e-07	0.0700001	1e-07	1e-07	0.21	1e-07	1e-07	1e-07	0.0600001	1e-07	1e-07	1e-07	1e-07	1e-07	1e-07	1e-07	0.27	0.21	1e-07	1e-07	1e-07	1e-07	1e-07	1e-07	1e-07	1e-07	0.17	1e-07	1e-07	1e-07	1e-07	1e-07	1e-07	1e-07	1e-07	1e-07
ENSG00000237167	ENSG00000237167.1	1e-07	0.45	0.0800001	1e-07	1e-07	0.32	0.0900001	0.48	0.32	1e-07	0.17	1e-07	0.33	0.34	1e-07	0.43	1e-07	1e-07	1e-07	1e-07	1e-07	1e-07	1e-07	1e-07	4.54	2.76	5.09	2.5	2.14	2.91	1e-07	1e-07	1e-07	1e-07	1e-07	1e-07
ENSG00000273319	ENSG00000273319.1	1e-07	0.0300001	1e-07	1e-07	0.0900001	1e-07	1e-07	1e-07	1e-07	1e-07	1e-07	1e-07	0.0100001	0.0100001	1e-07	1e-07	1e-07	1e-07	1e-07	1e-07	1e-07	1e-07	1e-07	1e-07	0.0300001	1e-07	1e-07	1e-07	1e-07	0.0300001	0.0300001	1e-07	1e-07	1e-07	0.0400001	1e-07
OLA1P3	ENSG00000257966.1	0.0200001	0.0200001	1e-07	1e-07	0.0800001	1e-07	1e-07	1e-07	1e-07	1e-07	1e-07	1e-07	1e-07	1e-07	1e-07	1e-07	1e-07	0.0400001	1e-07	1e-07	1e-07	1e-07	1e-07	1e-07	1e-07	1e-07	1e-07	1e-07	1e-07	1e-07	1e-07	1e-07	1e-07	1e-07	1e-07	1e-07
ENSG00000227712	ENSG00000227712.3	1e-07	0.0200001	1e-07	1e-07	0.0600001	1e-07	1e-07	1e-07	1e-07	1e-07	1e-07	1e-07	1e-07	1e-07	1e-07	1e-07	1e-07	1e-07	1e-07	1e-07	1e-07	1e-07	1e-07	1e-07	1e-07	1e-07	1e-07	1e-07	1e-07	1e-07	1e-07	1e-07	1e-07	1e-07	1e-07	1e-07
LINC01555	ENSG00000180869.4	1e-07	0.0100001	1e-07	1e-07	0.0300001	1e-07	1e-07	1e-07	1e-07	1e-07	1e-07	1e-07	0.0500001	1e-07	1e-07	1e-07	1e-07	1e-07	1e-07	1e-07	1e-07	1e-07	1e-07	1e-07	1e-07	1e-07	0.0300001	1e-07	1e-07	1e-07	1e-07	1e-07	1e-07	1e-07	0.0700001	1e-07
SIGLEC1	ENSG00000088827.13	1e-07	0.0100001	0.0100001	1e-07	0.0200001	0.0200001	1e-07	0.0100001	0.0200001	1e-07	0.0300001	0.0200001	0.0200001	0.0300001	0.0400001	1e-07	0.0200001	0.0100001	1e-07	1e-07	1e-07	1e-07	1e-07	1e-07	1e-07	0.0100001	1e-07	1e-07	1e-07	1e-07	1e-07	1e-07	0.0300001	1e-07	1e-07	1e-07
SORCS3	ENSG00000156395.14	0.0100001	0.0100001	0.0200001	0.0400001	0.0100001	1e-07	1e-07	1e-07	1e-07	1e-07	0.0600001	0.0300001	1e-07	1e-07	1e-07	1e-07	1e-07	1e-07	1e-07	1e-07	1e-07	1e-07	1e-07	1e-07	1e-07	1e-07	1e-07	1e-07	1e-07	1e-07	1e-07	0.0100001	1e-07	1e-07	0.1	1e-07
ACTA2-AS1	ENSG00000180139.11	1.91	1.47	1.11	2.89	2.62	1.89	0.74	1.12	0.74	2.95	2.28	1.65	0.38	0.0600001	1e-07	1e-07	1e-07	0.0900001	1e-07	1e-07	1e-07	1e-07	1e-07	1e-07	0.34	0.1	0.39	0.12	0.22	0.35	0.43	1e-07	0.3	1.38	0.23	0.13
ENSG00000288869	ENSG00000288869.2	2.06	1.97	1.03	3.11	2.44	2.28	1.56	2.28	0.62	1.52	1.02	1.71	0.31	1e-07	0.31	1e-07	1e-07	1e-07	1e-07	1e-07	1e-07	1e-07	1e-07	1e-07	1e-07	1e-07	0.39	1e-07	1e-07	0.0800001	1e-07	0.17	1e-07	1e-07	0.49	0.0900001
ENSG00000260418	ENSG00000260418.1	2.02	0.87	2.54	2.22	2.11	3.63	2.19	2.78	4.79	3.24	3.61	3.03	3.1	2.87	1.07	0.61	0.48	1.51	1e-07	1e-07	1e-07	1e-07	1e-07	1e-07	1e-07	1e-07	1e-07	0.29	1e-07	1e-07	1e-07	1e-07	1e-07	1e-07	1e-07	1e-07
ENSG00000251144	ENSG00000251144.1	1e-07	1e-07	0.35	1e-07	1e-07	1.03	1e-07	1e-07	1e-07	1.05	1e-07	1e-07	1e-07	1e-07	1e-07	1e-07	1e-07	1e-07	1e-07	1e-07	1e-07	1e-07	1e-07	1e-07	1.42	6.87	5.82	1.15	1.69	3.35	1e-07	1e-07	1e-07	1e-07	1e-07	1e-07
ENSG00000289963	ENSG00000289963.1	0.37	0.4	0.23	0.59	0.19	0.66	0.72	0.78	0.3	1.35	0.81	0.85	0.0800001	0.0400001	0.1	0.22	0.6	0.0900001	1e-07	1e-07	1e-07	1e-07	1e-07	1e-07	1e-07	1e-07	1e-07	1e-07	1e-07	1e-07	1e-07	1e-07	1e-07	1e-07	1e-07	1e-07
ENSG00000242757	ENSG00000242757.1	1e-07	0.15	1e-07	1e-07	0.44	1e-07	0.31	1e-07	1e-07	1e-07	0.24	1e-07	1e-07	1e-07	1e-07	1e-07	1e-07	1e-07	1e-07	1e-07	1e-07	1e-07	1e-07	1e-07	1e-07	1e-07	1e-07	1e-07	1e-07	1e-07	1e-07	1e-07	1e-07	1e-07	1e-07	1e-07
POU6F2-AS1	ENSG00000224122.4	1e-07	0.14	1e-07	1e-07	0.41	1e-07	1e-07	1e-07	1e-07	1e-07	1e-07	1e-07	1e-07	1e-07	1e-07	1e-07	1e-07	1e-07	1e-07	1e-07	1e-07	1e-07	1e-07	1e-07	1e-07	1e-07	1e-07	1e-07	1e-07	1e-07	1e-07	1e-07	1e-07	1e-07	1e-07	1e-07
CFTR	ENSG00000001626.18	11.53	13.39	12.12	19.57	18.99	21.73	1.1	1.95	1.48	3.2	1.99	2.49	0.11	0.0900001	0.67	0.47	0.37	0.19	1e-07	1e-07	1e-07	1e-07	1e-07	1e-07	2.83	3.35	2.04	1.07	1.19	1.21	1e-07	1e-07	0.0700001	0.34	1e-07	1e-07
CHRNA1	ENSG00000138435.16	3.01	2.86	3.48	4.92	5.06	5.2	1.6	1.68	0.89	2.93	3.12	3.29	1e-07	1e-07	1e-07	1e-07	1e-07	1e-07	1e-07	1e-07	1e-07	1e-07	1e-07	1e-07	1e-07	1e-07	0.0600001	0.0200001	1e-07	0.0300001	0.0600001	1e-07	0.15	1e-07	1e-07	1e-07
ENSG00000288971	ENSG00000288971.1	0.0900001	0.18	0.0300001	0.0800001	0.0600001	0.11	0.34	0.0600001	0.32	1e-07	0.0600001	0.0900001	0.34	0.95	1.18	0.2	0.11	0.12	1e-07	1e-07	1e-07	1e-07	1e-07	1e-07	0.28	0.41	0.28	1e-07	0.14	0.0300001	0.25	0.35	0.25	1e-07	0.14	0.5
ENSG00000272434	ENSG00000272434.1	0.37	0.8	1.8	1.11	1.35	0.35	1	1.06	1.18	1.12	1.47	1e-07	1.38	1e-07	0.95	0.54	0.85	1e-07	1e-07	1e-07	1e-07	1e-07	1e-07	1e-07	1e-07	1e-07	1e-07	0.77	1.52	0.24	1e-07	3.42	1e-07	4.19	1e-07	1e-07
TMPRSS3	ENSG00000160183.17	3.45	5.09	4.33	4.62	9	7.58	7.76	9.5	8.37	11.25	10.45	13.47	7.86	7.45	7.77	7.7	8.02	11.8	1e-07	1e-07	1e-07	1e-07	1e-07	1e-07	5.08	6.28	4.82	6.48	8.81	5.93	1e-07	1e-07	1e-07	1e-07	1e-07	1e-07
ENSG00000272141	ENSG00000272141.1	4.84	2.79	6.98	6.45	7	6.89	5.68	7.16	5.63	7.82	10.21	7.03	1.84	2.37	2.13	3.22	2.05	4.46	1e-07	1e-07	1e-07	1e-07	1e-07	1e-07	1e-07	1e-07	1e-07	1e-07	1e-07	0.16	1e-07	1e-07	1e-07	1e-07	1e-07	1e-07
ENSG00000290870	ENSG00000290870.1	0.1	0.18	0.0600001	0.16	0.22	0.12	0.11	0.0800001	0.29	0.11	0.18	0.15	0.21	0.26	0.17	0.31	0.11	0.24	1e-07	1e-07	1e-07	1e-07	1e-07	1e-07	0.66	0.62	0.78	0.6	0.91	0.74	1e-07	1e-07	1e-07	1e-07	1e-07	1e-07
OTOP1	ENSG00000163982.6	0.0400001	0.13	0.27	0.1	0.21	0.19	0.62	0.68	0.42	0.83	0.42	0.57	1e-07	1e-07	1e-07	1e-07	1e-07	1e-07	1e-07	1e-07	1e-07	1e-07	1e-07	1e-07	1e-07	1e-07	1e-07	1e-07	1e-07	1e-07	1e-07	1e-07	1e-07	1e-07	1e-07	1e-07
ENSG00000260197	ENSG00000260197.1	0.29	0.28	0.54	0.66	0.48	0.44	0.19	0.0700001	0.5	0.67	0.75	0.68	1e-07	1e-07	1e-07	1e-07	1e-07	1e-07	1e-07	1e-07	1e-07	1e-07	1e-07	1e-07	1e-07	1e-07	1e-07	1e-07	1e-07	1e-07	1e-07	1e-07	1e-07	1e-07	1e-07	1e-07
TDGF1	ENSG00000241186.10	1.56	5.53	1.29	4.66	1.76	1.93	1.11	3.37	0.48	1.46	1.28	0.79	1e-07	1e-07	1e-07	1e-07	1e-07	1e-07	1e-07	1e-07	1e-07	1e-07	1e-07	1e-07	1e-07	1e-07	1e-07	1e-07	1e-07	1e-07	1e-07	1e-07	1e-07	1e-07	1e-07	1e-07
RPL7AP75	ENSG00000259674.1	1e-07	0.13	0.12	1e-07	0.49	1e-07	0.2	0.2	0.56	0.25	0.47	0.0600001	1e-07	1e-07	1e-07	1e-07	1e-07	1e-07	1e-07	1e-07	1e-07	1e-07	1e-07	1e-07	2.76	1.74	1.19	1.21	1.94	1.04	1e-07	1e-07	1e-07	1e-07	1e-07	1e-07
IL12B	ENSG00000113302.6	0.2	0.0400001	0.11	0.32	0.0500001	0.21	1e-07	0.12	0.12	0.11	0.0500001	0.0700001	0.0700001	0.1	0.0500001	0.16	1e-07	0.0200001	1e-07	1e-07	1e-07	1e-07	1e-07	1e-07	1e-07	1e-07	0.0400001	0.0400001	0.0800001	0.0200001	1e-07	1e-07	1e-07	1e-07	1e-07	1e-07
LINC02871	ENSG00000125899.8	0.0400001	0.0400001	1e-07	0.15	1e-07	1e-07	1e-07	1e-07	1e-07	0.0400001	1e-07	0.0400001	1e-07	0.0900001	1e-07	1e-07	1e-07	1e-07	1e-07	1e-07	1e-07	1e-07	1e-07	1e-07	0.18	1e-07	1e-07	1e-07	1e-07	1e-07	1e-07	1e-07	1e-07	1e-07	1e-07	1e-07
OR7E14P	ENSG00000184669.11	1e-07	0.8	2.52	1e-07	2.2	2.49	1e-07	2.63	1e-07	0.79	1e-07	1.12	1e-07	1.59	1.23	1e-07	1e-07	1e-07	1e-07	1e-07	1e-07	1e-07	1e-07	1e-07	1e-07	1e-07	1e-07	1e-07	1e-07	1e-07	1e-07	1e-07	1e-07	1e-07	1e-07	1e-07
RNVU1-27	ENSG00000274210.1	7.87	25.81	15.25	19.46	19.47	22.75	1e-07	20.97	10.4	6.94	1e-07	1e-07	1e-07	1e-07	1e-07	1e-07	1e-07	1e-07	1e-07	1e-07	1e-07	1e-07	1e-07	1e-07	1e-07	1e-07	1e-07	1e-07	1e-07	1e-07	1e-07	1e-07	1e-07	1e-07	1e-07	1e-07
HSPA5-DT	ENSG00000239705.2	0.37	0.1	1e-07	1e-07	0.37	1e-07	1e-07	1e-07	1e-07	1e-07	1e-07	1e-07	0.12	0.36	1e-07	1e-07	1e-07	1e-07	1e-07	1e-07	1e-07	1e-07	1e-07	1e-07	0.22	0.44	1e-07	1e-07	0.11	1e-07	1e-07	1e-07	1e-07	1e-07	0.17	1e-07
CYP4F8	ENSG00000186526.13	0.0500001	0.0600001	0.13	0.0200001	0.0500001	0.45	0.0700001	0.0900001	1e-07	0.11	0.1	0.32	1e-07	1e-07	1e-07	1e-07	0.0300001	1e-07	1e-07	1e-07	1e-07	1e-07	1e-07	1e-07	1e-07	1e-07	1e-07	1e-07	1e-07	1e-07	1e-07	1e-07	1e-07	1e-07	1e-07	1e-07
ODAM	ENSG00000109205.17	2.79	1.76	1.74	3.62	3.28	2.66	0.73	0.56	0.0700001	0.35	1.54	0.23	0.58	0.67	0.83	2.12	1.45	0.42	1e-07	1e-07	1e-07	1e-07	1e-07	1e-07	1e-07	1e-07	1e-07	1e-07	1e-07	1e-07	1e-07	1e-07	1e-07	1e-07	1e-07	1e-07
RPL10P13	ENSG00000258245.1	4.67	2.06	5.46	6.85	5.05	4.21	7.76	7.78	5.23	10.24	6.28	10.52	1.15	3.55	1.97	2.22	1e-07	1e-07	1e-07	1e-07	1e-07	1e-07	1e-07	1e-07	2.47	1e-07	1e-07	1e-07	1e-07	1e-07	1e-07	1.84	1e-07	1e-07	1.69	1e-07
ENSG00000225279	ENSG00000225279.2	0.0300001	0.16	0.12	0.12	0.0300001	0.0600001	1e-07	1e-07	1e-07	1e-07	0.15	0.0300001	0.0400001	1e-07	0.0300001	1e-07	1e-07	0.0900001	1e-07	1e-07	1e-07	1e-07	1e-07	1e-07	0.0400001	1e-07	0.0700001	1e-07	0.0700001	1e-07	1e-07	0.0400001	1e-07	1e-07	1e-07	1e-07
ALOX5AP	ENSG00000132965.10	0.17	0.98	0.33	0.42	0.5	0.56	1e-07	1e-07	0.2	0.34	0.11	0.5	0.33	1e-07	1e-07	0.13	1e-07	0.24	1e-07	1e-07	1e-07	1e-07	1e-07	1e-07	0.74	1.13	0.4	0.47	0.87	0.5	1e-07	1e-07	0.42	1e-07	1e-07	1e-07
WDR72	ENSG00000166415.15	0.61	1.31	0.61	1.2	1.17	1.1	0.67	0.4	0.5	0.82	0.57	0.21	1.09	0.66	0.91	0.68	0.68	0.45	1e-07	1e-07	1e-07	1e-07	1e-07	1e-07	0.0100001	1e-07	1e-07	1e-07	1e-07	1e-07	0.49	0.53	0.55	0.64	0.78	0.7
ENSG00000289048	ENSG00000289048.2	3.25	3.25	4.04	5.72	4.64	5.94	5.86	4.37	6.43	4.79	6.23	6.29	9.55	10.07	8.95	11.64	9.94	8.84	1e-07	1e-07	1e-07	1e-07	1e-07	1e-07	0.11	1e-07	1e-07	1e-07	1e-07	1e-07	1e-07	1e-07	1e-07	1e-07	1e-07	1e-07
MYRFL	ENSG00000166268.11	0.21	0.21	0.43	0.19	0.49	0.61	0.18	0.14	0.12	0.22	0.23	0.41	0.0700001	0.15	0.5	0.29	1e-07	0.0800001	1e-07	1e-07	1e-07	1e-07	1e-07	1e-07	1e-07	1e-07	1e-07	1e-07	1e-07	0.0700001	0.67	0.36	0.7	0.82	0.4	0.95
NIHCOLE	ENSG00000251026.2	0.3	1.16	1.17	1.04	0.61	0.75	1.67	0.46	0.7	0.93	0.59	1.47	1.33	1.34	0.94	2.26	0.68	0.64	1e-07	1e-07	1e-07	1e-07	1e-07	1e-07	1e-07	0.32	1e-07	0.86	0.9	0.54	1e-07	1e-07	1e-07	1e-07	1e-07	1e-07
ENSG00000275318	ENSG00000275318.1	0.71	0.58	1.43	1.2	1.39	0.77	0.73	0.76	1.46	1.28	0.8	0.55	0.17	0.53	1.25	0.34	0.27	0.62	1e-07	1e-07	1e-07	1e-07	1e-07	1e-07	2.02	2.08	3.2	1.46	2.87	1.58	0.27	1.03	0.35	1e-07	0.6	1e-07
VWDE	ENSG00000146530.15	3.2	4.87	3.46	6.74	5.32	4.93	5.23	4.57	6.85	6.46	6.92	6.81	11.01	10.46	11.23	6.94	8.11	6.3	1e-07	1e-07	1e-07	1e-07	1e-07	1e-07	7.24	8.63	6.03	4.9	5.15	4.55	1e-07	1e-07	1e-07	1e-07	1e-07	1e-07
TMPRSS11F	ENSG00000198092.6	0.0200001	0.12	0.18	0.0800001	1e-07	0.11	0.15	0.13	0.22	0.1	0.0400001	0.0200001	1e-07	0.14	1e-07	0.0500001	0.0400001	0.27	1e-07	1e-07	1e-07	1e-07	1e-07	1e-07	1e-07	1e-07	0.24	1e-07	1e-07	1e-07	1e-07	1e-07	1e-07	1e-07	1e-07	1e-07
ENSG00000273211	ENSG00000273211.1	0.13	2.07	0.51	0.38	0.53	0.73	2.22	0.44	0.24	1.19	0.76	0.78	0.18	0.18	0.46	1e-07	0.83	0.43	1e-07	1e-07	1e-07	1e-07	1e-07	1e-07	0.48	0.43	0.98	0.17	0.17	0.48	1e-07	1e-07	1e-07	2.08	1e-07	1e-07
MIR200CHG	ENSG00000257084.2	6.58	8.69	5.98	11.55	5.17	13.06	12.11	8.77	4.9	10.94	11.88	18.16	7.33	11.48	11.8	8.09	12.21	6.21	1e-07	1e-07	1e-07	1e-07	1e-07	1e-07	1e-07	1e-07	1e-07	1e-07	1e-07	1e-07	1e-07	1e-07	1e-07	1e-07	1e-07	1e-07
ENSG00000285025	ENSG00000285025.1	1e-07	1e-07	3.68	1e-07	1e-07	9.3	1e-07	1e-07	1e-07	1e-07	1e-07	12.56	1e-07	1e-07	1e-07	1e-07	1e-07	14.97	1e-07	1e-07	1e-07	1e-07	1e-07	1e-07	1e-07	1e-07	1e-07	1e-07	1e-07	1e-07	1e-07	1e-07	1e-07	1e-07	1e-07	1e-07
LINC02065	ENSG00000248846.3	0.27	0.27	0.83	0.59	0.53	0.31	0.59	0.37	0.89	0.56	0.82	1.31	0.34	0.46	0.89	0.97	0.86	0.74	1e-07	1e-07	1e-07	1e-07	1e-07	1e-07	0.36	0.29	0.15	0.53	0.4	0.95	1e-07	0.0300001	1e-07	0.36	1e-07	1e-07
[truncated: 61,161 more rows]
