# Supplementary material for: A molecular glue RBM39-degrader induces synthetic lethality in cancer cells with homologous recombination repair deficiency
Source: NPJ Precis Oncol. 2024 May 24;8:117. doi: 10.1038/s41698-024-00610-0 (PMC11126574; doi:10.1038/s41698-024-00610-0)
Supplement: Supplementary file 6 — Supplementary Data 5 [file 41698_2024_610_MOESM6_ESM.xlsx]

## Sheet: Supplementary Data 5
Supplementary Data 5. Combinatorial synergy analysis of E7820 and Olaparib.
Cell line	E7820 conc. (nM)	Olaparib conc. (nM)	ZIP_synergy	HSA_synergy	Bliss_synergy	Loewe_synergy
DLD1_KO	0	0	0	0	0	0
DLD1_KO	0	1	0	0	0	0
DLD1_KO	0	5	0	0	0	0
DLD1_KO	0	10	0	0	0	0
DLD1_KO	0	50	0	0	0	0
DLD1_KO	0	100	0	0	0	0
DLD1_KO	0	500	0	0	0	0
DLD1_KO	0	1000	0	0	0	0
DLD1_KO	0	5000	0	0	0	0
DLD1_KO	0	10000	0	0	0	0
DLD1_KO	100	0	0	0	0	0
DLD1_KO	100	1	3.15	1.27	0.45	6.09
DLD1_KO	100	5	3.36	4.27	1.18	8.94
DLD1_KO	100	10	1.89	1.86	1.67	6.41
DLD1_KO	100	50	1.35	8.02	-0.55	11.81
DLD1_KO	100	100	-2.74	5.64	-4.81	8.52
DLD1_KO	100	500	-6.21	13.06	-7.74	7.69
DLD1_KO	100	1000	-7.63	8.87	-10.68	4.62
DLD1_KO	100	5000	-2.35	-5.8	-4.01	0.04
DLD1_KO	100	10000	-3.35	-4.29	-2.09	-8.66
DLD1_KO	200	0	0	0	0	0
DLD1_KO	200	1	-2.37	3.23	2.35	-2.42
DLD1_KO	200	5	-1.44	3.98	0.68	-1.67
DLD1_KO	200	10	-1.64	4.21	4.01	-1.44
DLD1_KO	200	50	0.74	9.65	0.45	3.08
DLD1_KO	200	100	-2.43	5.46	-5.76	-1.55
DLD1_KO	200	500	2.86	30.42	8.03	17.06
DLD1_KO	200	1000	3.34	24.62	6.42	17.97
DLD1_KO	200	5000	-0.15	-4.22	-2.56	1.47
DLD1_KO	200	10000	-3.52	-4.81	-2.76	-9.17
DLD1_KO	500	0	0	0	0	0
DLD1_KO	500	1	0.3	2.21	1.54	-0.7
DLD1_KO	500	5	3.51	5.87	3.48	2.96
DLD1_KO	500	10	4.75	8.94	8.86	6.03
DLD1_KO	500	50	10.49	24.36	17.37	21.2
DLD1_KO	500	100	7.77	18.25	9.69	14.26
DLD1_KO	500	500	9.16	30.14	13.11	22.07
DLD1_KO	500	1000	6.07	24.78	3.32	14.55
DLD1_KO	500	5000	-0.4	-3.2	-1.1	2.31
DLD1_KO	500	10000	-3.18	-3.62	-1.04	-7.98
DLD1_KO	1000	0	0	0	0	0
DLD1_KO	1000	1	3.19	-1.86	-2.27	3.12
DLD1_KO	1000	5	6.24	5.84	4.32	10.82
DLD1_KO	1000	10	6.72	6.76	6.71	11.74
DLD1_KO	1000	50	11.25	13.04	8.76	17.7
DLD1_KO	1000	100	8.63	10.77	5.56	15.14
DLD1_KO	1000	500	7.71	15	4.57	16.3
DLD1_KO	1000	1000	4.45	17.56	2.54	15.22
DLD1_KO	1000	5000	-0.67	-4.31	-1.69	0.65
DLD1_KO	1000	10000	-2.82	-4.48	-1.26	-8.84
DLD1_KO	2000	0	0	0	0	0
DLD1_KO	2000	1	-1.8	-2.5	-2.9	-3.84
DLD1_KO	2000	5	1.58	2.66	1.17	1.16
DLD1_KO	2000	10	1.22	0.55	0.47	-0.94
DLD1_KO	2000	50	6.18	10.22	6.08	8.6
DLD1_KO	2000	100	5.1	8.59	3.53	6.97
DLD1_KO	2000	500	4.64	16.31	6.24	12.07
DLD1_KO	2000	1000	2.41	18.08	3.61	11.43
DLD1_KO	2000	5000	-0.47	-4.18	-1.55	-0.5
DLD1_KO	2000	10000	-2.01	-4.23	-0.98	-8.96
DLD1_P	0	0	0	0	0	0
DLD1_P	0	1	0	0	0	0
DLD1_P	0	5	0	0	0	0
DLD1_P	0	10	0	0	0	0
DLD1_P	0	50	0	0	0	0
DLD1_P	0	100	0	0	0	0
DLD1_P	0	500	0	0	0	0
DLD1_P	0	1000	0	0	0	0
DLD1_P	0	5000	0	0	0	0
DLD1_P	0	10000	0	0	0	0
DLD1_P	100	0	0	0	0	0
DLD1_P	100	1	-1.82	2.02	-1.73	2.21
DLD1_P	100	5	3.48	9.09	1.49	9.28
DLD1_P	100	10	2.92	8.72	2.53	8.91
DLD1_P	100	50	4.29	12.66	2.32	12.85
DLD1_P	100	100	4.4	13.02	3.88	13.22
DLD1_P	100	500	5.57	15.77	6.13	14.35
DLD1_P	100	1000	3.58	13.77	5.1	13.97
DLD1_P	100	5000	2.77	12.74	3.11	12.94
DLD1_P	100	10000	1.88	11.64	-1.98	11.83
DLD1_P	200	0	0	0	0	0
DLD1_P	200	1	-1.48	2.48	-0.49	1.74
DLD1_P	200	5	-1.28	4.7	-1.34	3.87
DLD1_P	200	10	-2.43	3.42	-1.48	2.55
DLD1_P	200	50	-1.2	7.16	-1.07	4.73
DLD1_P	200	100	-2.21	5.67	-1.57	3.44
DLD1_P	200	500	-0.57	9.04	1.33	3.65
DLD1_P	200	1000	-1.79	4.93	-1.98	2.31
DLD1_P	200	5000	0.02	8.29	0.61	3.1
DLD1_P	200	10000	2.36	12.7	1.85	7.04
DLD1_P	500	0	0	0	0	0
DLD1_P	500	1	-0.66	1.33	-1.22	4.4
DLD1_P	500	5	-0.69	2.24	-2.88	5.3
DLD1_P	500	10	-1.49	3.81	-0.33	6.86
DLD1_P	500	50	-0.63	5.37	-1.63	8.34
DLD1_P	500	100	-1.81	3.79	-2.39	6.67
DLD1_P	500	500	-0.48	5.55	-0.99	8.16
DLD1_P	500	1000	-1.36	2.67	-3.2	5.21
DLD1_P	500	5000	0.71	6.54	0.04	9.03
DLD1_P	500	10000	3	10.88	1.66	13.36
DLD1_P	1000	0	0	0	0	0
DLD1_P	1000	1	-3.4	-1.3	-4.05	-2.42
DLD1_P	1000	5	-3.4	1.83	-3.75	0.63
DLD1_P	1000	10	-4.13	0.95	-3.54	-0.22
DLD1_P	1000	50	-3.24	4.91	-2.67	3.64
DLD1_P	1000	100	-4.27	2.2	-4.47	0.99
DLD1_P	1000	500	-2.83	5.39	-1.69	4.06
DLD1_P	1000	1000	-3.62	3.58	-2.78	2.27
DLD1_P	1000	5000	-1.59	6.05	-1	4.68
DLD1_P	1000	10000	0.55	9.59	-0.4	8.21
DLD1_P	2000	0	0	0	0	0
DLD1_P	2000	1	-3.31	-0.22	-2.97	-1.48
DLD1_P	2000	5	-3.14	1.6	-3.96	0.37
DLD1_P	2000	10	-3.81	1.31	-3.19	0.07
DLD1_P	2000	50	-2.91	4.83	-2.74	3.6
DLD1_P	2000	100	-3.87	3.5	-3.17	2.27
DLD1_P	2000	500	-2.46	5.43	-1.63	4.19
DLD1_P	2000	1000	-3.33	3.84	-2.5	2.6
DLD1_P	2000	5000	-1.6	5.97	-1.08	4.71
DLD1_P	2000	10000	0.39	9.27	-0.7	8.02
